# Supplementary material for: The m6A reader YTHDC1 and the RNA helicase DDX5 control the production of rhabdomyosarcoma-enriched circRNAs
Source: Nat Commun. 2023 Apr 5;14:1898. doi: 10.1038/s41467-023-37578-7 (PMC10076346; doi:10.1038/s41467-023-37578-7)
Supplement: Supplementary file 3 — Supplementary Data 1 [file 41467_2023_37578_MOESM3_ESM.xls]

## Sheet: MYO_scr_VS_RD_scr
Position	Type	Gene_ID	Gene_Name	MYO_scr	RD_scr	logFC	logCPM	LR	PValue	FDR	Detected_By	Top_Expressed_20%	circAtlas_ID
3:45089054|45091538	lin	ENSG00000163814	CDCP1	183.678	0	-14.2043	6.51124	1476.4	0	0	CIRI2	no	hsa-CDCP1_0004
2:237325560|237339117	lin	ENSG00000163359	COL6A3	237.835	0.110482	-10.982	6.88666	1411.45	0	1.14286e-304	CIRI2	no	none
3:45110473|45112445	lin	ENSG00000163814	CDCP1	156.27	0.0230174	-12.2858	6.27635	1399.05	3.38676e-306	3.77657e-302	CIRI2	no	hsa-CDCP1_0001
3:45112083|45112445	lin	ENSG00000163814	CDCP1	175.406	0	-14.1376	6.44403	1383.27	9.0704e-303	7.5858e-299	CIRI2	no	hsa-CDCP1_0005
3:45110473|45118621	lin	ENSG00000163814	CDCP1	170.325	0.0230174	-12.4098	6.40127	1345.05	1.83237e-294	1.22596e-290	CIRI2	no	hsa-CDCP1_0002
2:237344725|237348654	lin	ENSG00000163359	COL6A3	189.002	0.151913	-10.2003	6.55381	1328.35	7.79062e-291	4.34366e-287	CIRI2	no	hsa-COL6A3_0081
12:8655415|8655830	lin	ENSG00000197614	MFAP5	185.773	0.0230174	-12.5345	6.52664	1310.31	6.49801e-287	3.1054e-283	CIRI2	no	hsa-MFAP5_0001
2:237333450|237336532	lin	ENSG00000163359	COL6A3	320.891	0.173142	-10.7823	7.32091	1305.89	5.91999e-286	2.47552e-282	CIRI2	no	hsa-COL6A3_0001
7:94417724|94418552	lin	ENSG00000164692	COL1A2	432.384	0	-15.439	7.75152	1285.99	1.25485e-281	4.66427e-278	CIRI2	no	hsa-COL1A2_0021
1:56523823|56537112	lin	ENSG00000162407	PLPP3	107.227	0.0684889	-10.4924	5.72902	1275.91	1.94544e-279	6.50807e-276	CIRI2	no	hsa-PLPP3_0004
1:56511976|56537112	lin	ENSG00000162407	PLPP3	110.425	0.129459	-9.63343	5.77269	1264.01	7.49436e-277	2.27917e-273	CIRI2	no	hsa-PLPP3_0001
7:94418499|94424443	lin	ENSG00000164692	COL1A2	466.693	0	-15.5492	7.86207	1256.77	2.80239e-275	7.81238e-272	CIRI2	no	hsa-COL1A2_0016
9:110941421|110942168	lin	ENSG00000198121	LPAR1	102.697	0.149561	-9.32089	5.66682	1248.41	1.83545e-273	4.72318e-270	CIRI2	no	hsa-LPAR1_0001
9:110941421|110942168	circ	ENSG00000198121	LPAR1	0.26273	0.0390787	-2.3654	-1.8017	6.04925	0.0139122	0.0247478	CIRI2	no	hsa-LPAR1_0001
6:131882345|131886724	lin	ENSG00000197594	ENPP1	291.592	0.608679	-8.89171	7.18484	1246.42	4.97954e-273	1.18986e-269	CIRI2	no	hsa-ENPP1_0009
6:131882345|131886724	circ	ENSG00000197594	ENPP1	0.729634	0	-6.23086	-1.15509	34.7443	3.75973e-09	1.57948e-08	CIRI2	no	hsa-ENPP1_0009
7:94417724|94420286	lin	ENSG00000164692	COL1A2	490.223	0	-15.6201	7.9332	1207.43	1.48254e-264	3.30636e-261	CIRI2	no	hsa-COL1A2_0035
9:18635943|18657750	lin	ENSG00000178031	ADAMTSL1	121.06	0.630006	-7.57396	5.91234	1197.01	2.71791e-262	5.68264e-259	CIRI2	no	hsa-ADAMTSL1_0029
10:33263646|33270856	lin	ENSG00000099250	NRP1	228.207	1.93115	-6.87289	6.8384	1191.95	3.41924e-261	6.72846e-258	CIRI2	no	hsa-NRP1_0001
10:122488902|122489626	lin	ENSG00000166033	HTRA1	404.264	0.803711	-8.96571	7.65726	1190.56	6.85757e-261	1.27448e-257	CIRI2	no	hsa-HTRA1_0001
6:131847776|131877161	lin	ENSG00000197594	ENPP1	210.843	0.588576	-8.47538	6.71604	1188.93	1.54915e-260	2.72757e-257	CIRI2	no	hsa-ENPP1_0038
3:123752331|123793844	lin	ENSG00000065534	MYLK	89.3544	0.11396	-9.56922	5.46369	1186.03	6.63917e-260	1.1105e-256	CIRI2	no	hsa-MYLK_0010
9:110941421|110973558	lin	ENSG00000198121	LPAR1	88.2902	0.151913	-9.10225	5.44662	1180.27	1.18071e-258	1.88087e-255	CIRI2	no	hsa-LPAR1_0005
9:110941421|110973558	circ	ENSG00000198121	LPAR1	2.42831	0	-7.98198	0.258289	93.7557	3.56965e-22	3.49577e-21	CIRI2	yes	hsa-LPAR1_0005
6:131847776|131850106	lin	ENSG00000197594	ENPP1	198.61	0.577579	-8.39256	6.62934	1177.6	4.49852e-258	6.8404e-255	CIRI2	no	hsa-ENPP1_0019
6:131847776|131886724	lin	ENSG00000197594	ENPP1	225.397	0.514821	-8.74145	6.81187	1175.18	1.51302e-257	2.20065e-254	CIRI2	no	hsa-ENPP1_0031
6:131854926|131858747	lin	ENSG00000197594	ENPP1	323.793	0.831432	-8.60576	7.33733	1171.6	9.06292e-257	1.26326e-253	CIRI2	no	hsa-ENPP1_0013
6:131860387|131869489	lin	ENSG00000197594	ENPP1	311.302	0.535585	-9.14977	7.27923	1170	2.02288e-256	2.70685e-253	CIRI2	no	hsa-ENPP1_0010
6:131860387|131869489	circ	ENSG00000197594	ENPP1	0.604173	0	-5.94923	-1.33933	29.0464	7.06662e-08	2.61388e-07	CIRI2	no	hsa-ENPP1_0010
17:21006896|21011309	lin	ENSG00000124422	USP22	128.848	0	-13.6928	5.99566	1168.95	3.42179e-256	4.40266e-253	CIRI2	no	hsa-USP22_0012
6:131854926|131864571	lin	ENSG00000197594	ENPP1	286.73	0.917108	-8.28811	7.16218	1163.71	4.71168e-255	5.83777e-252	CIRI2	no	hsa-ENPP1_0002
6:131851142|131852235	lin	ENSG00000197594	ENPP1	274.866	0.910355	-8.2567	7.10098	1158.48	6.4424e-254	7.69705e-251	CIRI2	no	hsa-ENPP1_0052
9:110972073|110973558	lin	ENSG00000198121	LPAR1	91.7319	0.2359	-8.53748	5.50306	1153.61	7.38066e-253	8.51398e-250	CIRI2	no	hsa-LPAR1_0003
9:110972073|110973558	circ	ENSG00000198121	LPAR1	16.4449	0.0454715	-8.27505	2.95711	385.706	7.1226e-86	4.27778e-84	CIRI2	yes	hsa-LPAR1_0003
6:131884931|131886724	lin	ENSG00000197594	ENPP1	247.008	0.518862	-8.87224	6.94457	1150.36	3.74713e-252	4.17842e-249	CIRI2	no	hsa-ENPP1_0008
6:131884931|131886724	circ	ENSG00000197594	ENPP1	0.753253	0	-6.25171	-1.15272	32.3425	1.29257e-08	5.14265e-08	CIRI2	no	hsa-ENPP1_0008
17:21006896|21007996	lin	ENSG00000124422	USP22	110.466	0	-13.4704	5.77087	1150.06	4.35326e-252	4.69773e-249	CIRI2	no	hsa-USP22_0004
9:18622243|18639411	lin	ENSG00000178031	ADAMTSL1	125.215	0.921609	-7.06404	5.96466	1144.03	8.9203e-251	9.32534e-248	CIRI2	no	hsa-ADAMTSL1_0009
1:94201720|94231643	lin	ENSG00000137962	ARHGAP29	103.657	0.334723	-8.19498	5.68398	1110.31	1.8964e-243	1.92243e-240	CIRI2	no	hsa-ARHGAP29_0002
6:131847776|131855023	lin	ENSG00000197594	ENPP1	304.612	0.920586	-8.37397	7.24962	1110.08	2.12409e-243	2.08991e-240	CIRI2	no	hsa-ENPP1_0004
10:33192281|33197709	lin	ENSG00000099250	NRP1	237.284	1.71754	-7.11044	6.89316	1106.05	1.59834e-242	1.52769e-239	CIRI2	no	hsa-NRP1_0018
10:33192281|33197709	circ	ENSG00000099250	NRP1	0.708849	0	-6.21455	-1.15778	31.5123	1.98177e-08	7.74396e-08	CIRI2	no	hsa-NRP1_0018
9:18770602|18829977	lin	ENSG00000178031	ADAMTSL1	99.7693	0.544029	-7.45562	5.63094	1105.26	2.38057e-242	2.21215e-239	CIRI2	no	hsa-ADAMTSL1_0065
3:123793677|123793844	lin	ENSG00000065534	MYLK	71.1591	0.0454715	-10.3943	5.12904	1102.66	8.73546e-242	7.89804e-239	CIRI2	no	hsa-MYLK_0027
9:18635943|18662073	lin	ENSG00000178031	ADAMTSL1	106.906	0.875115	-6.93486	5.7355	1099.17	5.00287e-241	4.40424e-238	CIRI2	no	hsa-ADAMTSL1_0005
3:123707754|123708895	lin	ENSG00000065534	MYLK	79.4848	0.0880283	-9.69381	5.29223	1094.15	6.17242e-240	5.29451e-237	CIRI2	no	hsa-MYLK_0013
6:131875776|131886724	lin	ENSG00000197594	ENPP1	255.512	0.811794	-8.30161	6.99516	1093.82	7.26277e-240	6.07403e-237	CIRI2	no	hsa-ENPP1_0011
6:131869358|131877161	lin	ENSG00000197594	ENPP1	256.733	0.783045	-8.34998	7.00208	1091.51	2.31817e-239	1.89145e-236	CIRI2	no	hsa-ENPP1_0015
9:18770602|18795524	lin	ENSG00000178031	ADAMTSL1	104.08	0.662692	-7.26439	5.6945	1090.29	4.26059e-239	3.39356e-236	CIRI2	no	hsa-ADAMTSL1_0030
9:18622243|18636017	lin	ENSG00000178031	ADAMTSL1	103.802	0.840537	-6.93186	5.69279	1086.18	3.32766e-238	2.58884e-235	CIRI2	no	hsa-ADAMTSL1_0043
9:18721536|18829977	lin	ENSG00000178031	ADAMTSL1	111.034	0.876602	-6.95957	5.79076	1085.21	5.41776e-238	4.11909e-235	CIRI2	no	hsa-ADAMTSL1_0038
6:131860387|131877161	lin	ENSG00000197594	ENPP1	288.797	0.617423	-8.87424	7.17127	1084.61	7.30697e-238	5.432e-235	CIRI2	no	hsa-ENPP1_0014
6:131860387|131877161	circ	ENSG00000197594	ENPP1	0.344907	0	-5.12607	-1.79512	16.7485	4.26761e-05	0.000114303	CIRI2	no	hsa-ENPP1_0014
9:18622243|18662073	lin	ENSG00000178031	ADAMTSL1	109.649	0.920947	-6.87265	5.77266	1082.3	2.32119e-237	1.68806e-234	CIRI2	no	hsa-ADAMTSL1_0006
1:94220258|94231643	lin	ENSG00000137962	ARHGAP29	71.3832	0.150124	-8.79645	5.13662	1079.86	7.85505e-237	5.59096e-234	CIRI2	no	hsa-ARHGAP29_0001
1:94201720|94209350	lin	ENSG00000137962	ARHGAP29	107.336	0.387151	-8.0774	5.73585	1076.67	3.89592e-236	2.71521e-233	CIRI2	no	hsa-ARHGAP29_0004
6:131860387|131861704	lin	ENSG00000197594	ENPP1	295.555	0.802585	-8.51464	7.20564	1071.16	6.13922e-235	4.19133e-232	CIRI2	no	hsa-ENPP1_0001
6:131860387|131861704	circ	ENSG00000197594	ENPP1	0.858558	0	-6.4696	-0.990604	37.9073	7.41888e-10	3.31044e-09	CIRI2	no	hsa-ENPP1_0001
9:18504829|18574266	lin	ENSG00000178031	ADAMTSL1	124.133	0.945551	-6.99136	5.95205	1065.17	1.22974e-233	8.22773e-231	CIRI2	no	hsa-ADAMTSL1_0010
7:94408770|94409608	lin	ENSG00000164692	COL1A2	578.72	0.0195393	-14.1762	8.17355	1062.09	5.74149e-233	3.76608e-230	CIRI2	no	none
9:18675857|18684800	lin	ENSG00000178031	ADAMTSL1	90.4188	0.686836	-7.01539	5.49071	1056.74	8.34502e-232	5.36858e-229	CIRI2	no	hsa-ADAMTSL1_0003
9:18706747|18721665	lin	ENSG00000178031	ADAMTSL1	89.4619	0.643716	-7.09201	5.47482	1046.34	1.51978e-229	9.59267e-227	CIRI2	no	hsa-ADAMTSL1_0011
9:18826284|18829977	lin	ENSG00000178031	ADAMTSL1	114.145	0.777013	-7.14915	5.82894	1042.65	9.64566e-229	5.97549e-226	CIRI2	no	hsa-ADAMTSL1_0004
6:131868018|131877161	lin	ENSG00000197594	ENPP1	221.762	0.856139	-8.02193	6.79105	1033.89	7.72832e-227	4.70065e-224	CIRI2	no	hsa-ENPP1_0033
11:58549786|58554940	lin	ENSG00000110031	LPXN	106.23	0.586788	-7.48768	5.72354	1031.9	2.09362e-226	1.25067e-223	CIRI2	no	hsa-LPXN_0001
9:21476899|21477292	lin	ENSG00000171889	MIR31HG	68.6097	0.109919	-9.18844	5.07677	1028.17	1.3549e-225	7.95184e-223	CIRI2	no	hsa-MIR31HG_0001
9:21476899|21477292	circ	ENSG00000171889	MIR31HG	3.59498	0	-8.51596	0.720612	107.659	3.19207e-25	3.53473e-24	CIRI2	yes	hsa-MIR31HG_0001
9:110972073|111036201	lin	ENSG00000198121	LPAR1	62.6197	0.148998	-8.60696	4.94412	1023.97	1.10824e-224	6.39204e-222	CIRI2	no	hsa-LPAR1_0011
3:123638071|123649194	lin	ENSG00000065534	MYLK	75.3529	0.146646	-8.87413	5.21371	1016.05	5.83314e-223	3.30739e-220	CIRI2	no	hsa-MYLK_0011
9:18706747|18753508	lin	ENSG00000178031	ADAMTSL1	89.2145	0.467659	-7.52926	5.46851	1015.13	9.24946e-223	5.15703e-220	CIRI2	no	hsa-ADAMTSL1_0042
9:18770602|18777906	lin	ENSG00000178031	ADAMTSL1	80.374	0.675478	-6.88806	5.31977	1011.31	6.247e-222	3.42592e-219	CIRI2	no	none
9:18775743|18777906	lin	ENSG00000178031	ADAMTSL1	89.842	0.626528	-7.14488	5.48039	1008.02	3.24536e-221	1.75108e-218	CIRI2	no	none
1:170719726|170730348	lin	ENSG00000116132	PRRX1	73.3269	0.516046	-7.12032	5.1827	1002.47	5.22341e-220	2.77363e-217	CIRI2	no	hsa-PRRX1_0002
9:110972073|111011690	lin	ENSG00000198121	LPAR1	60.8409	0.171452	-8.38338	4.90243	1001.02	1.07713e-219	5.63022e-217	CIRI2	no	hsa-LPAR1_0004
9:110972073|111011690	circ	ENSG00000198121	LPAR1	2.08808	0	-7.73262	0.00913153	76.8331	1.86037e-18	1.53138e-17	CIRI2	yes	hsa-LPAR1_0004
1:94174604|94178048	lin	ENSG00000137962	ARHGAP29	93.7775	0.236463	-8.57109	5.53786	997.43	6.49926e-219	3.34492e-216	CIRI2	no	none
9:18681812|18684800	lin	ENSG00000178031	ADAMTSL1	104.867	0.912203	-6.81146	5.70895	981.726	1.68408e-215	8.53598e-213	CIRI2	no	none
9:110874906|110875722	lin	ENSG00000198121	LPAR1	57.6573	0.0650109	-9.59932	4.82319	976.622	2.16682e-214	1.08189e-211	CIRI2	no	hsa-LPAR1_0006
9:110941421|111036201	lin	ENSG00000198121	LPAR1	52.463	0.0454715	-9.95579	4.68359	971.983	2.20948e-213	1.08697e-210	CIRI2	no	hsa-LPAR1_0014
9:110972073|110978759	lin	ENSG00000198121	LPAR1	56.2015	0.148998	-8.45075	4.78556	971.702	2.54342e-213	1.23311e-210	CIRI2	no	hsa-LPAR1_0016
9:110941421|111009201	lin	ENSG00000198121	LPAR1	49.0659	0.0454715	-9.85899	4.58492	953.725	2.05559e-209	9.82365e-207	CIRI2	no	hsa-LPAR1_0008
11:58549786|58551232	lin	ENSG00000110031	LPXN	94.0297	0.705812	-7.02968	5.54888	948.652	2.60471e-208	1.22726e-205	CIRI2	no	hsa-LPXN_0003
3:123793677|123876617	lin	ENSG00000065534	MYLK	57.4979	0.0460348	-10.0869	4.81711	947.789	4.01261e-208	1.86436e-205	CIRI2	no	hsa-MYLK_0020
9:110941421|111011690	lin	ENSG00000198121	LPAR1	50.662	0.0679257	-9.41165	4.63306	946.206	8.85895e-208	4.05971e-205	CIRI2	no	hsa-LPAR1_0002
9:110941421|111011690	circ	ENSG00000198121	LPAR1	0.82428	0	-6.40978	-1.03068	38.7773	4.75019e-10	2.16025e-09	CIRI2	no	hsa-LPAR1_0002
5:137112435|137140694	lin	ENSG00000152377	SPOCK1	65.4527	0.399936	-7.35838	5.01401	941.642	8.70016e-207	3.93306e-204	CIRI2	no	hsa-SPOCK1_0005
1:31792086|31794235	lin	ENSG00000134668	SPOCD1	57.9571	0.245109	-7.87426	4.83531	927.155	1.22675e-203	5.47178e-201	CIRI2	no	none
9:110941421|111005539	lin	ENSG00000198121	LPAR1	47.0121	0.0454715	-9.79777	4.52264	920.878	2.83887e-202	1.24959e-199	CIRI2	no	hsa-LPAR1_0017
9:18793189|18829977	lin	ENSG00000178031	ADAMTSL1	60.8444	0.401423	-7.18391	4.90953	902.733	2.49835e-198	1.08542e-195	CIRI2	no	none
9:21476899|21481152	lin	ENSG00000171889	MIR31HG	49.6841	0.0195393	-10.6336	4.60139	875.886	1.71387e-192	7.35051e-190	CIRI2	no	hsa-MIR31HG_0002
5:53026748|53045092	lin	ENSG00000164171	ITGA2	57.971	0.0454715	-10.1009	4.83252	854.9	6.25497e-188	2.6487e-185	CIRI2	no	hsa-ITGA2_0001
9:21476899|21491088	lin	ENSG00000171889	MIR31HG	49.3121	0	-12.3069	4.58981	851.697	3.10968e-187	1.30035e-184	CIRI2	no	hsa-MIR31HG_0003
6:130385173|130387592	lin	ENSG00000164484	TMEM200A	65.0958	0.892762	-6.15657	5.01981	850.252	6.40926e-187	2.64702e-184	CIRI2	no	hsa-TMEM200A_0001
6:69927909|70035939	lin	ENSG00000082293	COL19A1	0.13727	55.1712	8.6197	4.83328	833.357	3.01853e-183	1.23145e-180	CIRI2	no	hsa-COL19A1_0041
6:69898948|69900338	lin	ENSG00000082293	COL19A1	0.256826	64.5294	7.89808	5.05551	831.724	6.83674e-183	2.75554e-180	CIRI2	no	none
7:17309936|17340228	lin	ENSG00000106546,ENSG00000283321	AHR,AC019117.4	68.0947	1.04958	-6.02259	5.08662	828.515	3.4077e-182	1.35712e-179	CIRI2	no	hsa-AHR_0002
6:69898948|69962870	lin	ENSG00000082293	COL19A1	0.16706	55.6826	8.33152	4.84701	826.637	8.72632e-182	3.43437e-179	CIRI2	no	hsa-COL19A1_0003
2:209700277|209710254	lin	ENSG00000078018	MAP2	0.620107	65.6488	6.70531	5.08753	816.612	1.31938e-179	5.13222e-177	CIRI2	no	hsa-MAP2_0002
6:43785312|43785604	lin	ENSG00000112715	VEGFA	217.939	7.10886	-4.93249	6.8064	815.614	2.17412e-179	8.35986e-177	CIRI2	no	hsa-VEGFA_0003
7:114942275|114979781	lin	ENSG00000135272	MDFIC	89.7425	1.1638	-6.25712	5.48781	812.238	1.17828e-178	4.47919e-176	CIRI2	no	hsa-MDFIC_0001
14:65629492|65669480	lin	ENSG00000033170	FUT8	57.6527	0.776089	-6.19873	4.8421	811.026	2.16203e-178	8.12655e-176	CIRI2	no	hsa-FUT8_0010
14:65561337|65561766	lin	ENSG00000033170	FUT8	46.2648	0.419273	-6.717	4.51057	810.958	2.23651e-178	8.31312e-176	CIRI2	no	hsa-FUT8_0001
14:65561337|65561766	circ	ENSG00000033170	FUT8	3.35911	0.0224542	-6.73813	0.660501	113.428	1.73888e-26	2.03822e-25	CIRI2	yes	hsa-FUT8_0001
14:74585854|74603705	lin	ENSG00000119681	LTBP2	139.322	3.71042	-5.23192	6.14791	809.627	4.35611e-178	1.60137e-175	CIRI2	no	hsa-LTBP2_0008
1:29282676|29284869	lin	ENSG00000060656	PTPRU	82.8551	1.84613	-5.47557	5.38375	807.387	1.33659e-177	4.86012e-175	CIRI2	no	hsa-PTPRU_0007
3:86968885|86978643	lin	ENSG00000206538	VGLL3	36.4733	0.0454715	-9.43214	4.14943	806.22	2.39718e-177	8.6229e-175	CIRI2	no	hsa-VGLL3_0006
3:86947010|86969123	lin	ENSG00000206538	VGLL3	39.2386	0.0195393	-10.2957	4.25732	796.147	3.71329e-175	1.3215e-172	CIRI2	no	hsa-VGLL3_0005
11:123083085|123084713	lin	ENSG00000166250	CLMP	130.326	3.79305	-5.09461	6.05484	792.134	2.76827e-174	9.74809e-172	CIRI2	no	hsa-CLMP_0002
11:123083085|123084713	circ	ENSG00000166250	CLMP	0.373674	0.0230174	-3.56727	-1.66938	12.7875	0.000348944	0.000823567	CIRI2	no	hsa-CLMP_0002
14:65615978|65629606	lin	ENSG00000033170	FUT8	43.6188	0.36357	-6.85966	4.42401	787.789	2.43725e-173	8.49307e-171	CIRI2	no	hsa-FUT8_0002
14:65615978|65629606	circ	ENSG00000033170	FUT8	0.336562	0.0449083	-2.67699	-1.6714	7.96201	0.00477694	0.0093372	CIRI2	no	hsa-FUT8_0002
3:37503178|37542585	lin	ENSG00000144668	ITGA9	0	48.0983	12.2708	4.63745	787.619	2.65421e-173	9.15375e-171	CIRI2	no	hsa-ITGA9_0004
14:65455621|65561766	lin	ENSG00000033170	FUT8	41.5496	0.380758	-6.70965	4.3529	783.272	2.33958e-172	7.98633e-170	CIRI2	no	hsa-FUT8_0009
16:19651976|19682390	lin	ENSG00000103544	VPS35L	34.7446	0.0224542	-10.119	4.07732	782.669	3.16304e-172	1.06882e-169	CIRI2	no	hsa-C16orf62_0001
7:17309936|17335786	lin	ENSG00000106546,ENSG00000283321	AHR,AC019117.4	63.962	1.2061	-5.73621	4.99991	781.261	6.40257e-172	2.14185e-169	CIRI2	no	hsa-AHR_0003
1:29275448|29275756	lin	ENSG00000060656	PTPRU	76.3305	1.72966	-5.47154	5.26454	780.248	1.06297e-171	3.52074e-169	CIRI2	no	hsa-PTPRU_0003
10:96405232|96413316	lin	ENSG00000095587	TLL2	0.532026	74.5131	7.05008	5.26345	777.095	5.15464e-171	1.69057e-168	CIRI2	no	hsa-TLL2_0004
10:96405232|96413316	circ	ENSG00000095587	TLL2	0	0.240504	4.66879	-1.75149	10.4284	0.00124095	0.00268801	CIRI2	no	hsa-TLL2_0004
7:85055717|85065552	lin	ENSG00000153993	SEMA3D	0.753519	87.4616	6.84616	5.49198	776.453	7.10744e-171	2.3084e-168	CIRI2	no	hsa-SEMA3D_0012
14:65721775|65733381	lin	ENSG00000033170	FUT8	52.0533	0.673788	-6.26237	4.69101	762.329	8.36992e-168	2.6923e-165	CIRI2	no	hsa-FUT8_0003
3:86968590|86969123	lin	ENSG00000206538	VGLL3	35.8854	0.0195393	-10.167	4.12573	759.749	3.04563e-167	9.70338e-165	CIRI2	no	hsa-VGLL3_0004
3:86947010|86978643	lin	ENSG00000206538	VGLL3	34.75	0.0230174	-10.1195	4.0782	758.971	4.49597e-167	1.4189e-164	CIRI2	no	hsa-VGLL3_0017
1:18700653|18703296	lin	ENSG00000009709	PAX7	45.5201	0.283624	-7.29117	4.47847	752.652	1.0635e-165	3.32497e-163	CIRI2	no	none
16:19575098|19591874	lin	ENSG00000103544	VPS35L	32.7014	0.0224542	-10.0316	3.98785	749.066	6.40533e-165	1.98405e-162	CIRI2	no	hsa-C16orf62_0035
16:19616114|19682390	lin	ENSG00000103544	VPS35L	31.9065	0	-11.6799	3.9487	743.481	1.0495e-163	3.22101e-161	CIRI2	no	hsa-C16orf62_0089
2:209705580|209710254	lin	ENSG00000078018	MAP2	0.472808	52.0448	6.80065	4.76064	742.865	1.42794e-163	4.34263e-161	CIRI2	no	hsa-MAP2_0010
6:69927913|69962870	lin	ENSG00000082293	COL19A1	0.0609981	41.6726	9.12033	4.4395	741.71	2.54624e-163	7.67383e-161	CIRI2	no	none
7:898790|905172	lin	ENSG00000105963,ENSG00000240230	ADAP1,COX19	0.552841	55.6427	6.54964	4.85563	735.007	7.30304e-162	2.18133e-159	CIRI2	no	hsa-ADAP1_0001
2:209580036|209653432	lin	ENSG00000078018	MAP2	0.959109	62.1262	6.02096	5.01736	732.668	2.35516e-161	6.97233e-159	CIRI2	no	hsa-MAP2_0004
11:123083085|123097952	lin	ENSG00000166250	CLMP	155.283	4.61968	-5.0663	6.3108	732.578	2.46417e-161	7.23103e-159	CIRI2	no	hsa-CLMP_0001
16:19650382|19682390	lin	ENSG00000103544	VPS35L	32.1522	0.0224542	-10.0078	3.96365	730.726	6.22755e-161	1.81157e-158	CIRI2	no	hsa-C16orf62_0037
6:69927909|69962870	lin	ENSG00000082293	COL19A1	0.0609981	40.5042	9.07935	4.39991	730.506	6.95134e-161	2.00468e-158	CIRI2	no	hsa-COL19A1_0001
6:69927909|69962870	circ	ENSG00000082293	COL19A1	0	0.636864	6.0419	-0.927715	22.4917	2.11051e-06	6.63373e-06	CIRI2	no	hsa-COL19A1_0001
1:29255275|29280141	lin	ENSG00000060656	PTPRU	80.4865	2.13002	-5.22106	5.34744	729.527	1.13496e-160	3.2451e-158	CIRI2	no	hsa-PTPRU_0033
14:74500778|74528698	lin	ENSG00000119681	LTBP2	147.518	3.6317	-5.34735	6.22932	729.352	1.23938e-160	3.51365e-158	CIRI2	no	hsa-LTBP2_0009
12:46784542|46832352	lin	ENSG00000139209	SLC38A4	2.95344	128.368	5.40032	6.05648	729.171	1.35669e-160	3.81391e-158	CIRI2	no	none
Y:12912963|12916442	lin	ENSG00000067048	DDX3Y	31.0735	0.0230174	-9.95468	3.90826	723.587	2.22142e-159	6.19276e-157	CIRI2	no	hsa-DDX3Y_0010
10:96395187|96413316	lin	ENSG00000095587	TLL2	0.368429	65.5093	7.3572	5.0797	718.135	3.40508e-158	9.41407e-156	CIRI2	no	hsa-TLL2_0002
14:74549863|74555693	lin	ENSG00000119681	LTBP2	149.468	4.07144	-5.19472	6.2519	716.211	8.92579e-158	2.4475e-155	CIRI2	no	hsa-LTBP2_0002
14:74549863|74555693	circ	ENSG00000119681	LTBP2	0.594804	0.0690521	-3.00254	-1.20415	15.5757	7.92685e-05	0.000204691	CIRI2	no	hsa-LTBP2_0002
19:13025021|13025552	lin	ENSG00000008441	NFIX	114.379	4.44448	-4.67994	5.87908	716.073	9.5618e-158	2.60058e-155	CIRI2	no	hsa-NFIX_0004
19:13025021|13025552	circ	ENSG00000008441	NFIX	1.0499	0.0230174	-5.07465	-0.741873	41.1776	1.39005e-10	6.59312e-10	CIRI2	no	hsa-NFIX_0004
10:96405232|96432962	lin	ENSG00000095587	TLL2	0.844702	75.1654	6.4551	5.28169	715.332	1.38591e-157	3.73893e-155	CIRI2	no	hsa-TLL2_0003
16:19616114|19647882	lin	ENSG00000103544	VPS35L	33.3468	0.0224542	-10.0594	4.01635	714.488	2.115e-157	5.66024e-155	CIRI2	no	hsa-C16orf62_0088
16:19616114|19647882	circ	ENSG00000103544	VPS35L	0.455094	0	-5.58168	-1.55191	22.7957	1.80171e-06	5.70817e-06	CIRI2	no	hsa-C16orf62_0088
3:86968590|86978643	lin	ENSG00000206538	VGLL3	31.3968	0.0230174	-9.97323	3.92847	713.69	3.15266e-157	8.37031e-155	CIRI2	no	hsa-VGLL3_0002
16:19616114|19629820	lin	ENSG00000103544	VPS35L	32.93	0.0460348	-9.28324	3.99715	712.932	4.60955e-157	1.2142e-154	CIRI2	no	hsa-C16orf62_0017
4:83588210|83594960	lin	ENSG00000138678	GPAT3	116.899	4.20888	-4.79423	5.90743	712.819	4.87649e-157	1.27448e-154	CIRI2	no	hsa-GPAT3_0006
4:83588210|83594960	circ	ENSG00000138678	GPAT3	0.371233	0	-5.25379	-1.73051	18.3146	1.87263e-05	5.25723e-05	CIRI2	no	hsa-GPAT3_0006
2:209705580|209729962	lin	ENSG00000078018	MAP2	0.492206	49.2336	6.62526	4.68406	711.125	1.13923e-156	2.95432e-154	CIRI2	no	hsa-MAP2_0016
7:85065424|85097965	lin	ENSG00000153993	SEMA3D	0.681105	72.6047	6.70964	5.23027	708.402	4.45259e-156	1.14579e-153	CIRI2	no	hsa-SEMA3D_0001
16:19610322|19669299	lin	ENSG00000103544	VPS35L	32.4433	0.0224542	-10.0193	3.97507	706.812	9.87381e-156	2.52144e-153	CIRI2	no	none
15:89790460|89806945	lin	ENSG00000166825	ANPEP	224.323	4.58433	-5.60344	6.83107	706.413	1.20531e-155	3.05463e-153	CIRI2	no	none
2:216674537|216674685	lin	ENSG00000115461	IGFBP5	65.4855	0.549962	-6.89615	5.02071	703.485	5.22139e-155	1.31332e-152	CIRI2	no	none
6:69932783|69962870	lin	ENSG00000082293	COL19A1	0.160132	42.6993	7.95081	4.477	701.127	1.70032e-154	4.24483e-152	CIRI2	no	hsa-COL19A1_0002
8:121628714|121629340	lin	ENSG00000170961	HAS2	270.449	9.63921	-4.80646	7.12391	697.638	9.75884e-154	2.41824e-151	CIRI2	no	hsa-HAS2_0001
8:121628714|121629340	circ	ENSG00000170961	HAS2	15.1476	0.312269	-5.51105	2.8767	372.236	6.10141e-83	3.41894e-81	CIRI2-DCC-CircExplorer2	yes	hsa-HAS2_0001
1:29258505|29260903	lin	ENSG00000060656	PTPRU	88.3484	2.05068	-5.43255	5.47815	697.305	1.15274e-153	2.83549e-151	CIRI2	no	hsa-PTPRU_0004
18:45736456|45739662	lin	ENSG00000141469	SLC14A1	46.9951	0	-12.2343	4.51278	695.926	2.29935e-153	5.61461e-151	CIRI2	no	hsa-SLC14A1_0002
18:45739163|45739662	lin	ENSG00000141469	SLC14A1	41.142	0.0195393	-10.3584	4.31785	693.408	8.11496e-153	1.96717e-150	CIRI2	no	hsa-SLC14A1_0001
5:84060300|84066606	lin	ENSG00000164176	EDIL3	32.4904	0	-11.703	3.97115	693.324	8.46295e-153	2.03677e-150	CIRI2	no	hsa-EDIL3_0001
1:29255275|29260903	lin	ENSG00000060656	PTPRU	68.0605	1.75417	-5.27344	5.10021	690.451	3.56668e-152	8.52258e-150	CIRI2	no	hsa-PTPRU_0001
14:23165285|23166540	lin	ENSG00000092068	SLC7A8	50.9904	0.315747	-7.25948	4.64582	686.784	2.23676e-151	5.30683e-149	CIRI2	no	hsa-SLC7A8_0001
3:37471007|37473460	lin	ENSG00000144668	ITGA9	0.028767	35.8358	9.72586	4.22759	677.449	2.39668e-149	5.64622e-147	CIRI2	no	hsa-ITGA9_0015
5:14741827|14751239	lin	ENSG00000154122	ANKH	62.6986	0.493028	-6.95385	4.95159	674.731	9.34699e-149	2.18661e-146	CIRI2	no	hsa-ANKH_0001
5:14741827|14758598	lin	ENSG00000154122	ANKH	57.84	0.358304	-7.26574	4.82987	668.528	2.08831e-147	4.8514e-145	CIRI2	no	hsa-ANKH_0005
5:14741827|14758598	circ	ENSG00000154122	ANKH	0.928658	0	-6.55292	-0.948461	36.8532	1.27366e-09	5.56891e-09	CIRI2	no	hsa-ANKH_0005
4:26659597|26688407	lin	ENSG00000109680	TBC1D19	78.0405	3.55453	-4.45169	5.33051	666.587	5.51734e-147	1.27291e-144	CIRI2	no	hsa-TBC1D19_0017
6:69927909|69960040	lin	ENSG00000082293	COL19A1	0.688034	45.1404	6.02206	4.56884	661.022	8.95641e-146	2.05218e-143	CIRI2	no	none
16:19616114|19652090	lin	ENSG00000103544	VPS35L	27.5546	0	-11.4694	3.73306	658.122	3.82668e-145	8.70842e-143	CIRI2	no	hsa-C16orf62_0032
16:19616114|19652090	circ	ENSG00000103544	VPS35L	0.469344	0	-5.59125	-1.55058	22.9251	1.68437e-06	5.36029e-06	CIRI2	no	hsa-C16orf62_0032
16:19616114|19628753	lin	ENSG00000103544	VPS35L	28.0536	0	-11.493	3.75625	656.742	7.63726e-145	1.72628e-142	CIRI2	no	hsa-C16orf62_0093
18:45736502|45739249	lin	ENSG00000141469	SLC14A1	45.0849	0	-12.1743	4.45089	655.594	1.35687e-144	3.04641e-142	CIRI2	no	none
8:80051527|80064593	lin	ENSG00000076554,ENSG00000276418	TPD52,AC036214.3	0.028767	36.9967	9.77309	4.27328	654.52	2.32358e-144	5.18205e-142	CIRI2	no	hsa-TPD52_0001
1:31423693|31426823	lin	ENSG00000168528	SERINC2	206.152	5.83528	-5.14424	6.72035	652.368	6.82397e-144	1.5118e-141	CIRI2	no	hsa-SERINC2_0001
7:85055717|85068284	lin	ENSG00000153993	SEMA3D	0.647457	67.3633	6.67058	5.12473	652.298	7.07011e-144	1.55603e-141	CIRI2	no	hsa-SEMA3D_0003
7:85055717|85068284	circ	ENSG00000153993	SEMA3D	0	0.455076	5.57232	-1.23779	19.242	1.15154e-05	3.32147e-05	CIRI2	no	hsa-SEMA3D_0003
4:26637211|26688407	lin	ENSG00000109680	TBC1D19	79.7844	3.63325	-4.45024	5.36259	650.357	1.86842e-143	4.08524e-141	CIRI2	no	hsa-TBC1D19_0152
11:132146282|132146917	lin	ENSG00000182667	NTM	35.5731	0.581719	-5.91089	4.13551	649.324	3.13445e-143	6.80889e-141	CIRI2	no	hsa-NTM_0012
10:100779498|100809236	lin	ENSG00000075891	PAX2	0	36.0399	11.8555	4.23587	648.004	6.06998e-143	1.31006e-140	CIRI2	no	hsa-PAX2_0001
16:19650382|19669299	lin	ENSG00000103544	VPS35L	27.512	0.0224542	-9.78345	3.73399	647.961	6.20113e-143	1.32978e-140	CIRI2	no	hsa-C16orf62_0109
19:13073047|13075671	lin	ENSG00000008441	NFIX	158.608	7.6591	-4.37385	6.36759	646.712	1.15949e-142	2.47059e-140	CIRI2	no	hsa-NFIX_0001
19:13073047|13075671	circ	ENSG00000008441	NFIX	0.200709	0.0390787	-1.97218	-1.94128	3.64642	0.05619	0.0873518	CIRI2	no	hsa-NFIX_0001
4:26637211|26640187	lin	ENSG00000109680	TBC1D19	68.8263	3.14907	-4.44522	5.14671	646.324	1.40802e-142	2.98117e-140	CIRI2	no	hsa-TBC1D19_0075
4:26683675|26735487	lin	ENSG00000109680	TBC1D19	72.5235	3.31638	-4.44499	5.22326	645.704	1.92034e-142	4.04032e-140	CIRI2	no	hsa-TBC1D19_0005
16:19628637|19652090	lin	ENSG00000103544	VPS35L	25.7794	0.0224542	-9.68871	3.63616	645.255	2.40527e-142	5.02897e-140	CIRI2	no	hsa-C16orf62_0016
4:26666333|26688407	lin	ENSG00000109680	TBC1D19	78.2973	3.65535	-4.41972	5.33713	645.102	2.59663e-142	5.39535e-140	CIRI2	no	hsa-TBC1D19_0001
4:26666333|26688407	circ	ENSG00000109680	TBC1D19	0.27454	0	-4.80956	-1.93542	13.6856	0.000216108	0.000525283	CIRI2	no	hsa-TBC1D19_0001
7:85040673|85042285	lin	ENSG00000153993	SEMA3D	0.532389	70.3935	7.047	5.18436	644.42	3.65268e-142	7.54278e-140	CIRI2	no	hsa-SEMA3D_0011
16:19644886|19647882	lin	ENSG00000103544	VPS35L	29.5054	0.0684889	-8.63392	3.84054	644.384	3.71868e-142	7.63196e-140	CIRI2	no	hsa-C16orf62_0005
16:19642396|19652090	lin	ENSG00000103544	VPS35L	30.0291	0.0684889	-8.65939	3.86677	643.748	5.11342e-142	1.04304e-139	CIRI2	no	hsa-C16orf62_0018
16:19616114|19669299	lin	ENSG00000103544	VPS35L	27.5686	0	-11.4691	3.73225	642.219	1.09963e-141	2.22946e-139	CIRI2	no	hsa-C16orf62_0090
10:3158040|3160330	lin	ENSG00000107959	PITRM1	66.283	2.75281	-4.59038	5.08716	640.261	2.93174e-141	5.90817e-139	CIRI2	no	hsa-PITRM1_0001
14:100936178|100949596	lin	ENSG00000225746	MEG8	61.2656	2.51661	-4.5896	4.97042	640.161	3.08238e-141	6.17454e-139	CIRI2	no	hsa-SNHG23_0085
16:55489775|55491897	lin	ENSG00000087245	MMP2	946.779	4.68667	-7.65424	8.89186	639.561	4.16347e-141	8.29052e-139	CIRI2	no	none
4:88475841|88494331	lin	ENSG00000138646	HERC5	3.50348	154.103	5.44972	6.31709	636.974	1.52096e-140	3.01069e-138	CIRI2	no	hsa-HERC5_0002
4:88475841|88494331	circ	ENSG00000138646	HERC5	0	0.655736	6.11079	-0.865855	25.9301	3.54002e-07	1.21586e-06	CIRI2	no	hsa-HERC5_0002
16:19616114|19627805	lin	ENSG00000103544	VPS35L	30.1124	0.0224542	-9.91061	3.8633	635.429	3.29587e-140	6.48568e-138	CIRI2	no	hsa-C16orf62_0092
16:19616114|19616808	lin	ENSG00000103544	VPS35L	28.1453	0	-11.4984	3.76216	635.364	3.40507e-140	6.6614e-138	CIRI2	no	hsa-C16orf62_0031
7:85055717|85097965	lin	ENSG00000153993	SEMA3D	0.570525	70.4067	6.95996	5.18518	635.161	3.77028e-140	7.33298e-138	CIRI2	no	hsa-SEMA3D_0005
7:85036889|85042285	lin	ENSG00000153993	SEMA3D	0.724752	75.1957	6.69073	5.28037	632.876	1.18406e-139	2.28962e-137	CIRI2	no	hsa-SEMA3D_0004
7:85036889|85042285	circ	ENSG00000153993	SEMA3D	0	0.368174	5.27422	-1.4217	15.6071	7.79627e-05	0.000201615	CIRI2	no	hsa-SEMA3D_0004
10:96428631|96432962	lin	ENSG00000095587	TLL2	1.36501	83.0002	5.94089	5.42903	632.605	1.35633e-139	2.60766e-137	CIRI2	no	hsa-TLL2_0005
4:26717933|26753890	lin	ENSG00000109680	TBC1D19	69.3393	3.22835	-4.41833	5.15878	631.646	2.19176e-139	4.18977e-137	CIRI2	no	hsa-TBC1D19_0039
4:26637211|26659707	lin	ENSG00000109680	TBC1D19	71.2211	3.42359	-4.37857	5.20036	630.036	4.91011e-139	9.33283e-137	CIRI2	no	hsa-TBC1D19_0046
4:26620613|26659707	lin	ENSG00000109680	TBC1D19	72.4545	3.4729	-4.37867	5.225	627.089	2.14759e-138	4.05895e-136	CIRI2	no	hsa-TBC1D19_0038
13:75727029|75761038	lin	ENSG00000261553,ENSG00000136153	AL137782.1,LMO7	68.5089	3.20185	-4.40694	5.14309	626.245	3.27683e-138	6.15841e-136	CIRI2	no	hsa-LMO7_0050
4:26613169|26666405	lin	ENSG00000109680	TBC1D19	56.3227	2.69926	-4.37915	4.85694	624.773	6.85075e-138	1.28033e-135	CIRI2	no	hsa-TBC1D19_0076
4:26613169|26640187	lin	ENSG00000109680	TBC1D19	59.6749	2.61742	-4.50028	4.93525	624.238	8.95169e-138	1.66367e-135	CIRI2	no	hsa-TBC1D19_0040
19:13090299|13095729	lin	ENSG00000008441	NFIX	187.959	8.83052	-4.41285	6.61167	623.569	1.25157e-137	2.3132e-135	CIRI2	no	hsa-NFIX_0008
7:85055717|85081579	lin	ENSG00000153993	SEMA3D	1.17292	84.4482	6.15688	5.44977	622.408	2.23921e-137	4.11584e-135	CIRI2	no	hsa-SEMA3D_0038
7:29064061|29072423	lin	ENSG00000106066	CPVL	1.5009	71.522	5.56747	5.22463	621.28	3.93901e-137	7.20064e-135	CIRI2	no	hsa-CPVL_0006
14:74532426|74536000	lin	ENSG00000119681	LTBP2	103.66	2.24673	-5.52418	5.71177	620.41	6.08814e-137	1.10688e-134	CIRI2	no	none
13:30921014|30921846	lin	ENSG00000102802	MEDAG	30.1065	0	-11.5924	3.85669	620.352	6.2675e-137	1.13333e-134	CIRI2	no	hsa-MEDAG_0001
7:85065424|85121931	lin	ENSG00000153993	SEMA3D	0.9473	61.8856	6.0179	5.01298	619.454	9.82673e-137	1.76739e-134	CIRI2	no	hsa-SEMA3D_0007
1:215169199|215195092	lin	ENSG00000082482	KCNK2	24.0655	0	-11.2716	3.52868	619.287	1.06864e-136	1.91173e-134	CIRI2	no	hsa-KCNK2_0001
4:26637211|26673888	lin	ENSG00000109680	TBC1D19	75.2614	3.36861	-4.47259	5.27552	619.238	1.09539e-136	1.94915e-134	CIRI2	no	hsa-TBC1D19_0019
4:26620613|26688407	lin	ENSG00000109680	TBC1D19	80.1593	3.68256	-4.43423	5.36981	617.618	2.46482e-136	4.36273e-134	CIRI2	no	hsa-TBC1D19_0008
11:123073176|123074843	lin	ENSG00000166250	CLMP	178.46	5.79729	-4.94218	6.517	616.586	4.1332e-136	7.27727e-134	CIRI2	no	hsa-CLMP_0006
10:3163725|3167042	lin	ENSG00000107959	PITRM1	96.028	4.6949	-4.36006	5.63774	616.161	5.11411e-136	8.95719e-134	CIRI2	no	hsa-PITRM1_0012
4:26672149|26688407	lin	ENSG00000109680	TBC1D19	62.5945	2.94294	-4.40233	5.01009	615.689	6.47765e-136	1.12863e-133	CIRI2	no	hsa-TBC1D19_0026
1:215086368|215086678	lin	ENSG00000082482	KCNK2	26.8295	0	-11.4307	3.69336	614.031	1.4856e-135	2.57501e-133	CIRI2	no	hsa-KCNK2_0007
14:61720382|61747201	lin	ENSG00000100644	HIF1A	317.064	15.4007	-4.36049	7.37191	613.061	2.41546e-135	4.16517e-133	CIRI2	no	hsa-HIF1A_0020
10:100806430|100809236	lin	ENSG00000075891	PAX2	0	30.3896	11.6097	3.99918	611.978	4.15489e-135	7.12788e-133	CIRI2	no	hsa-PAX2_0002
4:26620613|26640187	lin	ENSG00000109680	TBC1D19	71.0297	3.257	-4.43645	5.1927	610.67	7.99882e-135	1.36523e-132	CIRI2	no	hsa-TBC1D19_0007
4:26683675|26720125	lin	ENSG00000109680	TBC1D19	69.543	3.04836	-4.50893	5.15887	610.26	9.82176e-135	1.66785e-132	CIRI2	no	hsa-TBC1D19_0077
4:26683675|26720125	circ	ENSG00000109680	TBC1D19	0.265171	0	-4.80031	-1.93647	13.7597	0.000207743	0.000506246	CIRI2	no	hsa-TBC1D19_0077
10:100779498|100781365	lin	ENSG00000075891	PAX2	0	31.5122	11.6615	4.04893	609.844	1.20961e-134	2.04369e-132	CIRI2	no	hsa-PAX2_0005
8:124585087|124591235	lin	ENSG00000170873	MTSS1	34.0711	0.26736	-6.88354	4.06046	607.501	3.91132e-134	6.57514e-132	CIRI2	no	hsa-MTSS1_0001
4:88472409|88494331	lin	ENSG00000138646	HERC5	2.54476	135.591	5.71822	6.12952	604.982	1.38062e-133	2.3093e-131	CIRI2	no	hsa-HERC5_0006
4:26717933|26748526	lin	ENSG00000109680	TBC1D19	63.4117	2.6875	-4.55203	5.02178	602.871	3.97485e-133	6.61546e-131	CIRI2	no	hsa-TBC1D19_0037
4:26620613|26720125	lin	ENSG00000109680	TBC1D19	68.3696	3.03849	-4.48615	5.13479	602.664	4.4095e-133	7.30252e-131	CIRI2	no	hsa-TBC1D19_0016
4:26620613|26720125	circ	ENSG00000109680	TBC1D19	0.230499	0	-4.61401	-2.01172	12.119	0.000499109	0.00114999	CIRI2	no	hsa-TBC1D19_0016
10:80425866|80427496	lin	ENSG00000122378	PRXL2A	2.33016	127.603	5.80514	6.04161	602.486	4.81978e-133	7.94266e-131	CIRI2	no	hsa-FAM213A_0002
3:98881540|98892606	lin	ENSG00000057019	DCBLD2	238.094	14.2682	-4.06181	6.97304	601.732	7.03069e-133	1.15293e-130	CIRI2	no	hsa-DCBLD2_0010
3:98881540|98892606	circ	ENSG00000057019	DCBLD2	0.456117	0.0684889	-2.6375	-1.39543	8.98967	0.00271509	0.00554472	CIRI2	no	hsa-DCBLD2_0010
3:98881540|98890456	lin	ENSG00000057019	DCBLD2	236.106	14.4988	-4.02639	6.96291	601.405	8.28302e-133	1.35167e-130	CIRI2	no	hsa-DCBLD2_0011
2:217847510|217849087	lin	ENSG00000079308	TNS1	46.5497	1.27806	-5.20086	4.54832	596.781	8.39517e-132	1.36332e-129	CIRI2	no	hsa-TNS1_0005
13:101567699|101583356	lin	ENSG00000198542	ITGBL1	39.0694	0.0673625	-9.03342	4.24581	594.058	3.28251e-131	5.30482e-129	CIRI2	no	hsa-ITGBL1_0003
3:157363364|157414090	lin	ENSG00000197415	VEPH1	20.9833	0	-11.0732	3.32429	593.695	3.93714e-131	6.33217e-129	CIRI2	no	hsa-VEPH1_0003
1:215086368|215195092	lin	ENSG00000082482	KCNK2	22.4478	0	-11.172	3.42636	592.114	8.68938e-131	1.39084e-128	CIRI2	no	hsa-KCNK2_0004
4:26620613|26683749	lin	ENSG00000109680	TBC1D19	78.332	3.6572	-4.4101	5.33713	590.17	2.30135e-130	3.66605e-128	CIRI2	no	hsa-TBC1D19_0045
17:41381056|41524540	lin	none	none	25.4645	0	-11.3567	3.61816	589.327	3.50958e-130	5.56427e-128	CIRI2	no	hsa-KRT19_0003
17:41381056|41524540	circ	none	none	0.432231	0	-5.48451	-1.60851	21.4414	3.64799e-06	1.11304e-05	CIRI2	no	hsa-KRT19_0003
4:26613169|26620688	lin	ENSG00000109680	TBC1D19	51.6329	2.37589	-4.4369	4.7261	589.225	3.69316e-130	5.82771e-128	CIRI2	no	hsa-TBC1D19_0041
13:75713182|75761038	lin	ENSG00000261553,ENSG00000136153	AL137782.1,LMO7	56.038	2.60887	-4.41166	4.84768	586.774	1.26099e-129	1.98047e-127	CIRI2	no	hsa-LMO7_0001
13:75713182|75761038	circ	ENSG00000261553,ENSG00000136153	AL137782.1,LMO7	2.02645	0.0224542	-6.00412	-0.0130041	58.3469	2.19748e-14	1.41234e-13	CIRI2	yes	hsa-LMO7_0001
11:46312325|46312919	lin	ENSG00000157613	CREB3L1	28.5979	0.394205	-6.16797	3.80973	585.895	1.95781e-129	3.06049e-127	CIRI2	no	hsa-CREB3L1_0001
7:85006802|85068284	lin	ENSG00000153993	SEMA3D	0.821839	57.4136	6.12084	4.90651	584.056	4.91889e-129	7.65357e-127	CIRI2	no	hsa-SEMA3D_0051
14:74514606|74516941	lin	ENSG00000119681	LTBP2	65.7176	2.016	-5.0269	5.06076	578.143	9.50803e-128	1.47256e-125	CIRI2	no	hsa-LTBP2_0007
4:26620613|26673888	lin	ENSG00000109680	TBC1D19	75.6457	3.41792	-4.45557	5.28333	577.642	1.22155e-127	1.88316e-125	CIRI2	no	hsa-TBC1D19_0015
18:36576451|36625749	lin	ENSG00000134775	FHOD3	22.2444	0.0851135	-7.85966	3.42182	576.757	1.9037e-127	2.9213e-125	CIRI2	no	hsa-FHOD3_0012
14:61720382|61727655	lin	ENSG00000100644	HIF1A	368.707	18.0427	-4.35173	7.59101	576.723	1.93599e-127	2.95729e-125	CIRI2	no	hsa-HIF1A_0001
4:88475841|88479507	lin	ENSG00000138646	HERC5	3.27991	127.755	5.27487	6.05383	576.336	2.34949e-127	3.57261e-125	CIRI2	no	hsa-HERC5_0014
4:88475841|88479507	circ	ENSG00000138646	HERC5	0	0.73747	6.27285	-0.740913	22.7857	1.81109e-06	5.73462e-06	CIRI2	no	hsa-HERC5_0014
9:105705597|105774026	lin	ENSG00000095209	TMEM38B	8.14064	120.77	3.8858	6.02894	576.302	2.38983e-127	3.61751e-125	CIRI2	no	hsa-TMEM38B_0011
9:105705597|105774026	circ	ENSG00000095209	TMEM38B	0	0.65415	6.08169	-0.894535	26.2675	2.97248e-07	1.03034e-06	CIRI2	no	hsa-TMEM38B_0011
5:149210726|149233300	lin	ENSG00000173210	ABLIM3	20.4892	0	-11.0391	3.28909	575.171	4.21101e-127	6.34554e-125	CIRI2	no	hsa-ABLIM3_0007
7:132507506|132508779	lin	ENSG00000221866	PLXNA4	21.7085	0.0224542	-9.4365	3.3755	573.848	8.17007e-127	1.22562e-124	CIRI2	no	hsa-PLXNA4_0006
18:36658075|36693423	lin	ENSG00000134775	FHOD3	21.8381	0.0620961	-8.20096	3.39334	573.686	8.86048e-127	1.32326e-124	CIRI2	no	hsa-FHOD3_0024
7:85072962|85121931	lin	ENSG00000153993	SEMA3D	0.693938	47.9706	6.10948	4.65429	573.374	1.03601e-126	1.54034e-124	CIRI2	no	none
12:57154208|57154701	lin	ENSG00000123384	LRP1	223.129	11.2656	-4.30765	6.86643	573.142	1.16367e-126	1.72248e-124	CIRI2	no	hsa-LRP1_0001
4:88486115|88500985	lin	ENSG00000138646	HERC5	1.93749	97.8912	5.64101	5.6676	572.71	1.44465e-126	2.12899e-124	CIRI2	no	hsa-HERC5_0010
4:88475841|88493155	lin	ENSG00000138646	HERC5	4.28784	151.124	5.12664	6.29709	571.632	2.47944e-126	3.63792e-124	CIRI2	no	none
16:19616114|19626223	lin	ENSG00000103544	VPS35L	23.1146	0	-11.2141	3.46965	569.011	9.21511e-126	1.34617e-123	CIRI2	no	hsa-C16orf62_0014
10:3158914|3160330	lin	ENSG00000107959	PITRM1	58.5904	2.68274	-4.45452	4.9122	567.048	2.4634e-125	3.58297e-123	CIRI2	no	hsa-PITRM1_0011
4:26683675|26748526	lin	ENSG00000109680	TBC1D19	60.4581	2.64034	-4.50654	4.95291	566.773	2.82631e-125	4.09301e-123	CIRI2	no	hsa-TBC1D19_0044
15:48481655|48487200	lin	ENSG00000166147	FBN1	113.677	8.59345	-3.72523	5.92197	566.732	2.88493e-125	4.15989e-123	CIRI2	no	hsa-FBN1_0005
Y:12912963|12914982	lin	ENSG00000067048	DDX3Y	24.564	0	-11.298	3.55363	565.25	6.06205e-125	8.7036e-123	CIRI2	no	hsa-DDX3Y_0001
2:101450594|101466900	lin	ENSG00000196460	RFX8	30.1671	0.491803	-5.89771	3.88684	564.433	9.12716e-125	1.30483e-122	CIRI2	no	hsa-RFX8_0008
3:71041328|71047095	lin	ENSG00000114861,ENSG00000285708	FOXP1,AC097634.4	62.0997	3.8628	-4.00843	5.02064	563.953	1.16089e-124	1.65257e-122	CIRI2	no	hsa-FOXP1_0007
10:54329596|54369275	lin	ENSG00000150275	PCDH15	0	43.1033	12.1123	4.4832	563.496	1.45894e-124	2.06805e-122	CIRI2	no	none
21:31958843|31983609	lin	ENSG00000142149	HUNK	0.31614	37.0763	6.92919	4.28448	560.631	6.1285e-124	8.65049e-122	CIRI2	no	hsa-HUNK_0005
4:26739864|26769852	lin	none	none	37.4129	1.58477	-4.54489	4.24807	559.423	1.12254e-123	1.57783e-121	CIRI2	no	hsa-TBC1D19_0080
21:31940165|31968385	lin	ENSG00000142149	HUNK	0.229476	31.8843	7.06615	4.07362	557.383	3.11809e-123	4.36441e-121	CIRI2	no	hsa-HUNK_0011
X:31134102|31147518	lin	ENSG00000198947	DMD	0.765329	38.9816	5.67933	4.37021	556.409	5.08019e-123	7.08115e-121	CIRI2	no	hsa-DMD_0049
3:71041328|71053773	lin	ENSG00000114861,ENSG00000285708	FOXP1,AC097634.4	63.6473	4.10556	-3.95761	5.06067	556.246	5.51161e-123	7.65061e-121	CIRI2	no	hsa-FOXP1_0001
3:71041328|71053773	circ	ENSG00000114861,ENSG00000285708	FOXP1,AC097634.4	2.56393	0.3026	-3.05632	0.518861	48.7302	2.93704e-12	1.59553e-11	CIRI2-DCC	yes	hsa-FOXP1_0001
1:107148069|107148839	lin	ENSG00000162631	NTNG1	25.4149	0	-11.3493	3.60748	555.387	8.47555e-123	1.17162e-120	CIRI2	no	hsa-NTNG1_0003
9:105705597|105722621	lin	ENSG00000095209	TMEM38B	7.12617	107.608	3.91356	5.86283	552.733	3.20254e-122	4.40882e-120	CIRI2	no	hsa-TMEM38B_0001
9:105705597|105722621	circ	ENSG00000095209	TMEM38B	0.201732	2.06925	3.33669	0.515942	45.0019	1.96848e-11	9.99568e-11	CIRI2-DCC	yes	hsa-TMEM38B_0001
3:71000972|71053773	lin	ENSG00000114861,ENSG00000285708	FOXP1,AC097634.4	75.762	4.60236	-4.04675	5.30962	552.7	3.25495e-122	4.46262e-120	CIRI2	no	hsa-FOXP1_0005
10:13663453|13675044	lin	ENSG00000151474	FRMD4A	61.6595	3.07617	-4.32039	4.99486	551.76	5.2121e-122	7.11675e-120	CIRI2	no	hsa-FRMD4A_0009
2:217880898|217900512	lin	ENSG00000079308	TNS1	40.8751	0.872763	-5.55047	4.35099	549.728	1.44272e-121	1.96192e-119	CIRI2	no	hsa-TNS1_0004
5:87331348|87362671	lin	ENSG00000145715	RASA1	114.958	9.20147	-3.64451	5.94459	548.702	2.41132e-121	3.26583e-119	CIRI2	no	hsa-RASA1_0061
21:31958843|31974717	lin	ENSG00000142149	HUNK	0.379579	30.8122	6.38294	4.03258	548.397	2.81015e-121	3.79064e-119	CIRI2	no	hsa-HUNK_0003
21:31958843|31974717	circ	ENSG00000142149	HUNK	0	0.234111	4.66106	-1.75313	10.3892	0.00126756	0.00274159	CIRI2	no	hsa-HUNK_0003
1:215086368|215124750	lin	ENSG00000082482	KCNK2	26.5206	0	-11.4127	3.67411	547.512	4.37839e-121	5.88234e-119	CIRI2	no	hsa-KCNK2_0005
10:54183444|54236931	lin	ENSG00000150275	PCDH15	0	42.421	12.0895	4.46127	546.832	6.1534e-121	8.23399e-119	CIRI2	no	hsa-PCDH15_0030
X:31134102|31173604	lin	ENSG00000198947	DMD	0.653362	34.3001	5.69637	4.19135	545.533	1.17939e-120	1.57188e-118	CIRI2	no	hsa-DMD_0002
4:26659597|26769852	lin	none	none	37.6665	1.66604	-4.49329	4.25978	544.493	1.98626e-120	2.63676e-118	CIRI2	no	hsa-SNORD74_0007
1:81907017|81956060	lin	ENSG00000117114	ADGRL2	3.92228	68.4345	4.10794	5.20915	543.853	2.73686e-120	3.61882e-118	CIRI2	no	hsa-ADGRL2_0016
10:54317271|54378942	lin	ENSG00000150275	PCDH15	0	37.5724	11.9144	4.29211	543.024	4.14642e-120	5.46103e-118	CIRI2	no	hsa-PCDH15_0004
10:54317271|54378942	circ	ENSG00000150275	PCDH15	0	0.130022	3.83785	-2.10222	5.83617	0.0157	0.0276151	CIRI2	no	hsa-PCDH15_0004
4:26717933|26769852	lin	none	none	45.4635	2.01785	-4.48241	4.53749	542.462	5.49318e-120	7.20641e-118	CIRI2	no	hsa-TBC1D19_0078
11:19832484|19984247	lin	ENSG00000166833	NAV2	32.5935	1.29091	-4.64549	4.04137	541.913	7.23169e-120	9.45007e-118	CIRI2	no	none
X:31146291|31173604	lin	ENSG00000198947	DMD	0.678665	32.8792	5.5671	4.13437	538.205	4.63414e-119	6.03214e-117	CIRI2	no	hsa-DMD_0117
5:177135087|177212195	lin	ENSG00000165671	NSD1	23.5827	0.367611	-5.97123	3.52627	537.337	7.15635e-119	9.27912e-117	CIRI2	no	hsa-NSD1_0080
3:70987994|71053773	lin	ENSG00000114861,ENSG00000285708	FOXP1,AC097634.4	80.8892	4.96378	-4.03337	5.40581	535.892	1.47621e-118	1.90671e-116	CIRI2	no	hsa-FOXP1_0004
5:87331348|87331500	lin	ENSG00000145715	RASA1	105.449	7.81952	-3.75516	5.81121	534.585	2.84028e-118	3.65445e-116	CIRI2	no	none
9:105705597|105748190	lin	ENSG00000095209	TMEM38B	8.17607	110.045	3.74873	5.90534	534.466	3.01531e-118	3.8648e-116	CIRI2	no	hsa-TMEM38B_0002
9:105705597|105748190	circ	ENSG00000095209	TMEM38B	0.028767	0.977416	4.54121	-0.437412	29.2968	6.2099e-08	2.30925e-07	CIRI2	no	hsa-TMEM38B_0002
5:87331348|87341321	lin	ENSG00000145715	RASA1	98.8964	8.01369	-3.62476	5.7263	534.444	3.04921e-118	3.89332e-116	CIRI2	no	hsa-RASA1_0001
5:87346672|87369900	lin	ENSG00000145715	RASA1	127.13	10.7028	-3.57094	6.09648	533.329	5.33104e-118	6.78097e-116	CIRI2	no	hsa-RASA1_0065
8:31631016|31640729	lin	none	none	0	22.8272	11.196	3.60306	532.524	7.97738e-118	1.01086e-115	CIRI2	no	none
5:87372118|87374916	lin	ENSG00000145715	RASA1	150.127	12.4921	-3.58822	6.3365	532.076	9.98271e-118	1.26019e-115	CIRI2	no	hsa-RASA1_0024
11:124886977|124887122	lin	ENSG00000154133	ROBO4	43.585	1.1838	-5.17221	4.45435	531.86	1.11243e-117	1.39902e-115	CIRI2	no	none
8:31540042|31640729	lin	none	none	0	22.81	11.1948	3.60197	531.182	1.56266e-117	1.95789e-115	CIRI2	no	none
8:31541382|31640729	lin	none	none	0	22.7386	11.1904	3.59774	530.596	2.09529e-117	2.61544e-115	CIRI2	no	none
9:84741892|84752085	lin	ENSG00000148053	NTRK2	17.7284	0	-10.8318	3.07611	530.259	2.48142e-117	3.08591e-115	CIRI2	no	hsa-NTRK2_0001
3:86968590|86978802	lin	ENSG00000206538	VGLL3	20.1725	0.0224542	-9.33676	3.2755	528.882	4.9461e-117	6.12822e-115	CIRI2	no	hsa-VGLL3_0001
4:88475841|88500985	lin	ENSG00000138646	HERC5	3.54432	147.984	5.36916	6.261	528.787	5.18667e-117	6.40257e-115	CIRI2	no	hsa-HERC5_0007
16:17258988|17259498	lin	ENSG00000103489	XYLT1	23.4013	0.210531	-6.70159	3.50421	527.684	9.01141e-117	1.1083e-114	CIRI2	no	hsa-XYLT1_0002
16:17258988|17259498	circ	ENSG00000103489	XYLT1	0.371233	0	-5.25379	-1.73051	18.3146	1.87263e-05	5.25723e-05	CIRI2	no	hsa-XYLT1_0002
21:31924468|31946171	lin	ENSG00000142149	HUNK	0.280445	31.7059	6.86919	4.06808	527.661	9.11446e-117	1.11687e-114	CIRI2	no	hsa-HUNK_0008
10:69922708|69928999	lin	ENSG00000197467	COL13A1	21.1193	0.166749	-6.85971	3.34941	526.568	1.5758e-116	1.92391e-114	CIRI2	no	none
10:54183444|54214048	lin	ENSG00000150275	PCDH15	0	37.7902	11.9231	4.30079	525.888	2.21576e-116	2.69542e-114	CIRI2	no	hsa-PCDH15_0002
10:54183444|54214048	circ	ENSG00000150275	PCDH15	0	0.279583	4.89621	-1.63363	12.2343	0.000469178	0.00108619	CIRI2	no	hsa-PCDH15_0002
10:80420466|80426006	lin	ENSG00000122378	PRXL2A	0.651315	55.9603	6.40385	4.86753	525.378	2.86134e-116	3.46813e-114	CIRI2	no	hsa-FAM213A_0001
6:35231725|35233301	lin	ENSG00000146197	SCUBE3	105.343	2.27313	-5.53944	5.73492	524.659	4.1011e-116	4.95286e-114	CIRI2	no	hsa-SCUBE3_0003
1:81950189|81966609	lin	ENSG00000117114	ADGRL2	7.60409	110.789	3.86359	5.90716	524.611	4.20031e-116	5.05443e-114	CIRI2	no	hsa-ADGRL2_0041
7:29086484|29112822	lin	ENSG00000106066	CPVL	1.9738	83.5469	5.4425	5.44788	524.534	4.36735e-116	5.23659e-114	CIRI2	no	hsa-CPVL_0005
3:86941076|86978643	lin	ENSG00000206538	VGLL3	22.7865	0.0690521	-8.26132	3.45981	524.179	5.21634e-116	6.23223e-114	CIRI2	no	none
12:29659880|29768075	lin	ENSG00000133687	TMTC1	5.26067	76.4632	3.86637	5.38056	523.698	6.6383e-116	7.90288e-114	CIRI2	no	hsa-TMTC1_0007
5:95888788|95919545	lin	ENSG00000118985	ELL2	45.2637	0.993877	-5.52426	4.50198	523.612	6.9303e-116	8.22125e-114	CIRI2	no	none
16:28887189|28887722	lin	ENSG00000196296	ATP2A1	0.258243	36.3862	7.07344	4.25864	523.09	9.00276e-116	1.0642e-113	CIRI2	no	hsa-ATP2A1_0005
3:98849461|98892606	lin	ENSG00000057019	DCBLD2	271.792	17.9614	-3.92012	7.17319	522.965	9.582e-116	1.12869e-113	CIRI2	no	hsa-DCBLD2_0031
4:26735455|26764737	lin	none	none	33.5551	1.48032	-4.50325	4.08968	522.439	1.24739e-115	1.46417e-113	CIRI2	no	hsa-TBC1D19_0082
3:71000972|71002889	lin	ENSG00000114861	FOXP1	46.9729	2.82441	-4.05863	4.60966	522.279	1.35107e-115	1.58033e-113	CIRI2	no	none
4:26637211|26661275	lin	ENSG00000109680	TBC1D19	37.6489	1.65965	-4.4931	4.25781	522.042	1.52173e-115	1.77374e-113	CIRI2	no	none
7:85055717|85121931	lin	ENSG00000153993	SEMA3D	0.836719	59.6191	6.1699	4.95881	521.989	1.5624e-115	1.81482e-113	CIRI2	no	hsa-SEMA3D_0006
1:81950189|81956060	lin	ENSG00000117114	ADGRL2	6.6883	107.584	3.9988	5.85692	521.106	2.43199e-115	2.81513e-113	CIRI2	no	hsa-ADGRL2_0003
3:98849461|98890456	lin	ENSG00000057019	DCBLD2	269.753	18.1921	-3.89073	7.16411	520.854	2.75944e-115	3.18315e-113	CIRI2	no	hsa-DCBLD2_0034
1:81942969|81971918	lin	ENSG00000117114	ADGRL2	4.38057	68.5704	3.96118	5.22027	520.463	3.35671e-115	3.85884e-113	CIRI2	no	hsa-ADGRL2_0035
5:87331348|87349364	lin	ENSG00000145715	RASA1	110.598	8.22621	-3.75035	5.88083	520.347	3.5563e-115	4.07428e-113	CIRI2	no	hsa-RASA1_0010
1:240294822|240355908	lin	ENSG00000155816	FMN2	22.1954	0.177845	-6.9308	3.4277	520.011	4.20802e-115	4.80446e-113	CIRI2	no	hsa-FMN2_0008
5:87331348|87338091	lin	ENSG00000145715	RASA1	90.7782	7.18901	-3.6561	5.59953	519.625	5.10643e-115	5.81039e-113	CIRI2	no	hsa-RASA1_0008
5:87331348|87338091	circ	ENSG00000145715	RASA1	0.464463	0.0650109	-2.65386	-1.39557	10.9625	0.000929726	0.00205349	CIRI2	no	hsa-RASA1_0008
14:61720379|61721823	lin	ENSG00000100644	HIF1A	421.093	19.8698	-4.40437	7.78074	518.742	7.94757e-115	9.01254e-113	CIRI2	no	hsa-HIF1A_0010
18:346295|357522	lin	ENSG00000158270	COLEC12	75.712	0	-12.9251	5.2174	518.406	9.40524e-115	1.06295e-112	CIRI2	no	hsa-COLEC12_0001
4:88472409|88479507	lin	ENSG00000138646	HERC5	2.35342	109.967	5.52908	5.83521	518.252	1.01576e-114	1.14411e-112	CIRI2	no	hsa-HERC5_0004
10:13663453|13670528	lin	ENSG00000151474	FRMD4A	59.6836	3.16394	-4.23827	4.95075	516.401	2.56809e-114	2.8829e-112	CIRI2	no	hsa-FRMD4A_0016
9:84702159|84752085	lin	ENSG00000148053	NTRK2	17.2342	0	-10.7912	3.03423	516.122	2.95351e-114	3.30448e-112	CIRI2	no	hsa-NTRK2_0007
12:29755709|29768075	lin	ENSG00000133687	TMTC1	5.47728	78.7887	3.8544	5.42425	515.727	3.59957e-114	4.01388e-112	CIRI2	no	hsa-TMTC1_0006
3:37471007|37481607	lin	ENSG00000144668	ITGA9	0	23.0564	11.2113	3.61789	514.184	7.79537e-114	8.66374e-112	CIRI2	no	hsa-ITGA9_0001
1:81907017|81907230	lin	ENSG00000117114	ADGRL2	4.26408	66.4842	3.95809	5.1769	513.763	9.62913e-114	1.06663e-111	CIRI2	no	hsa-ADGRL2_0008
5:87332507|87346724	lin	ENSG00000145715	RASA1	129.771	10.335	-3.65209	6.12042	513.442	1.1308e-113	1.24847e-111	CIRI2	no	hsa-RASA1_0023
14:65432037|65455718	lin	ENSG00000033170	FUT8	20.1336	0.18864	-6.62873	3.28025	513.163	1.30006e-113	1.43062e-111	CIRI2	no	hsa-FUT8_0030
14:65430216|65455718	lin	ENSG00000033170	FUT8	20.4404	0.208179	-6.50581	3.30377	512.04	2.28184e-113	2.50276e-111	CIRI2	no	hsa-FUT8_0018
14:65430216|65455718	circ	ENSG00000033170	FUT8	0.332074	0	-5.1129	-1.79664	16.8881	3.96486e-05	0.000106655	CIRI2	no	hsa-FUT8_0018
10:54132875|54236931	lin	ENSG00000150275	PCDH15	0	36.3678	11.8673	4.24658	510.784	4.28194e-113	4.68117e-111	CIRI2	no	none
3:71015549|71053773	lin	ENSG00000114861,ENSG00000285708	FOXP1,AC097634.4	64.5704	4.3348	-3.90182	5.08549	509.107	9.9221e-113	1.08119e-110	CIRI2	no	hsa-FOXP1_0003
3:71015549|71053773	circ	ENSG00000114861,ENSG00000285708	FOXP1,AC097634.4	0.810393	0.0620961	-3.44661	-0.95622	18.8742	1.39632e-05	3.98219e-05	CIRI2	no	hsa-FOXP1_0003
6:69959996|69962870	lin	ENSG00000082293	COL19A1	0.592364	29.3297	5.61934	3.97504	508.512	1.33677e-112	1.45191e-110	CIRI2	no	hsa-COL19A1_0004
5:87341290|87353235	lin	ENSG00000145715	RASA1	116.043	8.54134	-3.76741	5.94976	508.459	1.37252e-112	1.48592e-110	CIRI2	no	hsa-RASA1_0005
1:81942969|81953025	lin	ENSG00000117114	ADGRL2	3.29073	66.5496	4.32268	5.15878	508.049	1.68518e-112	1.81852e-110	CIRI2	no	hsa-ADGRL2_0009
14:61720382|61721823	lin	ENSG00000100644	HIF1A	436.57	20.6598	-4.40038	7.83312	505.818	5.15296e-112	5.54283e-110	CIRI2	no	hsa-HIF1A_0002
14:61720382|61721823	circ	ENSG00000100644	HIF1A	0.309212	0.130022	-1.13653	-1.50563	2.12205	0.145192	0.201699	CIRI2	no	hsa-HIF1A_0002
X:31169443|31182904	lin	ENSG00000198947	DMD	0.726169	31.0189	5.41448	4.05675	505.236	6.8976e-112	7.39569e-110	CIRI2	no	hsa-DMD_0041
11:19832484|19842923	lin	ENSG00000166833	NAV2	26.2848	0.750157	-5.10805	3.70935	505.053	7.56025e-112	8.08029e-110	CIRI2	no	hsa-NAV2_0019
6:48008634|48009114	lin	ENSG00000244694	PTCHD4	24.6204	0	-11.3002	3.55362	504.922	8.07502e-112	8.60298e-110	CIRI2	no	hsa-PTCHD4_0001
9:6493826|6499931	lin	ENSG00000147854	UHRF2	53.99	3.51227	-3.93695	4.8194	504.704	9.00595e-112	9.56432e-110	CIRI2	no	hsa-UHRF2_0027
15:36950324|37099599	lin	ENSG00000134138	MEIS2	4.2307	68.5651	4.00567	5.21719	504.667	9.17399e-112	9.71195e-110	CIRI2	no	hsa-MEIS2_0008
5:87331348|87390929	lin	ENSG00000145715	RASA1	112.228	9.56925	-3.5522	5.91692	504.441	1.02724e-111	1.08405e-109	CIRI2	no	hsa-RASA1_0064
21:34102835|34103519	lin	ENSG00000243927	MRPS6	98.7011	8.47801	-3.54407	5.73007	504.113	1.21107e-111	1.27402e-109	CIRI2	no	hsa-MRPS6_0003
21:34102835|34103519	circ	ENSG00000243927	MRPS6	0.0762718	0.178971	1.27932	-1.80921	1.57622	0.209306	0.277204	CIRI2	no	hsa-MRPS6_0003
5:87346672|87363504	lin	ENSG00000145715	RASA1	94.6953	8.41823	-3.49153	5.67477	503.291	1.8275e-111	1.91647e-109	CIRI2	no	hsa-RASA1_0004
12:29556857|29660885	lin	ENSG00000133687	TMTC1	5.6675	75.7054	3.73615	5.37436	502.86	2.26823e-111	2.37122e-109	CIRI2	no	hsa-TMTC1_0033
9:105705597|105714505	lin	ENSG00000095209	TMEM38B	3.10232	56.7511	4.20228	4.94141	502.822	2.31164e-111	2.40908e-109	CIRI2	no	hsa-TMEM38B_0014
13:75840085|75842916	lin	ENSG00000136153	LMO7	112.574	9.4253	-3.57565	5.91955	502.571	2.62141e-111	2.72342e-109	CIRI2	no	hsa-LMO7_0082
7:85097805|85121931	lin	ENSG00000153993	SEMA3D	1.21527	58.2034	5.61112	4.93383	502.392	2.86704e-111	2.96938e-109	CIRI2	no	hsa-SEMA3D_0019
12:29633147|29660885	lin	ENSG00000133687	TMTC1	4.92513	68.3922	3.79951	5.22688	501.895	3.67908e-111	3.79865e-109	CIRI2	no	hsa-TMTC1_0003
12:29633147|29660885	circ	ENSG00000133687	TMTC1	0	0.208179	4.52171	-1.81768	9.29707	0.00229521	0.00475251	CIRI2	no	hsa-TMTC1_0003
12:29536209|29572218	lin	ENSG00000133687	TMTC1	8.2598	103.883	3.64614	5.82979	501.773	3.91024e-111	4.0249e-109	CIRI2	no	hsa-TMTC1_0008
10:54183444|54195889	lin	ENSG00000150275	PCDH15	0	31.8618	11.6772	4.06402	501.166	5.29942e-111	5.43808e-109	CIRI2	no	hsa-PCDH15_0024
18:65762647|65862917	lin	ENSG00000081138	CDH7	0	20.9133	11.0696	3.4827	500.93	5.96646e-111	6.10385e-109	CIRI2	no	none
2:232530037|232531410	lin	ENSG00000135902	CHRND	0.194804	43.1374	7.71523	4.49117	499.539	1.19743e-110	1.22127e-108	CIRI2	no	none
15:89792160|89793126	lin	ENSG00000166825	ANPEP	608.59	12.7084	-5.58011	8.27636	498.344	2.17891e-110	2.21554e-108	CIRI2	no	hsa-ANPEP_0001
1:240257945|240355908	lin	ENSG00000155816	FMN2	18.4336	0.0684889	-7.95521	3.14436	498.102	2.46005e-110	2.49382e-108	CIRI2	no	hsa-FMN2_0016
13:75841109|75842916	lin	ENSG00000136153	LMO7	116.044	8.97055	-3.68668	5.95444	497.937	2.6724e-110	2.7009e-108	CIRI2	no	hsa-LMO7_0146
11:19832484|19892594	lin	ENSG00000166833	NAV2	26.133	0.751847	-5.0973	3.6987	497.855	2.78342e-110	2.80463e-108	CIRI2	no	hsa-NAV2_0017
12:51106525|51118772	lin	ENSG00000135457	TFCP2	16.9598	0	-10.7707	3.01426	497.816	2.83888e-110	2.85192e-108	CIRI2	no	hsa-TFCP2_0003
3:70976941|70978029	lin	ENSG00000114861,ENSG00000285708	FOXP1,AC097634.4	96.9372	6.44927	-3.91642	5.67793	496.445	5.64346e-110	5.65241e-108	CIRI2	no	hsa-FOXP1_0025
5:87369813|87380595	lin	ENSG00000145715	RASA1	108.623	9.60693	-3.49936	5.87406	496.208	6.35514e-110	6.34623e-108	CIRI2	no	hsa-RASA1_0026
21:34094863|34103519	lin	ENSG00000198743	SLC5A3	89.0583	7.86079	-3.5049	5.58429	495.699	8.1995e-110	8.16363e-108	CIRI2	no	hsa-SLC5A3_0002
4:26716213|26720125	lin	ENSG00000109680	TBC1D19	32.8748	1.41756	-4.53743	4.05752	495.309	9.97089e-110	9.8978e-108	CIRI2	no	hsa-TBC1D19_0043
14:61721509|61734285	lin	ENSG00000100644	HIF1A	434.985	20.8792	-4.38041	7.82895	495.139	1.08561e-109	1.07447e-107	CIRI2	no	hsa-HIF1A_0021
12:72377995|72499635	lin	ENSG00000072657	TRHDE	26.5462	0.0195393	-9.73506	3.68658	495.047	1.13672e-109	1.12174e-107	CIRI2	no	hsa-TRHDE_0010
22:16611658|16614178	lin	ENSG00000100181,ENSG00000283633	TPTEP1,AP000547.3	0.057534	22.1804	8.21072	3.56633	494.885	1.23267e-109	1.21284e-107	CIRI2	no	hsa-AC005301_0003
1:81936728|81943769	lin	ENSG00000117114	ADGRL2	6.87278	98.4106	3.84059	5.74002	494.717	1.3409e-109	1.31546e-107	CIRI2	no	hsa-ADGRL2_0001
21:31924468|31968385	lin	ENSG00000142149	HUNK	0.382019	32.8391	6.47369	4.12027	494.71	1.34595e-109	1.31655e-107	CIRI2	no	none
12:29755709|29758777	lin	ENSG00000133687	TMTC1	5.13267	69.1886	3.74698	5.2463	494.544	1.46281e-109	1.42668e-107	CIRI2	no	hsa-TMTC1_0019
12:29755709|29758777	circ	ENSG00000133687	TMTC1	0	0.493592	5.69698	-1.15533	20.8375	4.99948e-06	1.50281e-05	CIRI2	no	hsa-TMTC1_0019
9:105721537|105722621	lin	ENSG00000095209	TMEM38B	5.95042	78.8485	3.72411	5.43311	493.942	1.97731e-109	1.92288e-107	CIRI2	no	hsa-TMEM38B_0004
9:105721537|105722621	circ	ENSG00000095209	TMEM38B	0	0.486636	5.68912	-1.157	19.961	7.90361e-06	2.32031e-05	CIRI2	no	hsa-TMEM38B_0004
1:81837005|81990447	lin	ENSG00000117114	ADGRL2	5.16484	81.2754	3.95427	5.46047	493.046	3.09797e-109	3.00395e-107	CIRI2	no	hsa-ADGRL2_0044
5:177135941|177212195	lin	ENSG00000165671	NSD1	23.4842	0.475179	-5.60394	3.53045	492.608	3.8577e-109	3.72981e-107	CIRI2	no	hsa-NSD1_0006
9:105721537|105774026	lin	ENSG00000095209	TMEM38B	7.09381	92.8247	3.70341	5.66629	492.436	4.20558e-109	4.05444e-107	CIRI2	no	hsa-TMEM38B_0010
21:31940165|31958970	lin	ENSG00000142149	HUNK	0.166037	27.2427	7.30108	3.85483	492.183	4.77387e-109	4.58909e-107	CIRI2	no	hsa-HUNK_0002
21:31940165|31958970	circ	ENSG00000142149	HUNK	0	0.285976	4.90389	-1.632	12.1524	0.00049024	0.00113096	CIRI2	no	hsa-HUNK_0002
12:57177041|57177591	lin	ENSG00000123384	LRP1	137.146	5.82533	-4.54855	6.14881	491.809	5.75785e-109	5.51912e-107	CIRI2	no	hsa-LRP1_0006
12:29556857|29604299	lin	ENSG00000133687	TMTC1	5.68099	73.4324	3.68602	5.33458	491.795	5.79772e-109	5.54146e-107	CIRI2	no	hsa-TMTC1_0014
6:93356717|93358411	lin	ENSG00000135333	EPHA7	0	23.234	11.2215	3.62742	491.182	7.87986e-109	7.51012e-107	CIRI2	no	hsa-EPHA7_0001
6:93356717|93358411	circ	ENSG00000135333	EPHA7	0	0.499782	5.73531	-1.11904	19.1349	1.21794e-05	3.50123e-05	CIRI2	yes	hsa-EPHA7_0001
14:61744705|61745817	lin	ENSG00000100644	HIF1A	459.689	21.0547	-4.44766	7.90573	490.998	8.64442e-109	8.21539e-107	CIRI2	no	hsa-HIF1A_0011
8:17675186|17684542	lin	ENSG00000129422	MTUS1	0	20.4899	11.0397	3.45421	490.252	1.25618e-108	1.19045e-106	CIRI2	no	hsa-MTUS1_0001
7:96146556|96296951	lin	ENSG00000004864	SLC25A13	5.03664	71.2866	3.81163	5.28389	490.035	1.4e-108	1.323e-106	CIRI2	no	none
13:75760932|75823873	lin	ENSG00000136153	LMO7	68.0078	4.35953	-3.95399	5.15652	489.88	1.51345e-108	1.42618e-106	CIRI2	no	hsa-LMO7_0004
11:19832484|19880127	lin	ENSG00000166833	NAV2	30.2177	1.33433	-4.5083	3.93735	489.737	1.62541e-108	1.52738e-106	CIRI2	no	hsa-NAV2_0001
7:85121741|85153739	lin	ENSG00000153993	SEMA3D	0.426327	39.2043	6.49925	4.36849	489.606	1.73596e-108	1.6267e-106	CIRI2	no	hsa-SEMA3D_0025
15:37083771|37099599	lin	ENSG00000134138	MEIS2	3.86603	62.5654	3.99289	5.08811	488.67	2.77499e-108	2.59306e-106	CIRI2	no	none
1:81966058|81985355	lin	ENSG00000117114	ADGRL2	5.64138	85.5738	3.90195	5.53695	488.122	3.65101e-108	3.40215e-106	CIRI2	no	hsa-ADGRL2_0018
7:116699071|116731859	lin	ENSG00000105976	MET	86.9114	7.33161	-3.5607	5.54312	487.751	4.39717e-108	4.08607e-106	CIRI2	no	hsa-MET_0004
6:136656307|136698682	lin	ENSG00000197442	MAP3K5	23.9844	0.556251	-5.39854	3.56546	487.078	6.15979e-108	5.70813e-106	CIRI2	no	hsa-MAP3K5_0011
6:93254647|93358411	lin	ENSG00000135333	EPHA7	0	22.8418	11.1968	3.60379	486.986	6.44976e-108	5.96033e-106	CIRI2	no	hsa-EPHA7_0009
1:81966058|81990447	lin	ENSG00000117114	ADGRL2	5.90516	89.0818	3.89162	5.59438	485.62	1.27894e-107	1.17863e-105	CIRI2	no	hsa-ADGRL2_0050
1:81837005|81907230	lin	ENSG00000117114	ADGRL2	4.18893	66.1818	3.98952	5.16921	485.171	1.60179e-107	1.47211e-105	CIRI2	no	hsa-ADGRL2_0045
1:107324282|107324922	lin	ENSG00000162631	NTNG1	20.4507	0.0195393	-9.35214	3.28678	483.686	3.37066e-107	3.08928e-105	CIRI2	no	hsa-NTNG1_0008
1:107324282|107324922	circ	ENSG00000162631	NTNG1	0.67276	0	-6.14987	-1.20185	33.0326	9.06284e-09	3.66778e-08	CIRI2	no	hsa-NTNG1_0008
Y:12909360|12913062	lin	ENSG00000067048	DDX3Y	18.5097	0	-10.8888	3.13172	483.197	4.30628e-107	3.93601e-105	CIRI2	no	hsa-DDX3Y_0003
12:29659880|29660885	lin	ENSG00000133687	TMTC1	4.76117	66.6278	3.80423	5.18903	482.966	4.83484e-107	4.40708e-105	CIRI2	no	hsa-TMTC1_0017
12:29659880|29660885	circ	ENSG00000133687	TMTC1	0	0.42239	5.44626	-1.32406	16.5764	4.67301e-05	0.000124523	CIRI2	no	hsa-TMTC1_0017
21:41237513|41257326	lin	ENSG00000182240	BACE2	24.2802	0.75824	-4.98975	3.59396	482.306	6.73038e-107	6.11824e-105	CIRI2	no	hsa-BACE2_0002
21:41237513|41257326	circ	ENSG00000182240	BACE2	0.351472	0	-5.23528	-1.73293	18.2042	1.98444e-05	5.55433e-05	CIRI2	no	hsa-BACE2_0002
4:25818138|25822128	lin	ENSG00000091490	SEL1L3	19.057	0.243982	-6.26941	3.20493	481.835	8.52236e-107	7.72625e-105	CIRI2	no	hsa-SEL1L3_0010
16:81858263|81870935	lin	ENSG00000197943	PLCG2	0.0644623	21.868	8.1903	3.54895	481.625	9.4639e-107	8.55665e-105	CIRI2	no	hsa-PLCG2_0008
12:72286681|72378121	lin	ENSG00000072657	TRHDE	17.7316	0	-10.8354	3.08162	481.532	9.9167e-107	8.94187e-105	CIRI2	no	hsa-TRHDE_0014
21:31968250|31990176	lin	ENSG00000142149	HUNK	0.255802	32.4457	6.90716	4.09835	481.519	9.98064e-107	8.97533e-105	CIRI2	no	hsa-HUNK_0007
7:85121741|85121931	lin	ENSG00000153993	SEMA3D	0.57887	38.7538	6.09806	4.35718	481.095	1.23437e-106	1.10706e-104	CIRI2	no	hsa-SEMA3D_0033
15:48610728|48717169	lin	none	none	44.4811	2.90002	-3.93002	4.53551	480.208	1.92534e-106	1.72215e-104	CIRI2	no	hsa-CEP152_0042
1:81836885|81956060	lin	ENSG00000117114	ADGRL2	3.97578	62.2637	3.97337	5.08348	479.804	2.35757e-106	2.10314e-104	CIRI2	no	hsa-ADGRL2_0011
11:19832484|19949080	lin	ENSG00000166833	NAV2	30.7892	1.53198	-4.32308	3.97482	479.771	2.39634e-106	2.13204e-104	CIRI2	no	hsa-NAV2_0146
12:29751666|29758777	lin	ENSG00000133687	TMTC1	5.45445	71.7484	3.72193	5.29965	478.76	3.97695e-106	3.52894e-104	CIRI2	no	hsa-TMTC1_0004
12:29751666|29758777	circ	ENSG00000133687	TMTC1	0	1.88461	7.61616	0.341265	55.2127	1.0817e-13	6.57091e-13	CIRI2	yes	hsa-TMTC1_0004
15:89801111|89806809	lin	ENSG00000166825	ANPEP	574.688	13.0781	-5.45509	8.19596	478.514	4.49774e-106	3.9805e-104	CIRI2	no	hsa-ANPEP_0014
2:69806385|69807996	lin	ENSG00000196975	ANXA4	33.0124	0.498858	-6.02519	4.01677	478.229	5.18989e-106	4.58094e-104	CIRI2	no	hsa-ANXA4_0007
12:29556857|29633336	lin	ENSG00000133687	TMTC1	6.06433	75.6431	3.62944	5.38	477.801	6.43022e-106	5.66079e-104	CIRI2	no	hsa-TMTC1_0027
12:29536209|29633336	lin	ENSG00000133687	TMTC1	7.31494	88.9323	3.59616	5.61223	477.04	9.41406e-106	8.26584e-104	CIRI2	no	hsa-TMTC1_0020
12:29751666|29768075	lin	ENSG00000133687	TMTC1	5.74397	79.5759	3.80977	5.44136	475.776	1.77352e-105	1.55313e-103	CIRI2	no	hsa-TMTC1_0005
12:29751666|29768075	circ	ENSG00000133687	TMTC1	0.028767	1.84368	5.45797	0.309184	59.8665	1.01512e-14	6.67693e-14	CIRI2	yes	hsa-TMTC1_0005
4:25757534|25847515	lin	ENSG00000091490	SEL1L3	22.5927	0.541978	-5.36234	3.47374	475.082	2.51182e-105	2.19394e-103	CIRI2	no	hsa-SEL1L3_0047
6:136656307|136720589	lin	ENSG00000197442	MAP3K5	21.6696	0.539626	-5.30359	3.41435	474.753	2.96121e-105	2.57973e-103	CIRI2	no	hsa-MAP3K5_0015
14:100947034|100949596	lin	ENSG00000225746	MEG8	35.6296	2.31267	-3.9414	4.20948	474.326	3.66707e-105	3.18635e-103	CIRI2	no	hsa-SNHG23_0063
12:29659880|29758777	lin	ENSG00000133687	TMTC1	5.00929	68.7887	3.76903	5.23606	473.729	4.94669e-105	4.28709e-103	CIRI2	no	hsa-TMTC1_0011
1:81966058|81979960	lin	ENSG00000117114	ADGRL2	4.33521	60.6694	3.81136	5.05715	472.315	1.00441e-104	8.68229e-103	CIRI2	no	hsa-ADGRL2_0031
3:127710576|127722566	lin	ENSG00000074416	MGLL	24.6978	0.319225	-6.21913	3.59683	472.169	1.08083e-104	9.31885e-103	CIRI2	no	hsa-MGLL_0001
3:81642781|81705613	lin	ENSG00000114480	GBE1	88.431	8.82435	-3.32275	5.58953	471.168	1.78485e-104	1.53493e-102	CIRI2	no	hsa-GBE1_0010
2:28412985|28413692	lin	ENSG00000075426	FOSL2	95.1745	8.53928	-3.4814	5.68304	470.466	2.53746e-104	2.17655e-102	CIRI2	no	hsa-FOSL2_0002
5:177135087|177192019	lin	ENSG00000165671	NSD1	19.4417	0.344594	-5.77789	3.24302	470.37	2.66226e-104	2.27776e-102	CIRI2	no	hsa-NSD1_0079
14:61721509|61741188	lin	ENSG00000100644	HIF1A	478.483	22.1892	-4.42975	7.96448	469.657	3.80565e-104	3.24771e-102	CIRI2	no	hsa-HIF1A_0019
12:29572105|29604299	lin	ENSG00000133687	TMTC1	7.87649	91.7623	3.53631	5.66147	469.016	5.24671e-104	4.46611e-102	CIRI2	no	hsa-TMTC1_0002
12:29536209|29583574	lin	ENSG00000133687	TMTC1	7.02417	79.5395	3.50077	5.4615	467.33	1.22105e-103	1.03675e-101	CIRI2	no	hsa-TMTC1_0031
1:81836885|81936837	lin	ENSG00000117114	ADGRL2	4.13179	69.145	4.07394	5.22599	467.314	1.23094e-103	1.0425e-101	CIRI2	no	hsa-ADGRL2_0025
4:26613169|26769852	lin	none	none	26.921	1.02447	-4.68837	3.75369	467.032	1.4179e-103	1.19781e-101	CIRI2	no	hsa-SNORD74_0011
9:6420912|6434173	lin	ENSG00000147854	UHRF2	41.033	2.96871	-3.78942	4.42902	465.922	2.47294e-103	2.08381e-101	CIRI2	no	hsa-UHRF2_0004
9:6420912|6434173	circ	ENSG00000147854	UHRF2	2.54832	0.309655	-3.02071	0.485556	39.5665	3.17068e-10	1.4608e-09	CIRI2-DCC-CircExplorer2	yes	hsa-UHRF2_0004
8:2705215|2721592	lin	ENSG00000254319	AC246817.2	0.210078	25.6337	6.95992	3.77113	465.527	3.01366e-103	2.53307e-101	CIRI2	no	hsa-RP11-134O21_0002
14:65455621|65464473	lin	ENSG00000033170	FUT8	17.9024	0.215135	-6.313	3.11056	464.706	4.5467e-103	3.81205e-101	CIRI2	no	hsa-FUT8_0031
6:75165507|75194947	lin	ENSG00000111799	COL12A1	33.5949	0.39712	-6.39995	4.05045	463.806	7.13927e-103	5.97075e-101	CIRI2	no	none
12:29633147|29758777	lin	ENSG00000133687	TMTC1	4.86479	62.3073	3.67778	5.10293	463.499	8.32548e-103	6.94544e-101	CIRI2	no	hsa-TMTC1_0043
14:65455621|65458207	lin	ENSG00000033170	FUT8	17.8618	0.215135	-6.30993	3.1075	463.106	1.01394e-102	8.43768e-101	CIRI2	no	hsa-FUT8_0029
3:13378912|13397488	lin	ENSG00000132182	NUP210	0	19.7165	10.9853	3.40276	462.578	1.32081e-102	1.09641e-100	CIRI2	no	none
11:19879869|19892594	lin	ENSG00000166833	NAV2	22.847	0.647194	-5.12388	3.50151	462.203	1.5943e-102	1.32015e-100	CIRI2	no	hsa-NAV2_0006
17:49038168|49042377	lin	ENSG00000159217	IGF2BP1	9.45772	125.236	3.71576	6.09122	461.45	2.32404e-102	1.91966e-100	CIRI2	no	hsa-IGF2BP1_0006
5:177191884|177212195	lin	ENSG00000165671	NSD1	22.3195	0.500548	-5.46707	3.45946	461.074	2.80595e-102	2.31201e-100	CIRI2	no	hsa-NSD1_0001
5:177191884|177212195	circ	ENSG00000165671	NSD1	0.660023	0.0673625	-3.11665	-1.15702	13.587	0.000227761	0.000552244	CIRI2-DCC	yes	hsa-NSD1_0001
12:27368262|27380404	lin	ENSG00000029153	ARNTL2	48.4898	3.81451	-3.66912	4.68277	460.404	3.92667e-102	3.22749e-100	CIRI2	no	hsa-ARNTL2_0003
12:27368262|27380404	circ	ENSG00000029153	ARNTL2	0.829428	0.0449083	-4.00727	-0.921132	28.1326	1.13284e-07	4.10671e-07	CIRI2-DCC	no	hsa-ARNTL2_0003
3:113249722|113268445	lin	ENSG00000144857	BOC	7.38345	86.8803	3.5637	5.58278	459.201	7.1728e-102	5.88117e-100	CIRI2	no	hsa-BOC_0003
9:105702707|105722621	lin	ENSG00000095209	TMEM38B	4.21968	56.059	3.717	4.95017	458.893	8.37041e-102	6.84634e-100	CIRI2	no	hsa-TMEM38B_0006
14:61740505|61744813	lin	ENSG00000100644	HIF1A	467.823	21.8039	-4.42317	7.93225	457.381	1.78562e-101	1.45693e-99	CIRI2	no	hsa-HIF1A_0012
6:93254647|93272422	lin	ENSG00000135333	EPHA7	0	20.1433	11.0157	3.43151	457.299	1.8607e-101	1.5145e-99	CIRI2	no	hsa-EPHA7_0007
8:102212776|102232304	lin	ENSG00000048392	RRM2B	69.4474	7.07694	-3.2914	5.2401	456.841	2.34095e-101	1.90077e-99	CIRI2	no	hsa-RRM2B_0001
5:87369813|87390929	lin	ENSG00000145715	RASA1	105.213	9.3869	-3.48663	5.82892	455.904	3.74284e-101	3.0317e-99	CIRI2	no	hsa-RASA1_0059
21:31924468|31924760	lin	ENSG00000142149	HUNK	0.315116	31.2462	6.68302	4.04983	455.363	4.90994e-101	3.96744e-99	CIRI2	no	hsa-HUNK_0006
5:179152142|179158879	lin	ENSG00000087116	ADAMTS2	18.8838	0.0230174	-9.2421	3.18032	455.242	5.21603e-101	4.20462e-99	CIRI2	no	hsa-ADAMTS2_0001
7:96170045|96193183	lin	ENSG00000004864	SLC25A13	4.89076	64.5081	3.713	5.14921	454.78	6.5738e-101	5.28638e-99	CIRI2	no	hsa-SLC25A13_0004
19:55140883|55141302	lin	ENSG00000105048	TNNT1	2.50797	184.702	6.23923	6.56355	454.41	7.91348e-101	6.34843e-99	CIRI2	no	hsa-TNNT1_0002
8:124565662|124568536	lin	ENSG00000170873	MTSS1	42.4693	0.801261	-5.71724	4.40173	453.639	1.16464e-100	9.32078e-99	CIRI2	no	hsa-MTSS1_0004
9:105721537|105748190	lin	ENSG00000095209	TMEM38B	7.10047	81.8634	3.52524	5.50092	453.153	1.48585e-100	1.1863e-98	CIRI2	no	hsa-TMEM38B_0003
9:105721537|105748190	circ	ENSG00000095209	TMEM38B	0.028767	0.276105	2.77483	-1.57724	7.03275	0.00800324	0.0149542	CIRI2	no	hsa-TMEM38B_0003
4:26720081|26764737	lin	none	none	30.0985	1.36278	-4.45715	3.93013	452.858	1.72241e-100	1.3719e-98	CIRI2	no	hsa-TBC1D19_0120
1:240294822|240334229	lin	ENSG00000155816	FMN2	23.3544	0.155391	-7.18693	3.50502	452.605	1.95481e-100	1.5533e-98	CIRI2	no	hsa-FMN2_0001
1:160415648|160421187	lin	ENSG00000162738	VANGL2	0.28701	22.1563	6.19333	3.57812	452.222	2.36904e-100	1.878e-98	CIRI2	no	hsa-VANGL2_0001
3:127694975|127695190	lin	ENSG00000074416	MGLL	25.9369	0.602384	-5.40719	3.6846	452.105	2.51148e-100	1.98621e-98	CIRI2	no	hsa-MGLL_0003
14:24855936|24857157	lin	ENSG00000168952	STXBP6	18.4096	0.0684889	-7.95217	3.14165	451.885	2.80464e-100	2.21282e-98	CIRI2	no	hsa-STXBP6_0001
12:29556857|29583574	lin	ENSG00000133687	TMTC1	5.80233	66.0881	3.50717	5.1985	451.362	3.64511e-100	2.86918e-98	CIRI2	no	hsa-TMTC1_0010
12:29556857|29583574	circ	ENSG00000133687	TMTC1	0	0.152476	4.04704	-2.0247	6.76578	0.00929225	0.0171298	CIRI2	no	hsa-TMTC1_0010
6:93410501|93414767	lin	ENSG00000135333	EPHA7	0	21.2207	11.0907	3.50269	450.201	6.52056e-100	5.12047e-98	CIRI2	no	hsa-EPHA7_0003
12:29556857|29557000	lin	ENSG00000133687	TMTC1	8.47991	96.2536	3.4978	5.73213	448.615	1.44402e-99	1.13131e-97	CIRI2	no	none
12:29556857|29557000	circ	ENSG00000133687	TMTC1	0.0322311	0.574204	3.76841	-0.996315	15.1152	0.000101148	0.000257472	CIRI2	no	none
14:61721509|61721823	lin	ENSG00000100644	HIF1A	487.337	23.2542	-4.38938	7.99285	448.18	1.79596e-99	1.40374e-97	CIRI2	no	hsa-HIF1A_0009
14:61721509|61721823	circ	ENSG00000100644	HIF1A	0.53549	0.0390787	-3.40854	-1.29951	16.3959	5.13964e-05	0.000136317	CIRI2	no	hsa-HIF1A_0009
7:96208838|96234917	lin	ENSG00000004864	SLC25A13	5.70052	69.9039	3.61358	5.27	446.834	3.52491e-99	2.74869e-97	CIRI2	no	hsa-SLC25A13_0024
5:177209636|177212195	lin	ENSG00000165671	NSD1	20.7985	0.39467	-5.71063	3.3496	446.349	4.49475e-99	3.49681e-97	CIRI2	no	hsa-NSD1_0020
5:177209636|177212195	circ	ENSG00000165671	NSD1	0.512628	0	-5.76505	-1.44378	25.9316	3.53728e-07	1.21504e-06	CIRI2	no	hsa-NSD1_0020
15:48596283|48613092	lin	ENSG00000166147	FBN1	98.572	8.28656	-3.56553	5.72526	446.328	4.54099e-99	3.52459e-97	CIRI2	no	hsa-FBN1_0001
10:54066757|54133007	lin	ENSG00000150275	PCDH15	0	26.2847	11.3994	3.79724	446.267	4.68368e-99	3.62693e-97	CIRI2	no	none
2:176136635|176149845	lin	ENSG00000128652	HOXD3	0.238845	20.918	6.45704	3.49732	445.063	8.56343e-99	6.61599e-97	CIRI2	no	none
10:62000091|62000321	lin	ENSG00000150347	ARID5B	26.4013	1.23802	-4.41116	3.74023	444.795	9.79182e-99	7.5476e-97	CIRI2	no	hsa-ARID5B_0044
X:140783175|140784659	circ	ENSG00000203930	LINC00632	16.8626	0.143168	-6.71869	3.0179	443.791	1.61927e-98	1.24528e-96	CIRI2-DCC	yes	hsa-CDR1_0001
X:140783175|140784659	lin	ENSG00000203930	LINC00632	2.12615	0	-7.78564	0.0782357	86.5753	1.34518e-20	1.22217e-19	CIRI2	no	hsa-CDR1_0001
3:81577925|81705613	lin	ENSG00000114480	GBE1	88.8361	9.18832	-3.27202	5.60094	442.316	3.39085e-98	2.6017e-96	CIRI2	no	hsa-GBE1_0003
10:13659323|13675044	lin	ENSG00000151474	FRMD4A	51.7183	2.69449	-4.26546	4.74068	442.184	3.62268e-98	2.77322e-96	CIRI2	no	hsa-FRMD4A_0025
1:240257945|240334229	lin	ENSG00000155816	FMN2	19.602	0.0460348	-8.5394	3.23874	441.269	5.73071e-98	4.37693e-96	CIRI2	no	hsa-FMN2_0013
6:93246792|93254796	lin	ENSG00000135333	EPHA7	0.0381359	18.2279	8.75021	3.29785	440.523	8.32892e-98	6.34687e-96	CIRI2	no	hsa-EPHA7_0015
X:31169443|31180481	lin	ENSG00000198947	DMD	0.732735	27.9094	5.20422	3.91492	440.325	9.19751e-98	6.99283e-96	CIRI2	no	hsa-DMD_0073
14:61721509|61738373	lin	ENSG00000100644	HIF1A	488.504	23.5277	-4.37604	7.99694	439.377	1.47917e-97	1.12205e-95	CIRI2	no	hsa-HIF1A_0018
16:81854444|81859163	lin	ENSG00000197943	PLCG2	0.0932293	21.6761	7.65813	3.53967	439.069	1.7257e-97	1.3061e-95	CIRI2	no	hsa-PLCG2_0006
10:13659323|13663509	lin	ENSG00000151474	FRMD4A	61.0148	3.45886	-4.14866	4.98822	437.852	3.17707e-97	2.39916e-95	CIRI2	no	hsa-FRMD4A_0010
10:13659323|13663509	circ	ENSG00000151474	FRMD4A	0.798977	0.0449083	-3.91287	-0.993449	26.2135	3.05679e-07	1.05792e-06	CIRI2-DCC	no	hsa-FRMD4A_0010
12:72618891|72621751	lin	ENSG00000072657	TRHDE	21.3297	0	-11.1035	3.36181	437.212	4.37805e-97	3.29863e-95	CIRI2	no	hsa-TRHDE_0006
5:87331348|87353235	lin	ENSG00000145715	RASA1	135.284	10.4412	-3.69945	6.1777	437.094	4.64474e-97	3.4917e-95	CIRI2	no	hsa-RASA1_0002
5:87331348|87353235	circ	ENSG00000145715	RASA1	0.544199	0.0620961	-2.86523	-1.29636	12.3399	0.000443383	0.00103032	CIRI2-DCC	no	hsa-RASA1_0002
12:29572105|29633336	lin	ENSG00000133687	TMTC1	8.31736	94.9084	3.503	5.7116	436.557	6.07775e-97	4.55872e-95	CIRI2	no	hsa-TMTC1_0026
9:6493826|6500709	lin	ENSG00000147854	UHRF2	36.9085	2.17205	-4.0871	4.25243	435.936	8.29544e-97	6.20822e-95	CIRI2	no	hsa-UHRF2_0014
4:176711499|176740765	lin	ENSG00000150630	VEGFC	128.227	7.21952	-4.15229	6.0716	435.43	1.06915e-96	7.98351e-95	CIRI2	no	hsa-VEGFC_0006
4:176711499|176740765	circ	ENSG00000150630	VEGFC	0.422863	0	-5.47716	-1.60957	21.5262	3.49028e-06	1.06757e-05	CIRI2	no	hsa-VEGFC_0006
14:100937403|100949596	lin	ENSG00000225746	MEG8	32.0655	1.82808	-4.10882	4.04143	435.179	1.21229e-96	9.03221e-95	CIRI2	no	hsa-SNHG23_0006
14:100937403|100949596	circ	ENSG00000225746	MEG8	1.90126	0.0679257	-4.66227	-0.0390651	58.3779	2.16305e-14	1.39128e-13	CIRI2-DCC-CircExplorer2	yes	hsa-SNHG23_0006
7:99908582|99909660	lin	ENSG00000146833	TRIM4	16.6422	0.0449083	-8.30342	2.99398	434.697	1.54355e-96	1.14747e-94	CIRI2	no	hsa-TRIM4_0001
6:93263860|93358411	lin	ENSG00000135333	EPHA7	0	20.8154	11.0633	3.47677	434.686	1.55245e-96	1.15153e-94	CIRI2	no	hsa-EPHA7_0011
12:121023990|121027817	lin	ENSG00000135114	OASL	8.96681	131.681	3.87255	6.15351	433.774	2.45201e-96	1.81476e-94	CIRI2	no	hsa-OASL_0002
12:29536209|29557000	lin	ENSG00000133687	TMTC1	10.2854	111.991	3.43826	5.95254	433.043	3.53727e-96	2.61219e-94	CIRI2	no	hsa-TMTC1_0037
4:176711499|176731524	lin	ENSG00000150630	VEGFC	128.523	7.32596	-4.13436	6.0759	431.773	6.6848e-96	4.9257e-94	CIRI2	no	hsa-VEGFC_0007
4:176711499|176731524	circ	ENSG00000150630	VEGFC	0.401684	0.0390787	-3.0214	-1.50335	10.2328	0.00137967	0.00296411	CIRI2	no	hsa-VEGFC_0007
6:136694140|136720589	lin	ENSG00000197442	MAP3K5	20.1956	0.42239	-5.58859	3.30717	431.711	6.89522e-96	5.06958e-94	CIRI2	no	hsa-MAP3K5_0004
13:29767099|29777263	lin	ENSG00000122042	UBL3	64.4548	4.20965	-3.94303	5.08218	430.04	1.59265e-95	1.1684e-93	CIRI2	no	hsa-UBL3_0002
1:240257945|240392562	lin	ENSG00000155816	FMN2	15.6811	0.0684889	-7.72291	2.90718	428.978	2.71172e-95	1.98502e-93	CIRI2	no	hsa-FMN2_0004
1:81950189|81953025	lin	ENSG00000117114	ADGRL2	5.10496	86.6654	4.07556	5.5449	427.458	5.80931e-95	4.24321e-93	CIRI2	no	none
17:17884634|17893810	lin	ENSG00000175662	TOM1L2	25.9879	1.45505	-4.15902	3.7336	425.673	1.42135e-94	1.03591e-92	CIRI2	no	hsa-TOM1L2_0015
6:48008634|48069926	lin	none	none	17.4387	0	-10.802	3.04012	425.344	1.67587e-94	1.21876e-92	CIRI2	no	hsa-PTCHD4_0004
1:81811843|81837057	lin	ENSG00000117114	ADGRL2	1.74489	34.0426	4.26793	4.21997	425.33	1.6874e-94	1.22448e-92	CIRI2	no	hsa-ADGRL2_0184
12:27368262|27390239	lin	ENSG00000029153	ARNTL2	43.1005	3.4157	-3.65794	4.51307	423.739	3.74629e-94	2.71266e-92	CIRI2	no	hsa-ARNTL2_0005
6:31271073|31355592	lin	ENSG00000234745	HLA-B	209.035	11.2557	-4.20988	6.77553	423.732	3.76021e-94	2.71686e-92	CIRI2	no	hsa-MIR6891_0001
6:31271073|31355592	circ	ENSG00000234745	HLA-B	146.61	7.00273	-4.3884	6.25251	404.838	4.8728e-90	3.24721e-88	CIRI2	yes	hsa-MIR6891_0001
9:2028987|2161903	lin	ENSG00000080503	SMARCA2	21.4105	0.72714	-4.85088	3.41072	423.263	4.75693e-94	3.4296e-92	CIRI2	no	hsa-SMARCA2_0003
6:136694140|136698682	lin	ENSG00000197442	MAP3K5	22.5105	0.439015	-5.67581	3.46906	423.13	5.08236e-94	3.65635e-92	CIRI2	no	hsa-MAP3K5_0002
6:136694140|136698682	circ	ENSG00000197442	MAP3K5	0.786804	0.0460348	-3.93762	-0.959744	24.8099	6.32725e-07	2.11391e-06	CIRI2	no	hsa-MAP3K5_0002
1:81966058|81971918	lin	ENSG00000117114	ADGRL2	4.04054	55.8424	3.77853	4.94162	422.551	6.79519e-94	4.8781e-92	CIRI2	no	hsa-ADGRL2_0026
7:29030577|29072423	lin	ENSG00000106066	CPVL	1.05966	47.4345	5.49138	4.64989	422.238	7.9499e-94	5.69481e-92	CIRI2	no	hsa-CPVL_0001
9:6420912|6460791	lin	ENSG00000147854	UHRF2	43.848	3.35519	-3.70038	4.53026	420.4	1.99686e-93	1.42737e-91	CIRI2	no	hsa-UHRF2_0008
7:116699071|116700284	lin	ENSG00000105976	MET	79.5681	6.64656	-3.57497	5.41361	420.295	2.10491e-93	1.5014e-91	CIRI2	no	hsa-MET_0001
7:116699071|116700284	circ	ENSG00000105976	MET	0.938591	0.0684889	-3.69827	-0.749937	26.5631	2.55063e-07	8.90391e-07	CIRI2-DCC	yes	hsa-MET_0001
9:6475391|6482099	lin	ENSG00000147854	UHRF2	41.4445	3.3176	-3.63277	4.45463	420.032	2.40181e-93	1.70953e-91	CIRI2	no	hsa-UHRF2_0005
9:6475391|6482099	circ	ENSG00000147854	UHRF2	0.354936	0.0419935	-2.79982	-1.614	9.86244	0.00168687	0.00356864	CIRI2	no	hsa-UHRF2_0005
6:136694140|136697387	lin	ENSG00000197442	MAP3K5	21.7966	0.325054	-6.03516	3.41279	419.711	2.82042e-93	2.00322e-91	CIRI2	no	hsa-MAP3K5_0009
4:176711499|176729746	lin	ENSG00000150630	VEGFC	173.114	10.0771	-4.10299	6.50976	419.591	2.99599e-93	2.12341e-91	CIRI2	no	hsa-VEGFC_0001
4:176711499|176729746	circ	ENSG00000150630	VEGFC	3.7316	0.231197	-3.93949	0.943482	88.5446	4.97019e-21	4.6032e-20	CIRI2-DCC-CircExplorer2	yes	hsa-VEGFC_0001
6:93356717|93414767	lin	ENSG00000135333	EPHA7	0	18.2538	10.8747	3.29809	418.883	4.27131e-93	3.02089e-91	CIRI2	no	hsa-EPHA7_0002
14:61726706|61741188	lin	ENSG00000100644	HIF1A	569.816	26.4659	-4.4277	8.21708	417	1.09779e-92	7.74774e-91	CIRI2	no	hsa-HIF1A_0024
3:21510861|21564684	lin	ENSG00000151789	ZNF385D	15.3645	0	-10.6225	2.85826	416.848	1.18458e-92	8.34272e-91	CIRI2	no	hsa-ZNF385D_0002
3:81642781|81670953	lin	ENSG00000114480	GBE1	89.6752	7.97754	-3.48442	5.59567	416.257	1.5926e-92	1.11927e-90	CIRI2	no	hsa-GBE1_0026
3:81642781|81670953	circ	ENSG00000114480	GBE1	0.17887	0.0449083	-1.72568	-2.01347	2.59171	0.107424	0.155046	CIRI2	no	hsa-GBE1_0026
16:81895807|81905507	lin	ENSG00000197943	PLCG2	0.070367	19.7267	8.04155	3.40985	416.029	1.78584e-92	1.25245e-90	CIRI2	no	hsa-PLCG2_0028
12:29650752|29660885	lin	ENSG00000133687	TMTC1	2.41735	36.7898	3.93945	4.34605	415.474	2.358e-92	1.65026e-90	CIRI2	no	hsa-TMTC1_0046
6:54136715|54149127	lin	ENSG00000146147	MLIP	1.46105	30.4247	4.42102	4.05961	414.869	3.1929e-92	2.2299e-90	CIRI2	no	hsa-MLIP_0010
16:17127666|17141369	lin	ENSG00000103489	XYLT1	14.5649	0.058618	-7.6172	2.79268	414.377	4.08607e-92	2.84773e-90	CIRI2	no	hsa-XYLT1_0007
17:17879627|17893810	lin	ENSG00000175662	TOM1L2	25.1666	1.25879	-4.32136	3.67921	413.132	7.6272e-92	5.30463e-90	CIRI2	no	hsa-TOM1L2_0004
14:100949515|100955949	lin	ENSG00000225746	MEG8	35.0436	2.64422	-3.72617	4.19928	413.071	7.86588e-92	5.45928e-90	CIRI2	no	none
19:55140883|55141920	lin	ENSG00000105048	TNNT1	2.83143	232.599	6.39571	6.89116	412.172	1.23414e-91	8.54776e-90	CIRI2	no	hsa-TNNT1_0001
8:107284682|107347097	lin	ENSG00000154188	ANGPT1	18.0513	0.0224542	-9.17588	3.11152	411.968	1.3672e-91	9.44979e-90	CIRI2	no	hsa-ANGPT1_0002
3:155114994|155118811	lin	ENSG00000196549	MME	50.084	2.20387	-4.49633	4.68408	411.767	1.51174e-91	1.04273e-89	CIRI2	no	hsa-MME_0002
16:81854444|81870935	lin	ENSG00000197943	PLCG2	0.0644623	18.9874	7.9866	3.35596	411.562	1.67516e-91	1.15307e-89	CIRI2	no	hsa-PLCG2_0001
14:61726706|61744813	lin	ENSG00000100644	HIF1A	560.464	26.2099	-4.41828	8.19365	411.455	1.76755e-91	1.21416e-89	CIRI2	no	hsa-HIF1A_0029
2:232531352|232531656	lin	ENSG00000135902	CHRND	0.54974	38.188	6.08365	4.33498	411.175	2.03391e-91	1.39427e-89	CIRI2	no	hsa-CHRND_0001
7:98304196|98320298	lin	ENSG00000006453	BAIAP2L1	1.94006	36.5	4.23583	4.3188	410.889	2.34783e-91	1.60617e-89	CIRI2	no	hsa-BAIAP2L1_0001
7:96184277|96208977	lin	ENSG00000004864	SLC25A13	4.96799	64.6826	3.68044	5.1544	410.711	2.56714e-91	1.75263e-89	CIRI2	no	hsa-SLC25A13_0003
6:69923711|69962870	lin	ENSG00000082293	COL19A1	0.0322311	17.2038	8.66875	3.21987	410.631	2.67134e-91	1.82005e-89	CIRI2	no	none
10:119430375|119448260	lin	ENSG00000198873	GRK5	2.79403	52.0629	4.20018	4.81888	410.475	2.88822e-91	1.96382e-89	CIRI2	no	none
13:102821115|102822159	lin	ENSG00000134897,ENSG00000270181,ENSG00000134899	BIVM,BIVM-ERCC5,ERCC5	44.2584	3.65673	-3.58931	4.55695	410.198	3.31901e-91	2.25214e-89	CIRI2	no	none
12:29751666|29776412	lin	ENSG00000133687	TMTC1	3.28221	43.1592	3.73031	4.58259	409.373	5.01977e-91	3.39932e-89	CIRI2	no	hsa-TMTC1_0050
12:29751666|29776412	circ	ENSG00000133687	TMTC1	0	0.130022	3.83785	-2.10222	5.83617	0.0157	0.0276151	CIRI2	no	hsa-TMTC1_0050
5:177191884|177251853	lin	ENSG00000165671	NSD1	21.7083	0.476404	-5.49171	3.42031	409.079	5.81497e-91	3.92986e-89	CIRI2	no	hsa-NSD1_0005
13:102805307|102838739	lin	ENSG00000134897,ENSG00000270181	BIVM,BIVM-ERCC5	36.7492	2.9345	-3.64517	4.28023	408.249	8.81675e-91	5.94651e-89	CIRI2	no	hsa-BIVM_0024
7:96277196|96296951	lin	ENSG00000004864	SLC25A13	5.04535	52.8924	3.38626	4.89336	407.743	1.13628e-90	7.6483e-89	CIRI2	no	hsa-SLC25A13_0001
4:25802283|25822128	lin	ENSG00000091490	SEL1L3	20.9715	0.531648	-5.31361	3.37237	405.676	3.20164e-90	2.15069e-88	CIRI2	no	hsa-SEL1L3_0008
11:66365936|66369532	lin	ENSG00000174669	SLC29A2	1.9619	34.0467	4.11349	4.2276	405.568	3.38028e-90	2.26614e-88	CIRI2	no	hsa-SLC29A2_0002
1:81836885|81907230	lin	ENSG00000117114	ADGRL2	4.5405	63.2962	3.81887	5.11662	405.343	3.78259e-90	2.53078e-88	CIRI2	no	hsa-ADGRL2_0005
1:81836885|81907230	circ	ENSG00000117114	ADGRL2	0.070367	0.387151	2.40324	-1.27817	7.81614	0.00517816	0.0100543	CIRI2	no	hsa-ADGRL2_0005
12:29659880|29661379	lin	ENSG00000133687	TMTC1	2.86582	40.2433	3.79381	4.47881	405.272	3.92013e-90	2.61757e-88	CIRI2	no	hsa-TMTC1_0018
15:37036814|37099599	lin	ENSG00000134138	MEIS2	4.62226	72.4786	3.94853	5.2984	404.581	5.54201e-90	3.68582e-88	CIRI2	no	hsa-MEIS2_0009
14:100828708|100845533	lin	ENSG00000214548	MEG3	152.681	12.4828	-3.61425	6.35764	404.554	5.61916e-90	3.72972e-88	CIRI2	no	hsa-MEG3_0006
14:100828708|100845533	circ	ENSG00000214548	MEG3	0.230499	0	-4.61401	-2.01172	12.119	0.000499109	0.00114999	CIRI2	no	hsa-MEG3_0006
6:56592182|56614484	lin	ENSG00000151914	DST	123.064	13.3145	-3.20674	6.08141	403.953	7.59277e-90	5.02972e-88	CIRI2	no	hsa-DST_0033
1:81950387|81971918	lin	ENSG00000117114	ADGRL2	4.7296	59.7413	3.65159	5.04562	403.035	1.20323e-89	7.95488e-88	CIRI2	no	none
9:6420912|6421142	lin	ENSG00000147854	UHRF2	38.1301	2.45342	-3.95749	4.30746	402.868	1.30815e-89	8.63149e-88	CIRI2	no	hsa-UHRF2_0006
14:100935772|100949596	lin	ENSG00000225746	MEG8	27.9005	1.78742	-3.95306	3.84616	402.844	1.32406e-89	8.71925e-88	CIRI2	no	hsa-SNHG23_0008
14:100935772|100949596	circ	ENSG00000225746	MEG8	1.12373	0.112271	-3.25225	-0.560801	24.126	9.02327e-07	2.96402e-06	CIRI2-DCC-CircExplorer2	no	hsa-SNHG23_0008
12:29659880|29731945	lin	ENSG00000133687	TMTC1	2.85991	40.18	3.79228	4.47659	402.822	1.33878e-89	8.79888e-88	CIRI2	no	hsa-TMTC1_0047
18:23763405|23784157	lin	ENSG00000053747	LAMA3	15.478	0.0195393	-8.9475	2.86822	402.454	1.60945e-89	1.0557e-87	CIRI2	no	hsa-LAMA3_0009
8:17543318|17543715	lin	ENSG00000003989	SLC7A2	0	17.7557	10.8355	3.26119	401.786	2.24973e-89	1.4728e-87	CIRI2	no	hsa-SLC7A2_0004
6:56471106|56482877	lin	ENSG00000151914	DST	113.309	13.3463	-3.08504	5.97422	401.598	2.47249e-89	1.61547e-87	CIRI2	no	hsa-DST_0196
14:100937403|100969545	lin	ENSG00000225746	MEG8	27.6328	1.55566	-4.1412	3.81914	401.418	2.70552e-89	1.76428e-87	CIRI2	no	hsa-SNHG23_0015
6:56552184|56600221	lin	ENSG00000151914	DST	104.183	11.0121	-3.23931	5.83621	400.966	3.39428e-89	2.20912e-87	CIRI2	no	hsa-DST_0019
6:93263860|93272422	lin	ENSG00000135333	EPHA7	0	18.0944	10.8616	3.28552	400.89	3.52528e-89	2.28993e-87	CIRI2	no	hsa-EPHA7_0004
6:54121447|54202233	lin	ENSG00000146147	MLIP	3.29504	42.298	3.70015	4.55712	400.42	4.46213e-89	2.89286e-87	CIRI2	no	hsa-MLIP_0009
10:54066757|54153293	lin	ENSG00000150275	PCDH15	0	27.2313	11.4506	3.84649	400.303	4.73115e-89	3.06134e-87	CIRI2	no	none
9:6477622|6482099	lin	ENSG00000147854	UHRF2	44.7942	3.50634	-3.66498	4.56627	400.019	5.45548e-89	3.52321e-87	CIRI2	no	hsa-UHRF2_0013
15:36950324|37098199	lin	ENSG00000134138	MEIS2	4.36207	52.4805	3.57729	4.86746	399.444	7.2758e-89	4.68974e-87	CIRI2	no	none
6:54121447|54169572	lin	ENSG00000146147	MLIP	3.37824	45.4153	3.77127	4.65284	398.651	1.08281e-88	6.96598e-87	CIRI2	no	hsa-MLIP_0028
11:122180336|122203974	lin	ENSG00000255248	MIR100HG	49.4411	4.45071	-3.47602	4.72736	398.63	1.09414e-88	7.02539e-87	CIRI2	no	hsa-MIR100HG_0004
3:98867291|98881767	lin	ENSG00000057019	DCBLD2	354.813	23.4354	-3.92136	7.55916	398.161	1.38412e-88	8.87029e-87	CIRI2	no	hsa-DCBLD2_0016
3:98867291|98881767	circ	ENSG00000057019	DCBLD2	0.27454	0.0195393	-3.1283	-1.86633	8.63008	0.00330657	0.00665751	CIRI2	no	hsa-DCBLD2_0016
14:100937403|100951494	lin	ENSG00000225746	MEG8	29.7923	1.71422	-4.1024	3.93235	397.222	2.21617e-88	1.41754e-86	CIRI2	no	hsa-SNHG23_0007
18:65809704|65824831	lin	ENSG00000081138	CDH7	0	15.1283	10.6031	3.04099	396.997	2.48056e-88	1.58363e-86	CIRI2	no	hsa-CDH7_0001
18:65809704|65824831	circ	ENSG00000081138	CDH7	0	0.172015	4.2259	-1.95195	7.68832	0.00555794	0.0107244	CIRI2	no	hsa-CDH7_0001
14:100938880|100949596	lin	ENSG00000225746	MEG8	35.4401	1.76118	-4.30566	4.17647	396.355	3.42263e-88	2.1809e-86	CIRI2	no	hsa-SNHG23_0075
12:72562853|72575542	lin	ENSG00000072657	TRHDE	23.9773	0	-11.2724	3.53918	395.976	4.13969e-88	2.63279e-86	CIRI2	no	hsa-TRHDE_0028
11:33583338|33618662	lin	ENSG00000110427	KIAA1549L	17.5523	0.1335	-6.98353	3.08279	395.369	5.61042e-88	3.56139e-86	CIRI2	no	hsa-KIAA1549L_0007
10:119430375|119453276	lin	ENSG00000198873	GRK5	2.79159	53.3764	4.23655	4.85195	395.045	6.59961e-88	4.18138e-86	CIRI2	no	none
7:77374070|77406105	lin	ENSG00000186088	GSAP	12.7637	0	-10.3588	2.58932	394.899	7.1028e-88	4.49168e-86	CIRI2	no	hsa-GSAP_0017
7:96189294|96193183	lin	ENSG00000004864	SLC25A13	5.94725	73.1391	3.60812	5.33418	393.837	1.20966e-87	7.63524e-86	CIRI2	no	hsa-SLC25A13_0012
6:56670641|56843238	lin	ENSG00000151914	DST	77.9459	8.58739	-3.18051	5.42035	393.238	1.63257e-87	1.02852e-85	CIRI2	no	hsa-DST_0198
4:26386353|26420725	lin	ENSG00000168214	RBPJ	72.1056	7.53155	-3.25467	5.29662	393.029	1.81315e-87	1.14014e-85	CIRI2	no	hsa-RBPJ_0005
1:81955877|81971918	lin	ENSG00000117114	ADGRL2	5.26202	59.3522	3.48545	5.04771	392.452	2.42187e-87	1.52005e-85	CIRI2	no	hsa-ADGRL2_0024
3:18415111|18420991	lin	ENSG00000182568	SATB1	14.0237	0.0851135	-7.19272	2.73836	392.305	2.60614e-87	1.63264e-85	CIRI2	no	hsa-SATB1_0005
14:100913432|100949596	lin	ENSG00000225746	MEG8	25.3399	1.60666	-3.96255	3.70452	392.296	2.61809e-87	1.63706e-85	CIRI2	no	hsa-SNHG23_0017
4:25818138|25835323	lin	ENSG00000091490	SEL1L3	14.2381	0.132937	-6.67459	2.76229	391.697	3.53553e-87	2.2066e-85	CIRI2	no	hsa-SEL1L3_0007
10:54132875|54153293	lin	ENSG00000150275	PCDH15	0	24.4213	11.2936	3.69637	391.033	4.93241e-87	3.0727e-85	CIRI2	no	hsa-PCDH15_0043
4:25818138|25847864	lin	ENSG00000091490	SEL1L3	14.3237	0.132373	-6.68566	2.7743	390.762	5.65019e-87	3.51331e-85	CIRI2	no	hsa-SEL1L3_0005
12:29731807|29768075	lin	ENSG00000133687	TMTC1	2.53212	36.9079	3.89786	4.35385	390.658	5.95152e-87	3.69381e-85	CIRI2	no	hsa-TMTC1_0034
7:116695750|116700284	lin	ENSG00000105976	MET	43.5267	3.65912	-3.57376	4.53405	390.536	6.32609e-87	3.91901e-85	CIRI2	no	hsa-MET_0003
1:9182007|9182295	lin	ENSG00000228526	MIR34AHG	13.459	0	-10.4334	2.66512	390.409	6.74148e-87	4.16863e-85	CIRI2	no	none
21:41226266|41257326	lin	ENSG00000182240	BACE2	20.7128	0.537275	-5.23737	3.34614	389.997	8.29104e-87	5.11735e-85	CIRI2	no	hsa-BACE2_0001
21:41226266|41257326	circ	ENSG00000182240	BACE2	0.27454	0	-4.80956	-1.93542	13.6856	0.000216108	0.000525283	CIRI2	no	hsa-BACE2_0001
7:77376848|77404615	lin	ENSG00000186088	GSAP	12.5755	0	-10.3382	2.56867	389.581	1.02134e-86	6.29225e-85	CIRI2	no	hsa-GSAP_0016
4:176727778|176740765	lin	ENSG00000150630	VEGFC	102.867	5.82217	-4.14553	5.75175	389.501	1.06317e-86	6.53792e-85	CIRI2	no	hsa-VEGFC_0005
3:155084158|155118811	lin	ENSG00000196549	MME	44.3893	1.93744	-4.50297	4.50701	388.876	1.45409e-86	8.92545e-85	CIRI2	no	hsa-MME_0003
3:13351879|13354107	lin	ENSG00000132182	NUP210	0	18.1535	10.8671	3.29123	388.627	1.64753e-86	1.00943e-84	CIRI2	no	hsa-NUP210_0002
6:54149056|54169572	lin	ENSG00000146147	MLIP	3.28772	40.9888	3.6555	4.51604	388.254	1.9864e-86	1.21483e-84	CIRI2	no	hsa-MLIP_0003
6:54149056|54169572	circ	ENSG00000146147	MLIP	0	0.755527	6.27872	-0.762311	25.9755	3.45785e-07	1.18971e-06	CIRI2	no	hsa-MLIP_0003
5:103265908|103276397	lin	ENSG00000181751	C5orf30	55.8446	3.57815	-3.97134	4.87226	388.124	2.12004e-86	1.29419e-84	CIRI2	no	hsa-C5orf30_0001
12:72562165|72575542	lin	ENSG00000072657	TRHDE	25.1605	0	-11.3417	3.61095	388.069	2.17902e-86	1.32777e-84	CIRI2	no	hsa-TRHDE_0003
4:176727778|176731524	lin	ENSG00000150630	VEGFC	103.163	5.92861	-4.12335	5.75712	387.791	2.50443e-86	1.52328e-84	CIRI2	no	hsa-VEGFC_0013
4:26386353|26430053	lin	ENSG00000168214	RBPJ	112.771	13.2571	-3.08406	5.96644	387.661	2.67306e-86	1.6229e-84	CIRI2	no	none
11:12962483|12979427	lin	ENSG00000251381	LINC00958	0	14.7014	10.5617	3.00199	387.588	2.77318e-86	1.68064e-84	CIRI2	no	none
6:54149056|54202233	lin	ENSG00000146147	MLIP	3.34525	39.9699	3.59139	4.48474	386.888	3.93832e-86	2.38243e-84	CIRI2	no	hsa-MLIP_0001
16:17158829|17200654	lin	ENSG00000103489	XYLT1	17.2718	0.125981	-6.9597	3.05139	386.763	4.1941e-86	2.53259e-84	CIRI2	no	hsa-XYLT1_0005
12:51116315|51118772	lin	ENSG00000135457	TFCP2	12.8017	0	-10.3613	2.59112	386.556	4.65278e-86	2.8045e-84	CIRI2	no	hsa-TFCP2_0001
10:13659323|13670528	lin	ENSG00000151474	FRMD4A	49.9442	2.8018	-4.1631	4.69395	386.395	5.04377e-86	3.0347e-84	CIRI2	no	hsa-FRMD4A_0027
6:56699653|56843238	lin	ENSG00000151914	DST	67.3249	7.90899	-3.08521	5.21666	385.621	7.43192e-86	4.45555e-84	CIRI2	no	hsa-DST_0161
6:56508529|56517620	lin	ENSG00000151914	DST	119.594	13.2102	-3.17745	6.04285	384.899	1.0678e-85	6.3902e-84	CIRI2	no	hsa-DST_0100
1:240329076|240334229	lin	ENSG00000155816	FMN2	22.2229	0.198511	-6.77282	3.43835	384.873	1.08163e-85	6.46139e-84	CIRI2	no	hsa-FMN2_0005
2:201685064|201694054	lin	ENSG00000082126	MPP4	27.8096	1.68117	-4.03914	3.83817	384.742	1.15516e-85	6.88832e-84	CIRI2	no	none
11:19892434|19939773	lin	ENSG00000166833	NAV2	25.4845	1.60639	-3.98906	3.71663	383.915	1.74846e-85	1.04077e-83	CIRI2	no	hsa-NAV2_0076
7:96170045|96208977	lin	ENSG00000004864	SLC25A13	3.67548	48.4276	3.69831	4.74574	383.778	1.87219e-85	1.11244e-83	CIRI2	no	hsa-SLC25A13_0002
2:101410619|101422472	lin	ENSG00000196460	RFX8	14.5971	0.187513	-6.16544	2.80866	383.682	1.96539e-85	1.16575e-83	CIRI2	no	hsa-RFX8_0013
1:37800035|37800397	lin	ENSG00000185090	MANEAL	2.2814	34.2814	3.88707	4.24871	383.425	2.23466e-85	1.32312e-83	CIRI2	no	none
6:54136715|54169572	lin	ENSG00000146147	MLIP	2.32439	33.1345	3.83194	4.20577	382.856	2.97356e-85	1.7575e-83	CIRI2	no	hsa-MLIP_0005
13:75621763|75727098	lin	ENSG00000261553	AL137782.1	30.1978	1.51899	-4.28587	3.94982	382.639	3.3149e-85	1.95579e-83	CIRI2	no	hsa-RP11-29G8_0007
6:48008634|48102185	lin	none	none	13.8261	0	-10.4673	2.69607	382.255	4.01724e-85	2.366e-83	CIRI2	no	none
15:60355919|60364523	lin	ENSG00000182718	ANXA2	44.7046	2.52821	-4.15014	4.53512	381.911	4.77458e-85	2.8071e-83	CIRI2	no	hsa-ANXA2_0001
19:18596622|18597049	lin	ENSG00000006016	CRLF1	52.7699	2.50039	-4.40336	4.76618	381.741	5.1983e-85	3.05086e-83	CIRI2	no	hsa-CRLF1_0001
1:240329076|240392562	lin	ENSG00000155816	FMN2	18.3401	0.220965	-6.35112	3.15704	381.087	7.21517e-85	4.22713e-83	CIRI2	no	hsa-FMN2_0010
6:56528841|56536940	lin	ENSG00000151914	DST	101.318	12.9304	-2.96935	5.82432	380.497	9.69807e-85	5.67184e-83	CIRI2	no	none
10:54020192|54023197	lin	ENSG00000150275	PCDH15	0	23.7101	11.2504	3.65447	380.479	9.78808e-85	5.7145e-83	CIRI2	no	hsa-PCDH15_0020
11:66365936|66366564	lin	ENSG00000174669	SLC29A2	1.85824	29.7081	4.01144	4.04345	380.071	1.20092e-84	6.99904e-83	CIRI2	no	hsa-SLC29A2_0001
5:177280565|177288925	lin	ENSG00000165671	NSD1	19.9625	0.754401	-4.74277	3.31407	379.439	1.64836e-84	9.59004e-83	CIRI2	no	hsa-NSD1_0029
4:176727778|176729746	lin	ENSG00000150630	VEGFC	147.641	8.67973	-4.0889	6.27969	379.402	1.67964e-84	9.75506e-83	CIRI2	no	hsa-VEGFC_0002
4:176727778|176729746	circ	ENSG00000150630	VEGFC	0.931003	0.109356	-3.01244	-0.718632	22.4599	2.14575e-06	6.73374e-06	CIRI2-DCC	no	hsa-VEGFC_0002
10:54800925|54948601	lin	ENSG00000150275	PCDH15	0	20.6061	11.048	3.46178	379.064	1.98933e-84	1.15336e-82	CIRI2	no	none
11:19892434|19949080	lin	ENSG00000166833	NAV2	26.8939	1.95447	-3.78521	3.81015	378.639	2.46193e-84	1.42489e-82	CIRI2	no	hsa-NAV2_0025
5:177235821|177273784	lin	ENSG00000165671	NSD1	20.4327	0.70724	-4.86581	3.34691	378.605	2.50379e-84	1.44662e-82	CIRI2	no	hsa-NSD1_0017
7:116758459|116796042	lin	ENSG00000105976	MET	117.166	11.5326	-3.34464	5.99812	378.57	2.54813e-84	1.4697e-82	CIRI2	no	hsa-MET_0011
10:53938815|54133007	lin	ENSG00000150275	PCDH15	0	17.4398	10.8077	3.23407	377.814	3.72216e-84	2.14316e-82	CIRI2	no	none
6:56552184|56573887	lin	ENSG00000151914	DST	122.917	12.8774	-3.2529	6.07501	377.567	4.21294e-84	2.42157e-82	CIRI2	no	hsa-DST_0036
3:113216187|113250833	lin	ENSG00000144857	BOC	10.0105	84.2951	3.08166	5.58207	377.145	5.20525e-84	2.98681e-82	CIRI2	no	hsa-BOC_0001
2:101450594|101452446	lin	ENSG00000196460	RFX8	17.9136	0.448683	-5.27445	3.12823	376.797	6.19733e-84	3.54999e-82	CIRI2	no	hsa-RFX8_0009
8:32016248|32139335	lin	ENSG00000157168	NRG1	0	20.1656	11.0167	3.43194	376.066	8.9447e-84	5.11499e-82	CIRI2	no	none
13:28466903|28467617	lin	ENSG00000102755	FLT1	0.0956699	20.8902	7.60305	3.48692	376.009	9.19991e-84	5.25196e-82	CIRI2	no	hsa-FLT1_0001
1:240257945|240438210	lin	ENSG00000155816	FMN2	13.5917	0.0684889	-7.51743	2.69781	375.954	9.45678e-84	5.3894e-82	CIRI2	no	hsa-FMN2_0007
13:102807284|102834552	lin	ENSG00000134897,ENSG00000270181	BIVM,BIVM-ERCC5	47.5173	3.58865	-3.72804	4.65204	375.866	9.88641e-84	5.62466e-82	CIRI2	no	hsa-BIVM_0017
17:49039957|49040565	lin	ENSG00000159217	IGF2BP1	2.37575	31.284	3.72706	4.13242	375.485	1.1964e-83	6.7951e-82	CIRI2	no	hsa-IGF2BP1_0013
17:17866296|17907531	lin	ENSG00000175662	TOM1L2	33.8847	1.59474	-4.41646	4.11431	373.82	2.75786e-83	1.56371e-81	CIRI2	no	hsa-TOM1L2_0007
5:177191884|177260168	lin	ENSG00000165671	NSD1	15.9907	0.392417	-5.33156	2.96798	373.639	3.0187e-83	1.70871e-81	CIRI2	no	hsa-NSD1_0013
1:21842770|21844299	lin	ENSG00000142798	HSPG2	111.307	11.2995	-3.29755	5.92793	373.568	3.12904e-83	1.76817e-81	CIRI2	no	hsa-HSPG2_0016
7:501116|512455	lin	ENSG00000197461	PDGFA	6.14364	73.3844	3.55523	5.34218	373.438	3.33966e-83	1.88401e-81	CIRI2	no	hsa-PDGFA_0004
15:52346361|52354014	lin	ENSG00000197535	MYO5A	38.5411	3.96132	-3.27887	4.38134	373.305	3.56993e-83	2.01052e-81	CIRI2	no	hsa-MYO5A_0022
7:77376848|77406105	lin	ENSG00000186088	GSAP	11.2717	0	-10.1777	2.40255	372.617	5.04028e-83	2.83382e-81	CIRI2	no	hsa-GSAP_0024
12:124807761|124817707	lin	ENSG00000073060	SCARB1	4.39096	43.8941	3.31632	4.63607	372.478	5.40286e-83	3.03258e-81	CIRI2	no	hsa-SCARB1_0001
2:201680838|201694054	lin	ENSG00000082126	MPP4	27.3736	1.66511	-4.03323	3.81504	372.159	6.34123e-83	3.54738e-81	CIRI2	no	hsa-MPP4_0002
8:17543318|17551986	lin	ENSG00000003989	SLC7A2	0	16.256	10.7083	3.141	371.171	1.04038e-82	5.81032e-81	CIRI2	no	hsa-SLC7A2_0005
6:56670641|56735289	lin	ENSG00000151914	DST	122.253	14.7375	-3.05122	6.08851	370.868	1.21141e-82	6.75421e-81	CIRI2	no	hsa-DST_0002
4:186617005|186709845	lin	ENSG00000083857	FAT1	139.371	18.9302	-2.88058	6.2986	370.773	1.27056e-82	7.07223e-81	CIRI2	no	none
2:166293231|166305920	lin	ENSG00000169432	SCN9A	3.88665	54.2158	3.80711	4.89761	370.74	1.29122e-82	7.17528e-81	CIRI2	no	none
1:81883054|81907230	lin	ENSG00000117114	ADGRL2	2.78268	38.851	3.81555	4.43037	370.706	1.31371e-82	7.28815e-81	CIRI2	no	hsa-ADGRL2_0036
2:166293231|166311806	lin	ENSG00000169432	SCN9A	4.72327	72.8029	3.94157	5.30562	370.675	1.33394e-82	7.38811e-81	CIRI2	no	hsa-SCN9A_0054
4:25782242|25790574	lin	ENSG00000091490	SEL1L3	21.2622	0.614508	-5.11704	3.40122	370.357	1.56489e-82	8.65292e-81	CIRI2	no	hsa-SEL1L3_0021
16:28898000|28898451	lin	ENSG00000196296	ATP2A1	0.335538	24.5663	6.193	3.7246	370.221	1.67518e-82	9.24748e-81	CIRI2	no	hsa-ATP2A1_0002
14:24974665|24974850	lin	ENSG00000168952	STXBP6	13.432	0.0460348	-7.98965	2.67009	369.921	1.94693e-82	1.07299e-80	CIRI2	no	hsa-STXBP6_0003
6:136558800|136567874	lin	ENSG00000197442	MAP3K5	13.6451	0.110482	-6.86282	2.70654	369.911	1.95685e-82	1.07669e-80	CIRI2	no	hsa-MAP3K5_0065
2:166293231|166307074	lin	ENSG00000169432	SCN9A	5.03327	68.1236	3.75768	5.22314	369.89	1.97767e-82	1.08636e-80	CIRI2	no	hsa-SCN9A_0004
2:166293231|166307074	circ	ENSG00000169432	SCN9A	0.0609981	1.06366	3.841	-0.319406	24.6685	6.80892e-07	2.26533e-06	CIRI2	no	hsa-SCN9A_0004
2:101402436|101422472	lin	ENSG00000196460	RFX8	15.5485	0.226592	-5.98151	2.90534	369.471	2.43945e-82	1.33782e-80	CIRI2	no	hsa-RFX8_0005
4:186706563|186709845	lin	ENSG00000083857	FAT1	119.026	15.3887	-2.94976	6.06056	367.606	6.21616e-82	3.40342e-80	CIRI2	no	hsa-FAT1_0005
4:186706563|186709845	circ	ENSG00000083857	FAT1	14.9825	10.1458	-0.565988	3.65607	11.7382	0.000612289	0.00139131	CIRI2-DCC-CircExplorer2	yes	hsa-FAT1_0005
1:81811843|81907230	lin	ENSG00000117114	ADGRL2	2.78268	38.581	3.80551	4.42128	366.826	9.18745e-82	5.02202e-80	CIRI2	no	none
7:114942275|114946213	lin	ENSG00000135272	MDFIC	35.2694	0.3026	-6.82385	4.11301	366.791	9.35262e-82	5.10397e-80	CIRI2	no	hsa-MDFIC_0005
3:64146830|64147702	lin	ENSG00000163637	PRICKLE2	13.9536	0.0230174	-8.79541	2.71294	366.393	1.14165e-81	6.22013e-80	CIRI2	no	hsa-PRICKLE2_0002
6:56699653|56735289	lin	ENSG00000151914	DST	110.489	13.8854	-2.99011	5.94829	365.354	1.92247e-81	1.04573e-79	CIRI2	no	hsa-DST_0001
6:56699653|56735289	circ	ENSG00000151914	DST	0.444701	0.158869	-1.51449	-1.21267	4.67288	0.0306425	0.0507743	CIRI2-DCC	no	hsa-DST_0001
8:32016248|32029485	lin	ENSG00000157168	NRG1	0	14.6144	10.5527	2.99337	365.347	1.92849e-81	1.0473e-79	CIRI2	no	hsa-NRG1_0014
8:32016248|32029485	circ	ENSG00000157168	NRG1	0	1.37264	7.15363	-0.0614788	50.2801	1.33295e-12	7.42936e-12	CIRI2	yes	hsa-NRG1_0014
3:37523521|37533468	lin	ENSG00000144668	ITGA9	0	18.8168	10.9203	3.34309	364.849	2.47583e-81	1.34237e-79	CIRI2	no	hsa-ITGA9_0010
9:6433914|6460791	lin	ENSG00000147854	UHRF2	36.285	2.53492	-3.81485	4.24261	364.552	2.87395e-81	1.5557e-79	CIRI2	no	hsa-UHRF2_0007
6:136151160|136155758	lin	ENSG00000171408	PDE7B	11.107	0	-10.1553	2.37889	364.495	2.95611e-81	1.59759e-79	CIRI2	no	hsa-PDE7B_0006
6:136151160|136155758	circ	ENSG00000171408	PDE7B	0.828107	0	-6.39021	-1.0669	32.1667	1.41498e-08	5.60578e-08	CIRI2	no	hsa-PDE7B_0006
5:103275897|103276397	lin	ENSG00000181751	C5orf30	59.7695	3.82551	-3.97352	4.97156	363.702	4.40084e-81	2.37454e-79	CIRI2	no	hsa-C5orf30_0002
1:116606492|116608331	lin	ENSG00000143061	IGSF3	0.162573	15.5312	6.49127	3.0888	363.25	5.51977e-81	2.97348e-79	CIRI2	no	none
12:51099655|51118772	lin	ENSG00000135457	TFCP2	11.3412	0	-10.1917	2.41951	362.13	9.68027e-81	5.20634e-79	CIRI2	no	hsa-TFCP2_0034
4:85923648|85942273	lin	ENSG00000138639	ARHGAP24	23.919	1.38006	-4.10824	3.61516	361.869	1.10284e-80	5.92186e-79	CIRI2	no	hsa-ARHGAP24_0003
22:31089699|31090180	lin	ENSG00000183963	SMTN	62.5009	7.74361	-3.01407	5.11734	361.593	1.26693e-80	6.79206e-79	CIRI2	no	hsa-SMTN_0006
6:56601443|56609344	lin	ENSG00000151914	DST	119.427	11.7403	-3.34895	6.02494	361.269	1.49004e-80	7.9754e-79	CIRI2	no	hsa-DST_0009
6:56601443|56609344	circ	ENSG00000151914	DST	0.150763	0.203777	0.280986	-1.56728	0.102915	0.748359	0.800347	CIRI2	no	hsa-DST_0009
2:201692908|201694054	lin	ENSG00000082126	MPP4	29.3392	1.73012	-4.07616	3.91143	361.001	1.70485e-80	9.11058e-79	CIRI2	no	none
1:240177921|240258032	lin	ENSG00000155816	FMN2	16.3235	0.128895	-6.88215	2.97849	360.513	2.17659e-80	1.1613e-78	CIRI2	no	hsa-FMN2_0024
6:136669283|136698682	lin	ENSG00000197442	MAP3K5	15.8441	0.40669	-5.24571	2.95804	359.457	3.69675e-80	1.96923e-78	CIRI2	no	hsa-MAP3K5_0003
6:54121447|54160432	lin	ENSG00000146147	MLIP	2.97656	41.116	3.82138	4.51075	359.35	3.89967e-80	2.07402e-78	CIRI2	no	hsa-MLIP_0030
11:85695270|85718843	lin	ENSG00000137501	SYTL2	83.7604	10.4097	-3.01179	5.54345	358.983	4.68919e-80	2.48996e-78	CIRI2	no	none
1:78650186|78650652	lin	ENSG00000137965	IFI44	9.55462	134.095	3.81033	6.183	358.733	5.31464e-80	2.8176e-78	CIRI2	no	hsa-IFI44_0002
6:56492934|56504098	lin	ENSG00000151914	DST	118.884	14.6591	-3.02036	6.05114	358.58	5.73774e-80	3.0371e-78	CIRI2	no	hsa-DST_0005
10:53938815|54023197	lin	ENSG00000150275	PCDH15	0	19.8572	10.9949	3.41156	357.632	9.23113e-80	4.8785e-78	CIRI2	no	hsa-PCDH15_0013
14:100937403|100968724	lin	ENSG00000225746	MEG8	25.6751	1.60404	-3.99394	3.71914	357.518	9.77409e-80	5.1573e-78	CIRI2	no	hsa-SNHG23_0042
2:166311499|166311806	lin	ENSG00000169432	SCN9A	5.51806	78.7532	3.82491	5.42384	357.487	9.92536e-80	5.22886e-78	CIRI2	no	hsa-SCN9A_0009
21:38156304|38169268	lin	ENSG00000157551	KCNJ15	0.152544	22.0553	7.2936	3.56791	357.43	1.02154e-79	5.37319e-78	CIRI2	no	hsa-DSCR8_0001
11:66363138|66367548	lin	ENSG00000174669	SLC29A2	1.54138	31.017	4.28206	4.08998	357.235	1.12616e-79	5.91422e-78	CIRI2	no	none
3:156694020|156696025	lin	ENSG00000163659	TIPARP	64.7062	8.78692	-2.87585	5.18296	357.12	1.19329e-79	6.25693e-78	CIRI2	no	hsa-TIPARP_0001
3:156694020|156696025	circ	ENSG00000163659	TIPARP	0.3584	0.146083	-1.20299	-1.35522	2.84822	0.0914753	0.134612	CIRI2-DCC	no	hsa-TIPARP_0001
14:100937403|100942838	lin	ENSG00000225746	MEG8	25.7211	1.26508	-4.32514	3.70049	356.861	1.35861e-79	7.11261e-78	CIRI2	no	hsa-SNHG23_0022
13:102807146|102822159	lin	ENSG00000134897,ENSG00000270181,ENSG00000134899	BIVM,BIVM-ERCC5,ERCC5	33.5928	2.87501	-3.5406	4.1574	356.399	1.71244e-79	8.95099e-78	CIRI2	no	hsa-BIVM_0015
7:98312097|98320298	lin	ENSG00000006453	BAIAP2L1	1.82641	31.0722	4.10176	4.10104	356.316	1.78542e-79	9.3179e-78	CIRI2	no	hsa-BAIAP2L1_0005
12:27368262|27403541	lin	ENSG00000029153	ARNTL2	34.4977	2.96513	-3.53482	4.19598	356.259	1.83773e-79	9.57594e-78	CIRI2	no	hsa-ARNTL2_0006
7:22219866|22230919	lin	ENSG00000136237	RAPGEF5	0.256826	16.9796	5.97347	3.21681	356.085	2.00499e-79	1.04312e-77	CIRI2	no	hsa-RAPGEF5_0024
4:186621467|186709845	lin	ENSG00000083857	FAT1	138.215	18.1195	-2.93134	6.28023	355.76	2.3591e-79	1.22545e-77	CIRI2	no	none
6:56552184|56578937	lin	ENSG00000151914	DST	101.033	11.8309	-3.09365	5.80647	354.839	3.74423e-79	1.94195e-77	CIRI2	no	none
17:3026008|3027070	lin	ENSG00000132359	AC002316.1	0.150763	15.5248	6.49221	3.08687	354.737	3.94128e-79	2.04099e-77	CIRI2	no	hsa-RAP1GAP2_0003
1:240177921|240294883	lin	ENSG00000155816	FMN2	18.0718	0.194469	-6.47775	3.13548	354.536	4.35833e-79	2.25346e-77	CIRI2	no	hsa-FMN2_0015
2:196139620|196146055	lin	ENSG00000081320	STK17B	105.039	15.9958	-2.71489	5.90913	354.364	4.75071e-79	2.45255e-77	CIRI2	no	hsa-STK17B_0001
2:196139620|196146055	circ	ENSG00000081320	STK17B	0.192363	0.0851135	-1.09693	-1.80528	1.47048	0.22527	0.294984	CIRI2-DCC	no	hsa-STK17B_0001
17:59842586|59842944	lin	none	none	18.6507	0.85435	-4.45297	3.22766	354.167	5.24593e-79	2.70404e-77	CIRI2	no	hsa-intergenic_001341
1:113825142|113834439	lin	ENSG00000134242	PTPN22	10.9801	0.0230174	-8.45742	2.37159	353.892	6.02154e-79	3.09906e-77	CIRI2	no	hsa-PTPN22_0013
14:22876958|22877356	lin	ENSG00000197324	LRP10	170.636	19.9954	-3.09106	6.56791	353.134	8.80439e-79	4.52432e-77	CIRI2	no	hsa-LRP10_0001
11:78805292|78891336	lin	ENSG00000149256	TENM4	12.378	0	-10.3188	2.55187	352.911	9.84694e-79	5.0523e-77	CIRI2	no	hsa-TENM4_0006
13:33165337|33167622	lin	ENSG00000133121	STARD13	13.7298	0.120714	-6.63448	2.71895	352.695	1.09716e-78	5.62074e-77	CIRI2	no	hsa-STARD13_0001
10:32919885|32935558	lin	ENSG00000150093	ITGB1	479.309	30.4601	-3.97538	7.99033	352.653	1.12044e-78	5.7312e-77	CIRI2	no	hsa-ITGB1_0005
4:186628154|186709845	lin	ENSG00000083857	FAT1	135.72	18.7223	-2.85913	6.263	352.53	1.19197e-78	6.08776e-77	CIRI2	no	hsa-FAT1_0016
4:88459347|88489336	lin	ENSG00000138646	HERC5	1.90668	69.5415	5.17349	5.19504	352.449	1.24105e-78	6.3288e-77	CIRI2	no	none
6:136601022|136622981	lin	ENSG00000197442	MAP3K5	13.3877	0.134063	-6.59205	2.68263	352.084	1.4902e-78	7.58775e-77	CIRI2	no	hsa-MAP3K5_0043
6:54121447|54189914	lin	ENSG00000146147	MLIP	3.63124	40.2244	3.47934	4.50228	351.428	2.07126e-78	1.05304e-76	CIRI2	no	hsa-MLIP_0031
18:65809704|65844065	lin	ENSG00000081138	CDH7	0	13.8895	10.481	2.92648	351.213	2.30643e-78	1.17082e-76	CIRI2	no	hsa-CDH7_0003
6:56699653|56704369	lin	ENSG00000151914	DST	122.473	16.0105	-2.93399	6.10447	350.947	2.63524e-78	1.3357e-76	CIRI2	no	hsa-DST_0006
6:56699653|56704369	circ	ENSG00000151914	DST	0.37021	0.234111	-0.588374	-1.17596	0.796328	0.372193	0.451974	CIRI2-DCC	no	hsa-DST_0006
6:75177663|75197098	lin	ENSG00000111799	COL12A1	22.0501	0.392417	-5.79358	3.43426	350.792	2.84838e-78	1.44156e-76	CIRI2	no	hsa-COL12A1_0011
2:86251957|86282242	lin	ENSG00000068615	REEP1	1.32585	48.0623	5.18772	4.67316	350.224	3.78707e-78	1.91373e-76	CIRI2	no	hsa-REEP1_0002
1:113829592|113834439	lin	ENSG00000134242	PTPN22	11.2119	0.0230174	-8.48989	2.40622	349.979	4.28276e-78	2.16095e-76	CIRI2	no	hsa-PTPN22_0006
10:77011967|77027891	lin	ENSG00000156113	KCNMA1	51.6395	5.89128	-3.13309	4.82481	349.904	4.44738e-78	2.24063e-76	CIRI2	no	hsa-KCNMA1_0083
1:240355816|240438210	lin	ENSG00000155816	FMN2	16.555	0.114524	-7.14041	2.99663	349.343	5.8907e-78	2.96333e-76	CIRI2	no	hsa-FMN2_0019
3:43549720|43565727	lin	ENSG00000160746	ANO10	37.5642	3.48532	-3.43274	4.33223	348.803	7.72242e-78	3.87895e-76	CIRI2	no	hsa-ANO10_0009
3:43549720|43565727	circ	ENSG00000160746	ANO10	0.296379	0.0684889	-2.01933	-1.67398	4.92973	0.0263984	0.0443683	CIRI2	no	hsa-ANO10_0009
11:92352096|92355404	lin	ENSG00000165323	FAT3	0.559109	21.3111	5.23852	3.53949	348.115	1.09042e-77	5.46896e-76	CIRI2	no	hsa-FAT3_0008
11:92352096|92355404	circ	ENSG00000165323	FAT3	0.640529	12.4338	4.23532	2.83364	199.801	2.3083e-45	5.2566e-44	CIRI2-DCC-CircExplorer2	yes	hsa-FAT3_0008
14:100933998|100949596	lin	ENSG00000225746	MEG8	20.3576	1.21434	-4.04115	3.37536	348.051	1.12579e-77	5.63788e-76	CIRI2	no	hsa-SNHG23_0023
14:100933998|100949596	circ	ENSG00000225746	MEG8	0.284569	0.0195393	-3.27151	-1.80068	9.92351	0.0016318	0.00346331	CIRI2	no	hsa-SNHG23_0023
6:54149056|54189914	lin	ENSG00000146147	MLIP	3.50849	37.228	3.41051	4.39862	347.91	1.20884e-77	6.04476e-76	CIRI2	no	hsa-MLIP_0002
6:54149056|54189914	circ	ENSG00000146147	MLIP	0	0.194469	4.38847	-1.88204	8.5849	0.00338962	0.00679978	CIRI2	no	hsa-MLIP_0002
1:240206799|240294883	lin	ENSG00000155816	FMN2	17.5163	0.261832	-6.03335	3.09469	347.095	1.81846e-77	9.07954e-76	CIRI2	no	hsa-FMN2_0002
7:510809|517490	lin	ENSG00000197461	PDGFA	6.14552	57.8458	3.22279	5.03324	345.978	3.18457e-77	1.58768e-75	CIRI2	no	hsa-PDGFA_0002
1:240206799|240258032	lin	ENSG00000155816	FMN2	15.7298	0.196258	-6.27593	2.92966	345.694	3.67184e-77	1.82789e-75	CIRI2	no	hsa-FMN2_0003
9:21533427|21535818	lin	ENSG00000171889	MIR31HG	14.0562	0	-10.4917	2.71958	345.276	4.52731e-77	2.2504e-75	CIRI2	no	hsa-MIR31HG_0004
9:6475391|6498158	lin	ENSG00000147854	UHRF2	29.702	2.58331	-3.50775	3.9737	345.045	5.08487e-77	2.5238e-75	CIRI2	no	hsa-UHRF2_0020
14:100937403|100980663	lin	ENSG00000225746	MEG8	25.3516	1.5688	-3.99855	3.69923	343.763	9.66698e-77	4.79096e-75	CIRI2	no	hsa-SNHG23_0220
3:156677657|156696025	lin	ENSG00000163659	TIPARP	57.2521	7.44435	-2.93738	4.99561	343.308	1.21488e-76	6.01206e-75	CIRI2	no	hsa-TIPARP_0002
3:64146830|64163129	lin	ENSG00000163637	PRICKLE2	11.5213	0.0230174	-8.52096	2.43341	343.122	1.33338e-76	6.58871e-75	CIRI2	no	hsa-PRICKLE2_0004
3:155160390|155172612	lin	ENSG00000196549	MME	54.4762	2.67992	-4.34433	4.81523	343.094	1.35251e-76	6.67339e-75	CIRI2	no	hsa-MME_0004
6:54136715|54202233	lin	ENSG00000146147	MLIP	2.24119	29.9941	3.73135	4.07201	342.943	1.45889e-76	7.18765e-75	CIRI2	no	hsa-MLIP_0012
20:36549517|36549694	lin	ENSG00000101335	MYL9	304.228	34.7011	-3.13054	7.40047	342.881	1.50475e-76	7.4027e-75	CIRI2	no	none
8:61618978|61684188	lin	ENSG00000198363	ASPH	100.565	10.9715	-3.19169	5.78942	342.846	1.5312e-76	7.52177e-75	CIRI2	no	hsa-AC090094_0008
8:61618978|61684188	circ	ENSG00000198363	ASPH	0.525461	0.123629	-1.94625	-1.16823	7.80231	0.00521795	0.0101257	CIRI2	no	hsa-AC090094_0008
7:7238255|7243750	lin	ENSG00000106392	C1GALT1	69.4762	8.73694	-2.98573	5.27241	342.642	1.69661e-76	8.32208e-75	CIRI2	no	hsa-C1GALT1_0003
14:100930447|100949596	lin	ENSG00000225746	MEG8	22.6967	1.42881	-3.96557	3.5392	342.573	1.75633e-76	8.60241e-75	CIRI2	no	hsa-SNHG23_0016
14:100930447|100949596	circ	ENSG00000225746	MEG8	0.329633	0	-5.11151	-1.79678	16.9943	3.74924e-05	0.000101181	CIRI2	no	hsa-SNHG23_0016
2:101417534|101422472	lin	ENSG00000196460	RFX8	13.2733	0.258917	-5.62989	2.68122	342.212	2.10467e-76	1.02935e-74	CIRI2	no	hsa-RFX8_0001
2:101417534|101422472	circ	ENSG00000196460	RFX8	0.691498	0	-6.16148	-1.19977	33.342	7.72933e-09	3.15136e-08	CIRI2	no	hsa-RFX8_0001
7:108207528|108234688	lin	ENSG00000091129	NRCAM	0.175406	15.9766	6.52725	3.12539	342.185	2.13297e-76	1.04167e-74	CIRI2	no	hsa-NRCAM_0002
11:78854104|78891336	lin	ENSG00000149256	TENM4	12.0291	0	-10.2732	2.50178	342.15	2.17136e-76	1.05887e-74	CIRI2	no	hsa-TENM4_0002
9:2028987|2123937	lin	ENSG00000080503	SMARCA2	14.0078	0.389502	-5.13911	2.77393	341.71	2.70688e-76	1.3181e-74	CIRI2	no	hsa-SMARCA2_0025
12:29731807|29758777	lin	ENSG00000133687	TMTC1	2.28074	29.211	3.67235	4.03958	341.65	2.78925e-76	1.35623e-74	CIRI2	no	hsa-TMTC1_0021
15:52387829|52389363	lin	ENSG00000197535	MYO5A	45.5386	5.33474	-3.09668	4.64607	341.132	3.61663e-76	1.75598e-74	CIRI2	no	hsa-MYO5A_0010
15:52405287|52410476	lin	ENSG00000197535	MYO5A	39.7636	4.7597	-3.06184	4.44924	340.454	5.08107e-76	2.46343e-74	CIRI2	no	hsa-MYO5A_0007
3:43549720|43605863	lin	ENSG00000160746	ANO10	34.5065	3.16344	-3.44486	4.20607	340.375	5.28718e-76	2.55965e-74	CIRI2	no	hsa-ANO10_0015
16:86568500|86568637	lin	ENSG00000176692	FOXC2	32.5903	0	-11.7104	3.98209	339.989	6.4175e-76	3.10238e-74	CIRI2	no	none
11:85695128|85709500	lin	ENSG00000137501	SYTL2	93.0725	12.0104	-2.95692	5.70334	339.238	9.35102e-76	4.51399e-74	CIRI2	no	hsa-SYTL2_0003
6:56602882|56609344	lin	ENSG00000151914	DST	96.2333	8.9221	-3.4347	5.70317	338.992	1.05801e-75	5.09996e-74	CIRI2	no	hsa-DST_0114
2:166303090|166311806	lin	ENSG00000169432	SCN9A	4.73677	64.519	3.76031	5.14594	338.889	1.11365e-75	5.36041e-74	CIRI2	no	hsa-SCN9A_0006
15:51057445|51058443	lin	ENSG00000183578	TNFAIP8L3	11.3813	0	-10.1934	2.41982	338.777	1.17804e-75	5.66221e-74	CIRI2	no	hsa-TNFAIP8L3_0001
1:32694865|32696044	lin	ENSG00000162520	SYNC	23.0025	1.26048	-4.19122	3.55486	337.713	2.00896e-75	9.64216e-74	CIRI2	no	hsa-SYNC_0002
16:86568497|86568637	lin	ENSG00000176692	FOXC2	33.4454	0	-11.7477	4.02047	336.616	3.48167e-75	1.66866e-73	CIRI2	no	none
3:43549720|43580472	lin	ENSG00000160746	ANO10	36.0972	3.39407	-3.407	4.27536	336.186	4.31914e-75	2.06707e-73	CIRI2	no	hsa-ANO10_0001
Y:12686513|12709543	lin	ENSG00000114374	USP9Y	10.2009	0	-10.038	2.2616	335.885	5.02469e-75	2.4013e-73	CIRI2	no	hsa-USP9Y_0017
4:186663299|186709845	lin	ENSG00000083857	FAT1	175.449	24.1749	-2.85923	6.63475	335.815	5.20469e-75	2.48377e-73	CIRI2	no	hsa-FAT1_0006
4:186663299|186709845	circ	ENSG00000083857	FAT1	1.79969	0.621924	-1.49542	0.337183	13.5899	0.000227407	0.000551423	CIRI2-DCC-CircExplorer2	yes	hsa-FAT1_0006
7:108159463|108176606	lin	ENSG00000091129	NRCAM	0.291497	20.0432	6.0459	3.43939	335.791	5.26752e-75	2.51018e-73	CIRI2	no	none
1:78649849|78650652	lin	ENSG00000137965	IFI44	8.10334	91.6133	3.49511	5.66221	335.252	6.90089e-75	3.28386e-73	CIRI2	no	hsa-IFI44_0001
10:77073097|77090510	lin	ENSG00000156113	KCNMA1	44.8142	5.26968	-3.08274	4.62335	334.89	8.27367e-75	3.93152e-73	CIRI2	no	hsa-KCNMA1_0006
17:21004202|21028674	lin	ENSG00000124422	USP22	138.653	20.1838	-2.78056	6.30368	333.782	1.44223e-74	6.84354e-73	CIRI2	no	hsa-USP22_0006
22:28734403|28734727	lin	ENSG00000183765	CHEK2	5.58123	45.0409	3.0062	4.70114	332.907	2.23682e-74	1.05989e-72	CIRI2	no	hsa-CHEK2_0015
4:85972036|85977691	lin	ENSG00000138639	ARHGAP24	21.7682	0.965757	-4.4779	3.45587	332.833	2.32131e-74	1.09837e-72	CIRI2	no	hsa-ARHGAP24_0001
6:56634132|56636652	lin	ENSG00000151914	DST	142.121	15.9962	-3.15084	6.29592	332.71	2.46942e-74	1.1668e-72	CIRI2	no	hsa-DST_0077
18:65809704|65862917	lin	ENSG00000081138	CDH7	0	12.2563	10.2997	2.75589	332.694	2.48942e-74	1.17459e-72	CIRI2	no	hsa-CDH7_0002
11:33541802|33552241	lin	ENSG00000110427	KIAA1549L	17.4725	0.135851	-6.97619	3.08228	332.539	2.69049e-74	1.26768e-72	CIRI2	no	hsa-KIAA1549L_0027
8:32016248|32024848	lin	ENSG00000157168	NRG1	0	13.6128	10.4514	2.89851	332.413	2.86645e-74	1.34868e-72	CIRI2	no	none
1:240329076|240438210	lin	ENSG00000155816	FMN2	16.2507	0.220965	-6.1772	2.9825	332	3.52483e-74	1.65612e-72	CIRI2	no	hsa-FMN2_0027
12:124811870|124815114	lin	ENSG00000073060	SCARB1	5.13165	43.3094	3.07071	4.63907	331.898	3.70974e-74	1.74056e-72	CIRI2	no	hsa-SCARB1_0005
2:101418851|101422472	lin	ENSG00000196460	RFX8	13.6919	0.256002	-5.6698	2.71695	331.591	4.32785e-74	2.02773e-72	CIRI2	no	hsa-RFX8_0002
2:101418851|101422472	circ	ENSG00000196460	RFX8	0.236404	0	-4.61889	-2.01112	12.124	0.000497768	0.00114745	CIRI2	no	hsa-RFX8_0002
5:175682709|175684309	lin	ENSG00000113749	HRH2	0	12.3239	10.3088	2.76469	331.344	4.8977e-74	2.29151e-72	CIRI2	no	hsa-HRH2_0001
16:81889172|81895927	lin	ENSG00000197943	PLCG2	0.0932293	16.4909	7.26512	3.16914	331.128	5.45758e-74	2.54989e-72	CIRI2	no	hsa-PLCG2_0005
Y:12702010|12709543	lin	ENSG00000114374	USP9Y	9.98839	0	-10.0087	2.23207	330.284	8.33414e-74	3.88845e-72	CIRI2	no	hsa-USP9Y_0019
12:124800124|124807927	lin	ENSG00000073060	SCARB1	3.05059	32.8274	3.41975	4.22114	330.158	8.88104e-74	4.13785e-72	CIRI2	no	hsa-SCARB1_0013
2:196163262|196171352	lin	ENSG00000081320	STK17B	142.694	23.5107	-2.60113	6.36931	330.142	8.9526e-74	4.16539e-72	CIRI2	no	none
Y:12720589|12739629	lin	ENSG00000114374	USP9Y	9.66641	0	-9.95833	2.17881	329.103	1.50731e-73	7.00332e-72	CIRI2	no	hsa-USP9Y_0015
8:17558295|17562110	lin	ENSG00000003989	SLC7A2	0	13.3542	10.4211	2.86878	329.04	1.5559e-73	7.21909e-72	CIRI2	no	hsa-SLC7A2_0001
10:32923585|32935558	lin	ENSG00000150093	ITGB1	608.545	39.7737	-3.93507	8.33804	328.552	1.98636e-73	9.20358e-72	CIRI2	no	hsa-ITGB1_0011
11:85696183|85718843	lin	ENSG00000137501	SYTL2	79.6626	9.68412	-3.04398	5.46665	327.731	2.99871e-73	1.3875e-71	CIRI2	no	hsa-SYTL2_0029
13:75621763|75761038	lin	ENSG00000261553	AL137782.1	33.7485	1.60655	-4.36456	4.10078	327.464	3.42879e-73	1.5843e-71	CIRI2	no	hsa-RP11-29G8_0005
13:75621763|75761038	circ	ENSG00000261553	AL137782.1	0.335538	0	-5.1159	-1.79618	16.9794	3.77879e-05	0.000101929	CIRI2	no	hsa-RP11-29G8_0005
9:8517848|8521546	lin	ENSG00000153707	PTPRD	0.90748	19.9365	4.48155	3.47211	326.838	4.69393e-73	2.16587e-71	CIRI2	no	none
21:31968250|31970569	lin	ENSG00000142149	HUNK	0.070367	14.2018	7.56529	2.96021	326.782	4.82684e-73	2.22414e-71	CIRI2	no	hsa-HUNK_0023
6:117270776|117272808	lin	ENSG00000170162	VGLL2	5.72365	57.1009	3.31052	5.00787	325.863	7.65352e-73	3.52178e-71	CIRI2	no	none
3:89340916|89342090	lin	ENSG00000044524	EPHA3	0.028767	13.4855	8.31895	2.8897	325.612	8.67907e-73	3.9882e-71	CIRI2	no	hsa-EPHA3_0002
3:89340916|89342090	circ	ENSG00000044524	EPHA3	0	0.32628	5.10207	-1.52302	13.0578	0.000302028	0.000719589	CIRI2	no	hsa-EPHA3_0002
1:33788600|33810864	lin	ENSG00000121904	CSMD2	9.7097	0	-9.96593	2.18719	325.532	9.03603e-73	4.14654e-71	CIRI2	no	hsa-CSMD2_0015
14:100937403|100955949	lin	ENSG00000225746	MEG8	29.6638	2.3589	-3.6472	3.95838	325.498	9.19154e-73	4.21212e-71	CIRI2	no	hsa-SNHG23_0095
19:38575919|38585099	lin	ENSG00000196218	RYR1	0.34593	18.6632	5.79162	3.34916	325.322	1.00397e-72	4.59451e-71	CIRI2	no	hsa-RYR1_0024
1:240123179|240258032	lin	ENSG00000155816	FMN2	16.475	0.151913	-6.68737	2.99758	324.922	1.22696e-72	5.60729e-71	CIRI2	no	none
15:52313632|52410355	lin	ENSG00000197535	MYO5A	31.7022	3.36394	-3.23303	4.09903	324.641	1.41282e-72	6.44788e-71	CIRI2	no	none
14:100935772|100951494	lin	ENSG00000225746	MEG8	25.6274	1.67356	-3.93327	3.72064	324.372	1.61663e-72	7.36799e-71	CIRI2	no	hsa-SNHG23_0009
20:43702490|43705358	lin	ENSG00000101057	MYBL2	6.09154	84.4972	3.79179	5.5265	323.947	2.0003e-72	9.10421e-71	CIRI2	no	hsa-MYBL2_0002
20:43702490|43705358	circ	ENSG00000101057	MYBL2	0.102598	0.257129	1.31313	-1.51818	2.34654	0.125561	0.177757	CIRI2	yes	hsa-MYBL2_0002
14:100937403|100966731	lin	ENSG00000225746	MEG8	24.4811	1.78169	-3.76527	3.66541	323.932	2.01621e-72	9.16418e-71	CIRI2	no	hsa-SNHG23_0012
14:100937403|100966731	circ	ENSG00000225746	MEG8	0.198268	0	-4.40149	-2.09083	10.4764	0.00120907	0.00262371	CIRI2	no	hsa-SNHG23_0012
17:2991297|3020595	lin	ENSG00000132359	AC002316.1	0.17953	14.2486	6.12053	2.9743	323.778	2.17803e-72	9.88627e-71	CIRI2	no	hsa-RAP1GAP2_0018
14:100950402|100988790	lin	ENSG00000225746	MEG8	21.8229	1.46021	-3.90056	3.48655	323.545	2.4481e-72	1.10971e-70	CIRI2	no	hsa-SNHG23_0049
3:138397324|138402557	lin	ENSG00000158186	MRAS	13.6989	0.39467	-5.10469	2.74175	323.154	2.97744e-72	1.34782e-70	CIRI2	no	none
14:100938880|100988790	lin	ENSG00000225746	MEG8	29.5172	1.3593	-4.42849	3.89894	322.59	3.95128e-72	1.78625e-70	CIRI2	no	hsa-SNHG23_0157
11:85695128|85700593	lin	ENSG00000137501	SYTL2	83.0654	9.49869	-3.1325	5.51798	322.269	4.64154e-72	2.09546e-70	CIRI2	no	hsa-SYTL2_0006
10:76969974|77019099	lin	ENSG00000156113	KCNMA1	37.8727	4.97924	-2.92454	4.39484	322.058	5.15973e-72	2.32626e-70	CIRI2	no	hsa-KCNMA1_0040
13:102807146|102834552	lin	ENSG00000134897,ENSG00000270181,ENSG00000134899	BIVM,BIVM-ERCC5,ERCC5	36.7573	2.75159	-3.74211	4.27551	321.252	7.72967e-72	3.48023e-70	CIRI2	no	hsa-BIVM_0004
13:102807146|102834552	circ	ENSG00000134897,ENSG00000270181,ENSG00000134899	BIVM,BIVM-ERCC5,ERCC5	0.624595	0	-6.01886	-1.29217	30.0069	4.30513e-08	1.62881e-07	CIRI2	no	hsa-BIVM_0004
12:124807761|124810289	lin	ENSG00000073060	SCARB1	5.13297	42.9774	3.04848	4.62982	320.11	1.37053e-71	6.16242e-70	CIRI2	no	hsa-SCARB1_0006
11:85695128|85718843	lin	ENSG00000137501	SYTL2	102.233	12.8604	-2.99439	5.83529	320.101	1.37698e-71	6.18309e-70	CIRI2	no	hsa-SYTL2_0007
10:76944773|77019099	lin	ENSG00000156113	KCNMA1	41.581	5.64992	-2.87796	4.53777	319.652	1.7244e-71	7.73275e-70	CIRI2	no	hsa-KCNMA1_0005
6:54121447|54124865	lin	ENSG00000146147	MLIP	3.15579	43.2039	3.81832	4.58079	318.955	2.44661e-71	1.09567e-69	CIRI2	no	hsa-MLIP_0004
6:54121447|54124865	circ	ENSG00000146147	MLIP	0	0.21805	4.53593	-1.81514	9.52408	0.00202793	0.00423355	CIRI2	no	hsa-MLIP_0004
13:75621763|75713252	lin	ENSG00000261553	AL137782.1	29.9527	1.86603	-3.98555	3.95608	318.913	2.49795e-71	1.11717e-69	CIRI2	no	hsa-RP11-29G8_0010
20:43673806|43687072	lin	ENSG00000101057	MYBL2	4.12908	59.7882	3.86976	5.03248	318.592	2.93436e-71	1.31059e-69	CIRI2	no	hsa-MYBL2_0001
1:21841539|21844299	lin	ENSG00000142798	HSPG2	81.7023	7.53028	-3.43495	5.46623	318.277	3.43642e-71	1.53278e-69	CIRI2	no	none
7:7209427|7243750	lin	ENSG00000106392	C1GALT1	42.5617	5.09055	-3.05783	4.54849	318.073	3.80758e-71	1.69607e-69	CIRI2	no	hsa-C1GALT1_0005
13:102793341|102793806	lin	ENSG00000134901	POGLUT2	28.8412	2.48494	-3.51833	3.93122	317.842	4.27503e-71	1.90176e-69	CIRI2	no	hsa-KDELC1_0004
6:56603564|56609344	lin	ENSG00000151914	DST	117.037	12.2033	-3.26475	6.00326	317.245	5.76838e-71	2.56268e-69	CIRI2	no	none
1:21836948|21839395	lin	ENSG00000142798	HSPG2	88.3549	8.48223	-3.37728	5.58538	316.833	7.09317e-71	3.14705e-69	CIRI2	no	hsa-HSPG2_0114
Y:19587210|19587507	lin	ENSG00000131002	TXLNGY	9.9075	0	-9.98692	2.20387	316.827	7.11207e-71	3.15126e-69	CIRI2	no	hsa-TXLNGY_0002
Y:19587210|19587507	circ	ENSG00000131002	TXLNGY	0.77199	0	-6.27932	-1.15064	29.2931	6.2216e-08	2.31308e-07	CIRI2	no	hsa-TXLNGY_0002
16:27434347|27437687	lin	ENSG00000103522	IL21R	28.6742	1.57443	-4.16449	3.87336	316.812	7.16751e-71	3.17162e-69	CIRI2	no	hsa-IL21R_0001
7:116526525|116526689	lin	ENSG00000105974	CAV1	1142.82	19.1282	-5.9006	9.18074	316.746	7.40722e-71	3.27337e-69	CIRI2	no	none
8:61676140|61684188	lin	ENSG00000198363	ASPH	71.048	6.86587	-3.36307	5.26671	316.667	7.70759e-71	3.40161e-69	CIRI2	no	hsa-ASPH_0001
18:23551627|23561527	lin	ENSG00000141458	NPC1	106.845	16.2628	-2.71338	5.93454	316.559	8.13615e-71	3.58602e-69	CIRI2	no	hsa-NPC1_0001
8:17589468|17589765	lin	ENSG00000104213	PDGFRL	0	11.8037	10.2467	2.70667	316.249	9.50698e-71	4.1847e-69	CIRI2	no	hsa-PDGFRL_0001
6:54136715|54189914	lin	ENSG00000146147	MLIP	2.57739	27.9655	3.42147	3.99627	315.884	1.14161e-70	5.01844e-69	CIRI2	no	hsa-MLIP_0014
2:166293231|166307277	lin	ENSG00000169432	SCN9A	2.31822	32.9059	3.83679	4.19483	315.528	1.36478e-70	5.99158e-69	CIRI2	no	none
1:9182007|9183750	lin	ENSG00000228526	MIR34AHG	9.86689	0	-9.98716	2.20815	315.405	1.45128e-70	6.36301e-69	CIRI2	no	hsa-MIR34A_0003
11:85695128|85714507	lin	ENSG00000137501	SYTL2	88.4608	10.9427	-3.0192	5.62228	315.266	1.55667e-70	6.81612e-69	CIRI2	no	hsa-SYTL2_0004
22:17503082|17505016	lin	ENSG00000099954	CECR2	0.131365	13.8604	6.62895	2.93371	315.261	1.55999e-70	6.82176e-69	CIRI2	no	hsa-CECR2_0007
22:17503082|17505016	circ	ENSG00000099954	CECR2	0	0.211094	4.527	-1.81692	9.43729	0.00212618	0.00442437	CIRI2	no	hsa-CECR2_0007
22:17548148|17549564	lin	ENSG00000099954	CECR2	0.0381359	13.1214	8.27504	2.85051	315.167	1.63562e-70	7.14315e-69	CIRI2	no	hsa-CECR2_0012
3:113249722|113250833	lin	ENSG00000144857	BOC	10.5888	88.4373	3.07477	5.65147	314.985	1.79201e-70	7.81592e-69	CIRI2	no	hsa-BOC_0002
3:113249722|113250833	circ	ENSG00000144857	BOC	0.0381359	1.97734	5.55898	0.411392	53.7201	2.31186e-13	1.36834e-12	CIRI2	yes	hsa-BOC_0002
4:26362446|26386391	lin	ENSG00000168214	RBPJ	46.0933	5.2864	-3.1149	4.65668	314.73	2.03636e-70	8.8701e-69	CIRI2	no	hsa-RBPJ_0001
10:76944773|76970067	lin	ENSG00000156113	KCNMA1	63.6477	8.91901	-2.83905	5.16529	314.541	2.23909e-70	9.74046e-69	CIRI2	no	hsa-KCNMA1_0001
8:61548071|61562880	lin	ENSG00000198363	ASPH	68.4266	10.894	-2.65289	5.29569	314.455	2.3376e-70	1.01558e-68	CIRI2	no	hsa-AC090094_0037
3:43574809|43577261	lin	ENSG00000160746	ANO10	35.2427	3.27198	-3.43767	4.23916	314.331	2.48794e-70	1.07949e-68	CIRI2	no	hsa-ANO10_0010
2:241030284|241030571	lin	ENSG00000162804	SNED1	43.1801	2.21753	-4.28784	4.4659	313.985	2.95905e-70	1.28224e-68	CIRI2	no	hsa-SNED1_0001
12:124786357|124800242	lin	ENSG00000073060	SCARB1	3.2734	32.0531	3.2722	4.19893	313.958	2.99948e-70	1.29808e-68	CIRI2	no	hsa-SCARB1_0011
2:33020909|33021206	lin	ENSG00000049323	LTBP1	4.41798	44.6591	3.31974	4.65981	313.483	3.80645e-70	1.64518e-68	CIRI2	no	hsa-LTBP1_0002
9:111009148|111011690	lin	ENSG00000198121	LPAR1	9.741	0.0419935	-7.52668	2.19451	313.21	4.36504e-70	1.88417e-68	CIRI2	no	hsa-LPAR1_0007
3:43576692|43577261	lin	ENSG00000160746	ANO10	30.7327	2.97557	-3.37432	4.04406	312.838	5.25937e-70	2.26729e-68	CIRI2	no	hsa-ANO10_0014
7:96206370|96208977	lin	ENSG00000004864	SLC25A13	2.48007	28.5685	3.50859	4.01988	311.652	9.53784e-70	4.10643e-68	CIRI2	no	hsa-SLC25A13_0011
12:117231962|117234758	lin	ENSG00000089250	NOS1	12.6771	0	-10.3525	2.58768	311.171	1.21403e-69	5.22016e-68	CIRI2	no	hsa-NOS1_0001
11:33541802|33545378	lin	ENSG00000110427	KIAA1549L	13.5368	0.155391	-6.40256	2.70833	309.941	2.24916e-69	9.65869e-68	CIRI2	no	hsa-KIAA1549L_0025
11:92352096|92524948	lin	ENSG00000165323	FAT3	0.481153	18.3359	5.2915	3.33222	309.687	2.55454e-69	1.0956e-67	CIRI2	no	hsa-FAT3_0010
22:17499410|17500735	lin	ENSG00000099954	CECR2	0.143175	15.9618	6.82853	3.12388	309.657	2.59407e-69	1.11113e-67	CIRI2	no	hsa-CECR2_0018
21:32467696|32495170	lin	ENSG00000166979	EVA1C	8.88937	0	-9.83528	2.0522	309.231	3.21244e-69	1.37424e-67	CIRI2	no	hsa-EVA1C_0004
14:100937403|100964439	lin	ENSG00000225746	MEG8	22.4722	1.50267	-3.88501	3.52853	308.883	3.82526e-69	1.63431e-67	CIRI2	no	hsa-SNHG23_0024
21:34102835|34125480	lin	ENSG00000243927	MRPS6	112.098	17.5199	-2.67663	6.00776	308.75	4.08855e-69	1.74457e-67	CIRI2	no	hsa-MRPS6_0002
21:34102835|34125480	circ	ENSG00000243927	MRPS6	0.441237	0.612053	0.446352	-0.496317	0.573961	0.448689	0.52826	CIRI2-DCC	yes	hsa-MRPS6_0002
15:36948297|36950400	lin	ENSG00000134138	MEIS2	2.88199	33.0628	3.4965	4.22388	308.741	4.10699e-69	1.7502e-67	CIRI2	no	hsa-MEIS2_0039
9:8404537|8486349	lin	ENSG00000153707	PTPRD	0.665171	17.0015	4.68072	3.24523	308.719	4.15314e-69	1.76762e-67	CIRI2	no	hsa-PTPRD_0042
3:43574809|43580472	lin	ENSG00000160746	ANO10	40.1203	3.83247	-3.3983	4.43224	308.084	5.70883e-69	2.42665e-67	CIRI2	no	hsa-ANO10_0011
6:56529974|56600221	lin	ENSG00000151914	DST	145.31	17.8062	-3.0287	6.34194	307.595	7.29752e-69	3.09802e-67	CIRI2	no	hsa-DST_0015
4:41613466|41692384	lin	ENSG00000064042	LIMCH1	3.04478	32.6125	3.43295	4.21178	307.367	8.1824e-69	3.46928e-67	CIRI2	no	hsa-LIMCH1_0112
3:98881540|98881767	lin	ENSG00000057019	DCBLD2	557.04	36.2721	-3.9412	8.21002	307.206	8.8699e-69	3.75601e-67	CIRI2	no	hsa-DCBLD2_0002
3:98881540|98881767	circ	ENSG00000057019	DCBLD2	2.89719	0.187513	-3.82319	0.542169	53.9356	2.07173e-13	1.23232e-12	CIRI2-DCC	yes	hsa-DCBLD2_0002
2:196271193|196308085	lin	ENSG00000138411	HECW2	9.44657	0	-9.92653	2.14723	307.062	9.5354e-69	4.03272e-67	CIRI2	no	hsa-HECW2_0002
12:27368262|27370230	lin	ENSG00000029153	ARNTL2	21.7645	2.0251	-3.41912	3.52699	306.827	1.07247e-68	4.52998e-67	CIRI2	no	hsa-ARNTL2_0004
22:17499410|17505016	lin	ENSG00000099954	CECR2	0.17887	15.8686	6.51644	3.11729	306.315	1.38668e-68	5.84975e-67	CIRI2	no	hsa-CECR2_0009
15:78513084|78527563	lin	ENSG00000188266	HYKK	0.384727	18.9463	5.56708	3.37661	305.978	1.64177e-68	6.91716e-67	CIRI2	no	hsa-HYKK_0001
16:50749576|50754424	lin	ENSG00000083799	CYLD	35.5541	3.73463	-3.25179	4.26906	305.554	2.03162e-68	8.54892e-67	CIRI2	no	hsa-CYLD_0001
6:31269966|31354946	lin	ENSG00000234745	HLA-B	112.342	11.6445	-3.26637	5.94372	305.421	2.17156e-68	9.12628e-67	CIRI2	no	none
13:102852118|102872398	lin	ENSG00000270181,ENSG00000134899	BIVM-ERCC5,ERCC5	33.2172	4.36857	-2.91779	4.20225	303.85	4.77418e-68	2.0039e-66	CIRI2	no	hsa-ERCC5_0001
19:18596622|18599846	lin	ENSG00000006016	CRLF1	36.5533	1.46998	-4.63198	4.21754	303.789	4.92452e-68	2.06441e-66	CIRI2	no	hsa-CRLF1_0002
6:136147351|136155758	lin	ENSG00000171408	PDE7B	8.97782	0	-9.84645	2.06181	303.702	5.14357e-68	2.15354e-66	CIRI2	no	hsa-PDE7B_0001
10:119430375|119455246	lin	ENSG00000198873	GRK5	2.96488	57.634	4.24123	4.95913	303.636	5.31597e-68	2.22294e-66	CIRI2	no	hsa-GRK5_0018
7:22266964|22318037	lin	ENSG00000136237	RAPGEF5	0.432231	16.4507	5.24293	3.18409	303.559	5.52553e-68	2.30768e-66	CIRI2	no	hsa-RAPGEF5_0002
7:22266964|22318037	circ	ENSG00000136237	RAPGEF5	0	0.381884	5.34412	-1.37544	15.5444	8.05915e-05	0.000207931	CIRI2	no	hsa-RAPGEF5_0002
9:127826510|127829827	lin	ENSG00000106991	ENG	200.587	28.8776	-2.796	6.83682	303.412	5.9493e-68	2.48157e-66	CIRI2	no	none
1:21846108|21846599	lin	ENSG00000142798	HSPG2	88.8382	8.80304	-3.32967	5.59721	303.227	6.52795e-68	2.71954e-66	CIRI2	no	hsa-HSPG2_0030
4:123825994|123829187	lin	ENSG00000249464	LINC01091	0.028767	14.773	8.4493	3.0113	303.105	6.9387e-68	2.88707e-66	CIRI2	no	hsa-LINC01091_0001
21:34094863|34125480	lin	ENSG00000243927,ENSG00000272657	MRPS6,AP000317.2	100.943	16.2362	-2.6348	5.8617	303.049	7.13859e-68	2.96655e-66	CIRI2	no	hsa-MRPS6_0001
21:34094863|34125480	circ	ENSG00000243927,ENSG00000272657	MRPS6,AP000317.2	0.223571	0.123629	-0.778715	-1.62271	0.897621	0.34342	0.422431	CIRI2	no	hsa-MRPS6_0001
6:100447268|100453844	lin	ENSG00000112246	SIM1	13.6832	0.420039	-5.02068	2.73637	302.774	8.1905e-68	3.39947e-66	CIRI2	no	hsa-SIM1_0001
3:18378170|18420991	lin	ENSG00000182568	SATB1	12.1645	0.0851135	-6.98526	2.52409	301.129	1.86995e-67	7.7516e-66	CIRI2	no	hsa-SATB1_0015
3:18378170|18420991	circ	ENSG00000182568	SATB1	0.335538	0	-5.1159	-1.79618	16.9794	3.77879e-05	0.000101929	CIRI2	no	hsa-SATB1_0015
8:61618978|61646878	lin	ENSG00000198363	ASPH	107.242	17.7271	-2.59586	5.95629	300.981	2.0137e-67	8.33718e-66	CIRI2	no	hsa-AC090094_0030
10:119423182|119455246	lin	ENSG00000198873	GRK5	3.28627	50.3862	3.91735	4.78785	300.693	2.32736e-67	9.62389e-66	CIRI2	no	hsa-GRK5_0029
12:117330345|117331489	lin	ENSG00000089250	NOS1	13.1366	0	-10.4051	2.64462	300.441	2.64107e-67	1.09076e-65	CIRI2	no	hsa-NOS1_0017
12:117263889|117290426	lin	ENSG00000089250	NOS1	17.5064	0	-10.8177	3.07043	300.144	3.06408e-67	1.26391e-65	CIRI2	no	none
3:21510861|21511757	lin	ENSG00000151789	ZNF385D	10.2407	0	-10.0383	2.25796	300.126	3.09191e-67	1.27381e-65	CIRI2	no	hsa-ZNF385D_0011
6:73723251|73736508	lin	ENSG00000156535	CD109	58.652	6.95241	-3.0695	5.01685	300.115	3.1099e-67	1.27965e-65	CIRI2	no	hsa-CD109_0002
6:73723251|73736508	circ	ENSG00000156535	CD109	0.539711	0.326181	-0.682621	-0.832695	1.36915	0.241958	0.313547	CIRI2	no	hsa-CD109_0002
8:61637947|61684188	lin	ENSG00000198363	ASPH	184.39	30.4043	-2.60044	6.74162	299.957	3.3659e-67	1.38329e-65	CIRI2	no	hsa-AC090094_0033
12:124811870|124817707	lin	ENSG00000073060	SCARB1	4.66616	36.8563	2.97303	4.42216	299.726	3.78054e-67	1.55178e-65	CIRI2	no	hsa-SCARB1_0002
4:5729307|5756362	lin	ENSG00000072840	EVC	31.2934	3.71876	-3.06857	4.09916	299.694	3.84038e-67	1.57442e-65	CIRI2	no	hsa-EVC_0001
2:101450594|101460834	lin	ENSG00000196460	RFX8	11.498	0.215698	-5.67126	2.46112	299.507	4.21792e-67	1.72707e-65	CIRI2	no	none
1:113834910|113855049	lin	ENSG00000134242	PTPN22	8.57013	0	-9.78214	1.99786	299.457	4.32501e-67	1.76876e-65	CIRI2	no	hsa-PTPN22_0007
12:124814202|124817707	lin	ENSG00000073060	SCARB1	3.95939	33.6708	3.07268	4.28527	298.78	6.07519e-67	2.48148e-65	CIRI2	no	hsa-SCARB1_0030
21:34102835|34142707	lin	ENSG00000243927	MRPS6	116.302	19.3706	-2.58605	6.07452	298.355	7.51867e-67	3.06734e-65	CIRI2	no	hsa-MRPS6_0005
9:6420912|6445540	lin	ENSG00000147854,ENSG00000233367	UHRF2,AL133480.1	22.6087	1.53933	-3.88568	3.54214	298.319	7.65429e-67	3.11887e-65	CIRI2	no	hsa-UHRF2_0028
1:150510164|150511096	lin	ENSG00000143369	ECM1	238.849	39.6149	-2.5917	7.11699	298.105	8.52222e-67	3.4683e-65	CIRI2	no	none
14:100968648|100988790	lin	ENSG00000225746	MEG8	19.1474	1.14221	-4.07177	3.28078	298.002	8.97801e-67	3.64935e-65	CIRI2	no	hsa-SNHG23_0013
14:100968648|100988790	circ	ENSG00000225746	MEG8	0.247457	0.0816354	-1.49063	-1.67947	2.85771	0.0909366	0.133913	CIRI2	no	hsa-SNHG23_0013
2:223998115|223998342	lin	ENSG00000135919	SERPINE2	403.525	36.6846	-3.45932	7.7787	297.648	1.07179e-66	4.35129e-65	CIRI2	no	hsa-SERPINE2_0008
11:19976747|19984247	lin	ENSG00000166833	NAV2	15.1743	0.8411	-4.15744	2.93608	297.447	1.18581e-66	4.80837e-65	CIRI2	no	hsa-NAV2_0051
22:17541839|17543003	lin	ENSG00000099954	CECR2	0.0762718	11.9088	7.30911	2.72177	297.299	1.2774e-66	5.17349e-65	CIRI2	no	hsa-CECR2_0019
1:33918094|33935954	lin	ENSG00000121904	CSMD2	8.7596	0	-9.81988	2.03962	296.933	1.53446e-66	6.20705e-65	CIRI2	no	hsa-CSMD2_0007
3:98808081|98825366	lin	ENSG00000057019	DCBLD2	629.941	41.0914	-3.93856	8.38791	296.877	1.57841e-66	6.37711e-65	CIRI2	no	hsa-DCBLD2_0030
10:76909966|76970067	lin	ENSG00000156113	KCNMA1	63.3881	8.97952	-2.82444	5.1617	296.872	1.58214e-66	6.38446e-65	CIRI2	no	hsa-KCNMA1_0004
1:21847354|21849031	lin	ENSG00000142798	HSPG2	96.2233	8.83486	-3.43857	5.70344	296.781	1.65643e-66	6.67621e-65	CIRI2	no	hsa-HSPG2_0003
5:177244195|177260168	lin	ENSG00000165671	NSD1	11.8396	0.242293	-5.58622	2.51754	296.649	1.76971e-66	7.1242e-65	CIRI2	no	hsa-NSD1_0038
8:61633683|61684188	lin	ENSG00000198363	ASPH	184.262	29.686	-2.63373	6.73585	296.342	2.06416e-66	8.29956e-65	CIRI2	no	hsa-AC090094_0002
8:61661806|61684188	lin	ENSG00000198363	ASPH	74.1601	9.09353	-3.02363	5.36452	296.119	2.30895e-66	9.27267e-65	CIRI2	no	hsa-ASPH_0014
19:38575919|38580504	lin	ENSG00000196218	RYR1	0.374697	18.112	5.61447	3.30946	295.792	2.7204e-66	1.09119e-64	CIRI2	no	hsa-RYR1_0010
14:100935772|100988790	lin	ENSG00000225746	MEG8	21.8749	1.38553	-3.98733	3.48275	295.548	3.07435e-66	1.23169e-64	CIRI2	no	hsa-SNHG23_0010
14:100935772|100988790	circ	ENSG00000225746	MEG8	0.140734	0.0460348	-1.41437	-2.09293	1.61773	0.203409	0.270584	CIRI2	no	hsa-SNHG23_0010
3:43561220|43574864	lin	ENSG00000160746	ANO10	34.4855	3.73523	-3.21614	4.22853	295.359	3.38044e-66	1.3527e-64	CIRI2	no	hsa-ANO10_0016
8:32016248|32026231	lin	ENSG00000157168	NRG1	0	12.1783	10.2903	2.74694	295.28	3.516e-66	1.40527e-64	CIRI2	no	hsa-NRG1_0016
7:134947508|134960052	lin	ENSG00000122786	CALD1	155.395	23.799	-2.70479	6.47817	294.754	4.57786e-66	1.82748e-64	CIRI2	no	hsa-CALD1_0101
15:37036814|37095614	lin	ENSG00000134138	MEIS2	6.3151	69.8827	3.4571	5.28059	294.701	4.70114e-66	1.87446e-64	CIRI2	no	hsa-MEIS2_0005
6:35619096|35620274	lin	ENSG00000096060	FKBP5	1.21003	18.742	3.94605	3.40977	294.119	6.29559e-66	2.50722e-64	CIRI2	no	hsa-FKBP5_0007
9:6420912|6434581	lin	ENSG00000147854,ENSG00000233367	UHRF2,AL133480.1	22.6011	1.53933	-3.88476	3.54121	293.753	7.56435e-66	3.00892e-64	CIRI2	no	hsa-UHRF2_0032
1:113848540|113855049	lin	ENSG00000134242	PTPN22	9.16629	0.0224542	-8.19852	2.10842	293.443	8.83948e-66	3.51196e-64	CIRI2	no	hsa-PTPN22_0008
8:32016248|32030459	lin	ENSG00000157168	NRG1	0	11.5308	10.211	2.67243	293.285	9.56981e-66	3.79761e-64	CIRI2	no	hsa-NRG1_0015
8:32016248|32030459	circ	ENSG00000157168	NRG1	0	0.236463	4.66395	-1.7525	10.3322	0.00130731	0.00282152	CIRI2	no	hsa-NRG1_0015
1:239492709|239545749	lin	ENSG00000133019	CHRM3	0.640529	15.703	4.57076	3.13921	293.266	9.65926e-66	3.82857e-64	CIRI2	no	hsa-CHRM3_0001
1:239492709|239545749	circ	ENSG00000133019	CHRM3	0.0322311	0.240504	2.54777	-1.68896	5.58456	0.0181195	0.0315129	CIRI2	no	hsa-CHRM3_0001
1:21873970|21875702	lin	ENSG00000142798	HSPG2	94.4163	8.50116	-3.46695	5.67355	292.893	1.16456e-65	4.61041e-64	CIRI2	no	hsa-HSPG2_0015
9:75077159|75080941	lin	ENSG00000106733	NMRK1	11.5651	0.231197	-5.55899	2.48533	292.674	1.29969e-65	5.1393e-64	CIRI2	no	hsa-NMRK1_0001
14:24974665|24977243	lin	ENSG00000168952	STXBP6	10.6215	0.0460348	-7.65252	2.3271	292.529	1.39805e-65	5.52171e-64	CIRI2	no	hsa-STXBP6_0007
22:28719395|28734727	lin	ENSG00000183765	CHEK2	4.7399	38.0346	2.98507	4.46428	292.227	1.62657e-65	6.41672e-64	CIRI2	no	hsa-CHEK2_0004
22:28719395|28725367	lin	ENSG00000183765	CHEK2	3.99545	32.1237	3.00104	4.22769	292.202	1.64719e-65	6.49038e-64	CIRI2	no	hsa-CHEK2_0001
9:2028987|2039900	lin	ENSG00000080503	SMARCA2	11.1899	0.258354	-5.38117	2.43111	291.801	2.01477e-65	7.92942e-64	CIRI2	no	hsa-SMARCA2_0023
11:92524634|92524948	lin	ENSG00000165323	FAT3	0.217006	15.3682	6.21981	3.07786	291.598	2.2305e-65	8.76813e-64	CIRI2	no	hsa-FAT3_0001
8:61525977|61556022	lin	ENSG00000198363	ASPH	54.695	8.73612	-2.64349	4.9691	291.514	2.32616e-65	9.13344e-64	CIRI2	no	hsa-AC090094_0004
22:17500631|17505016	lin	ENSG00000099954	CECR2	0.102598	14.3832	7.06238	2.98035	291.444	2.40922e-65	9.44849e-64	CIRI2	no	hsa-CECR2_0008
15:60497459|60531851	lin	ENSG00000069667	RORA	16.5572	1.05061	-3.98074	3.07519	290.998	3.0143e-65	1.18076e-63	CIRI2	no	hsa-RORA_0004
2:166251765|166311806	lin	ENSG00000169432	SCN9A	4.48611	62.4063	3.78671	5.09677	290.953	3.08303e-65	1.20628e-63	CIRI2	no	hsa-SCN9A_0045
2:166251765|166311806	circ	ENSG00000169432	SCN9A	0	0.1691	4.22179	-1.95272	7.65115	0.00567363	0.010926	CIRI2	no	hsa-SCN9A_0045
12:54408756|54409597	lin	ENSG00000161638	ITGA5	147.344	23.9514	-2.62185	6.41397	290.412	4.04338e-65	1.58018e-63	CIRI2	no	hsa-ITGA5_0001
18:65843812|65862917	lin	ENSG00000081138	CDH7	0	10.5716	10.0882	2.55866	290.072	4.79599e-65	1.87211e-63	CIRI2	no	hsa-CDH7_0009
7:22219866|22318037	lin	ENSG00000136237	RAPGEF5	0.26273	14.4637	5.74093	3.00166	289.556	6.2135e-65	2.42261e-63	CIRI2	no	hsa-RAPGEF5_0009
7:92117044|92127631	lin	ENSG00000001630,ENSG00000285772	CYP51A1,AC000120.3	1.81486	22.8501	3.64139	3.70197	289.016	8.14445e-65	3.17178e-63	CIRI2	no	hsa-LRRD1_0006
18:54877567|54884436	lin	ENSG00000041353	RAB27B	53.9702	5.8784	-3.198	4.88195	287.995	1.35955e-64	5.28848e-63	CIRI2	no	hsa-RAB27B_0001
22:17044873|17047426	lin	ENSG00000237438	CECR7	0	10.1158	10.0226	2.49671	287.751	1.53659e-64	5.97021e-63	CIRI2	no	hsa-CECR7_0001
22:17044873|17047426	circ	ENSG00000237438	CECR7	0.028767	0.611391	3.89726	-0.898215	18.0505	2.15117e-05	5.99142e-05	CIRI2	no	hsa-CECR7_0001
7:139064879|139089759	lin	ENSG00000105939	ZC3HAV1	20.4224	111.172	2.44418	6.0549	287.697	1.57911e-64	6.12831e-63	CIRI2	no	hsa-ZC3HAV1_0025
6:54149056|54230917	lin	ENSG00000146147	MLIP	1.58202	21.9832	3.8269	3.63897	287.369	1.86111e-64	7.21432e-63	CIRI2	no	hsa-MLIP_0007
22:28710006|28725367	lin	ENSG00000183765	CHEK2	5.22273	39.2447	2.89165	4.51843	287.265	1.96144e-64	7.59444e-63	CIRI2	no	hsa-CHEK2_0002
1:21881339|21896310	lin	ENSG00000142798	HSPG2	81.8436	7.84863	-3.38216	5.47361	286.637	2.68791e-64	1.03952e-62	CIRI2	no	none
14:24974665|25010640	lin	ENSG00000168952	STXBP6	10.4749	0.0460348	-7.63305	2.30789	286.6	2.73848e-64	1.05786e-62	CIRI2	no	hsa-STXBP6_0006
11:47441159|47441921	lin	ENSG00000165917	RAPSN	29.2097	2.41716	-3.59858	3.94525	286.585	2.75834e-64	1.0643e-62	CIRI2	no	hsa-RAPSN_0001
3:43561220|43565727	lin	ENSG00000160746	ANO10	37.3284	3.81472	-3.3017	4.33602	286.406	3.01724e-64	1.16286e-62	CIRI2	no	hsa-ANO10_0034
8:31844448|32016340	lin	ENSG00000157168	NRG1	0	12.3045	10.3056	2.7617	286.363	3.08406e-64	1.18724e-62	CIRI2	no	hsa-NRG1_0225
1:21838825|21840017	lin	ENSG00000142798	HSPG2	86.8318	8.36617	-3.36986	5.56067	286.306	3.17303e-64	1.22008e-62	CIRI2	no	hsa-HSPG2_0004
22:17497403|17505016	lin	ENSG00000099954	CECR2	0.17887	13.0389	6.2339	2.85339	286.229	3.2982e-64	1.26676e-62	CIRI2	no	hsa-CECR2_0001
6:54230714|54230917	lin	ENSG00000146147	MLIP	0.717824	15.8336	4.44499	3.1559	286.221	3.31171e-64	1.27049e-62	CIRI2	no	hsa-MLIP_0065
19:13452876|13505979	lin	ENSG00000141837	CACNA1A	9.79765	0	-9.98497	2.21337	285.929	3.83393e-64	1.46915e-62	CIRI2	no	hsa-CACNA1A_0049
14:100913432|100942838	lin	ENSG00000225746	MEG8	18.9955	1.04365	-4.17752	3.26002	285.848	3.99334e-64	1.52848e-62	CIRI2	no	hsa-SNHG23_0043
3:43565653|43580472	lin	ENSG00000160746	ANO10	35.2186	3.4689	-3.35588	4.24519	285.675	4.35545e-64	1.66518e-62	CIRI2	no	hsa-ANO10_0019
3:98849461|98881767	lin	ENSG00000057019	DCBLD2	602.72	40.4234	-3.89847	8.32657	285.466	4.83606e-64	1.84681e-62	CIRI2	no	hsa-DCBLD2_0001
3:98849461|98881767	circ	ENSG00000057019	DCBLD2	5.5607	0.225569	-4.60507	1.4145	108.521	2.06653e-25	2.30592e-24	CIRI2-DCC-CircExplorer2	yes	hsa-DCBLD2_0001
10:17603560|17604047	lin	ENSG00000165996	HACD1	12.2267	0.386024	-4.94756	2.58408	285.445	4.88656e-64	1.86397e-62	CIRI2	no	hsa-HACD1_0003
11:77353536|77374365	lin	ENSG00000149269	PAK1	65.4234	12.1481	-2.42838	5.26364	284.946	6.27865e-64	2.39225e-62	CIRI2	no	hsa-PAK1_0017
2:166272399|166294662	lin	ENSG00000169432	SCN9A	4.35616	50.6637	3.52808	4.82086	284.518	7.78321e-64	2.96213e-62	CIRI2	no	hsa-SCN9A_0005
14:100984348|100988790	lin	ENSG00000225746	MEG8	18.9532	1.18759	-4.00246	3.27037	284.461	8.00585e-64	3.04341e-62	CIRI2	no	hsa-SNHG23_0228
14:100983461|100985740	lin	ENSG00000225746	MEG8	23.4271	1.77606	-3.71348	3.60225	284.04	9.89061e-64	3.75563e-62	CIRI2	no	none
11:85733939|85745772	lin	ENSG00000137501	SYTL2	17.4877	0.364696	-5.54302	3.09594	284.012	1.00297e-63	3.80413e-62	CIRI2	no	hsa-SYTL2_0023
13:106512529|106512812	lin	ENSG00000125266	EFNB2	10.4589	0.125981	-6.23696	2.31732	283.645	1.20559e-63	4.56747e-62	CIRI2	no	hsa-EFNB2_0001
9:105635051|105722621	lin	none	none	9.9596	59.7651	2.58026	5.15147	283.628	1.21645e-63	4.60336e-62	CIRI2	no	none
6:89368152|89387396	lin	ENSG00000025039	RRAGD	0.214202	16.8648	6.15427	3.20668	283.616	1.22329e-63	4.62405e-62	CIRI2	no	hsa-RRAGD_0016
7:139083780|139089759	lin	ENSG00000105939	ZC3HAV1	21.2977	114.923	2.43213	6.10426	283.602	1.23222e-63	4.65253e-62	CIRI2	no	hsa-ZC3HAV1_0001
7:139083780|139089759	circ	ENSG00000105939	ZC3HAV1	0.0644623	1.15281	3.96234	-0.215473	30.9519	2.645e-08	1.02328e-07	CIRI2	yes	hsa-ZC3HAV1_0001
12:117285241|117290426	lin	ENSG00000089250	NOS1	15.5198	0	-10.643	2.88808	283.455	1.3262e-63	5.00173e-62	CIRI2	no	hsa-NOS1_0004
12:55941998|55952431	lin	ENSG00000065357	DGKA	27.2228	3.10472	-3.13127	3.88943	283.276	1.45096e-63	5.4661e-62	CIRI2	no	none
7:77396982|77406105	lin	ENSG00000186088	GSAP	8.95407	0	-9.84639	2.06343	282.705	1.93229e-63	7.2712e-62	CIRI2	no	hsa-GSAP_0018
8:32016248|32061833	lin	ENSG00000157168	NRG1	0	11.4917	10.206	2.66768	282.104	2.61265e-63	9.82034e-62	CIRI2	no	hsa-NRG1_0079
8:32016248|32061833	circ	ENSG00000157168	NRG1	0	0.198511	4.39394	-1.88102	8.58926	0.00338152	0.00679248	CIRI2	no	hsa-NRG1_0079
6:121303617|121310847	lin	ENSG00000146350	TBC1D32	2.28523	26.3884	3.52431	3.90776	281.986	2.77189e-63	1.04072e-61	CIRI2	no	hsa-TBC1D32_0017
1:21861757|21862115	lin	ENSG00000142798	HSPG2	107.38	11.3687	-3.23714	5.88218	281.919	2.86663e-63	1.07508e-61	CIRI2	no	hsa-HSPG2_0005
4:186628154|186639783	lin	ENSG00000083857	FAT1	151.063	23.8119	-2.66629	6.44366	281.829	2.99973e-63	1.12374e-61	CIRI2	no	hsa-FAT1_0002
7:108189645|108209605	lin	ENSG00000091129	NRCAM	0.16706	12.1205	6.13107	2.75459	281.787	3.0639e-63	1.14649e-61	CIRI2	no	hsa-NRCAM_0005
1:21844148|21846599	lin	ENSG00000142798	HSPG2	96.6649	9.65586	-3.319	5.72138	281.679	3.23405e-63	1.20881e-61	CIRI2	no	hsa-HSPG2_0017
14:100937403|100998111	lin	ENSG00000225746	MEG8	18.3263	0.982016	-4.19286	3.2051	281.242	4.0261e-63	1.50318e-61	CIRI2	no	hsa-SNHG23_0064
7:50612741|50674658	lin	ENSG00000106070	GRB10	8.63521	69.7156	3.02147	5.3187	281.071	4.38738e-63	1.63624e-61	CIRI2	no	hsa-GRB10_0027
3:141368621|141404031	lin	ENSG00000177311	ZBTB38	31.7066	4.1652	-2.93087	4.13487	281.003	4.54066e-63	1.69152e-61	CIRI2	no	hsa-ZBTB38_0004
1:52860731|52887053	lin	ENSG00000203995	ZYG11A	0.0669029	11.5531	7.26682	2.6792	280.654	5.40967e-63	2.01301e-61	CIRI2	no	none
12:101897863|101901433	lin	ENSG00000136048	DRAM1	17.9017	1.2259	-3.85873	3.20636	280.606	5.54108e-63	2.05962e-61	CIRI2	no	hsa-DRAM1_0003
17:21002445|21028674	lin	ENSG00000124422	USP22	121.26	20.1838	-2.58697	6.13574	280.395	6.15838e-63	2.28653e-61	CIRI2	no	hsa-USP22_0031
12:117263889|117265510	lin	ENSG00000089250	NOS1	13.5715	0	-10.4535	2.69915	280.165	6.91283e-63	2.5638e-61	CIRI2	no	hsa-NOS1_0005
7:99903218|99917885	lin	ENSG00000146833	TRIM4	8.17762	0	-9.72093	1.93913	280.121	7.06613e-63	2.61776e-61	CIRI2	no	hsa-TRIM4_0002
1:21847354|21850498	lin	ENSG00000142798	HSPG2	86.392	8.54663	-3.33017	5.55629	280.063	7.27489e-63	2.69211e-61	CIRI2	no	none
14:24974665|24987972	lin	ENSG00000168952	STXBP6	10.4437	0.0460348	-7.62859	2.30348	279.893	7.92386e-63	2.92903e-61	CIRI2	no	hsa-STXBP6_0008
Y:2961074|2961646	lin	ENSG00000067646	ZFY	8.9761	0	-9.84379	2.05606	279.591	9.21818e-63	3.4037e-61	CIRI2	no	hsa-ZFY_0002
Y:2961074|2961646	circ	ENSG00000067646	ZFY	0.323729	0	-5.10723	-1.79737	16.8143	4.12205e-05	0.000110599	CIRI2	no	hsa-ZFY_0002
17:20204333|20205912	circ	ENSG00000128487	SPECC1	8.63103	0.0419935	-7.35634	2.02369	279.483	9.73303e-63	3.58984e-61	CIRI2	yes	hsa-SPECC1_0001
17:20204333|20205912	lin	ENSG00000128487	SPECC1	8.35761	0.190991	-5.3606	2.00362	235.508	3.75122e-53	1.0744e-51	CIRI2	no	hsa-SPECC1_0001
7:74042614|74045293	lin	ENSG00000049540	ELN	14.9191	0	-10.583	2.82047	279.4	1.01449e-62	3.73764e-61	CIRI2	no	hsa-ELN_0002
18:57652034|57654075	lin	ENSG00000081923	ATP8B1	13.5011	0.267	-5.64615	2.69975	279.341	1.04544e-62	3.84743e-61	CIRI2	no	hsa-ATP8B1_0010
3:98817769|98822741	lin	ENSG00000057019	DCBLD2	669.694	45.1825	-3.88988	8.4793	279.156	1.14704e-62	4.2167e-61	CIRI2	no	none
6:136642520|136659378	lin	ENSG00000197442	MAP3K5	10.2585	0.204701	-5.51352	2.29919	278.928	1.28619e-62	4.72305e-61	CIRI2	no	hsa-MAP3K5_0066
4:186663299|186663613	lin	ENSG00000083857	FAT1	134.306	21.493	-2.64251	6.27571	278.891	1.30988e-62	4.80474e-61	CIRI2	no	hsa-FAT1_0001
1:52856998|52860871	lin	ENSG00000203995	ZYG11A	0	12.2533	10.296	2.74974	278.847	1.3389e-62	4.90583e-61	CIRI2	no	none
4:41638932|41650608	lin	ENSG00000064042	LIMCH1	4.49573	35.7844	2.99677	4.37985	278.52	1.5777e-62	5.77448e-61	CIRI2	no	hsa-LIMCH1_0011
8:107251798|107347097	lin	ENSG00000154188	ANGPT1	11.4938	0	-10.2111	2.44274	278.35	1.71834e-62	6.28235e-61	CIRI2	no	none
7:84001955|84060558	lin	ENSG00000075213	SEMA3A	18.573	97.9648	2.39663	5.8816	278.28	1.78006e-62	6.50093e-61	CIRI2	no	hsa-SEMA3A_0061
8:32016248|32055867	lin	ENSG00000157168	NRG1	0	10.9825	10.141	2.60709	278.136	1.91378e-62	6.98166e-61	CIRI2	no	hsa-NRG1_0025
13:45151687|45207505	lin	ENSG00000188342	GTF2F2	40.2504	4.47256	-3.15744	4.45397	278.017	2.03093e-62	7.40095e-61	CIRI2	no	hsa-GTF2F2_0008
13:45151687|45207505	circ	ENSG00000188342	GTF2F2	1.19964	0.0224542	-5.2765	-0.586857	48.3481	3.5689e-12	1.92721e-11	CIRI2	no	hsa-GTF2F2_0008
8:32016248|32064001	lin	ENSG00000157168	NRG1	0	11.0478	10.1501	2.61592	277.66	2.42905e-62	8.84212e-61	CIRI2	no	none
6:56597862|56598606	lin	ENSG00000151914	DST	107.98	9.88409	-3.44628	5.86813	277.613	2.48707e-62	9.04349e-61	CIRI2	no	none
9:8484119|8486349	lin	ENSG00000153707	PTPRD	1.03809	18.0661	4.10157	3.35064	276.574	4.19041e-62	1.52206e-60	CIRI2	no	hsa-PTPRD_0006
11:92797836|92801909	lin	ENSG00000165323	FAT3	0.387167	14.7804	5.20566	3.03974	276.508	4.33051e-62	1.57124e-60	CIRI2	no	none
7:139078552|139080243	lin	ENSG00000105939	ZC3HAV1	25.6658	135.825	2.40188	6.34755	276.494	4.36216e-62	1.58101e-60	CIRI2	no	hsa-ZC3HAV1_0006
6:73723251|73759028	lin	ENSG00000156535	CD109	64.9132	8.22818	-2.97404	5.17642	276.216	5.01334e-62	1.81506e-60	CIRI2	no	hsa-CD109_0012
7:519120|519262	lin	ENSG00000197461	PDGFA	4.02022	43.5859	3.44544	4.61692	276.049	5.45181e-62	1.97167e-60	CIRI2	no	none
6:121292053|121299505	lin	ENSG00000146350	TBC1D32	1.9584	25.2272	3.6992	3.83439	275.677	6.57113e-62	2.37391e-60	CIRI2	no	hsa-TBC1D32_0029
Y:12709388|12758642	lin	ENSG00000114374	USP9Y	7.94996	0	-9.68017	1.89777	275.642	6.68726e-62	2.41326e-60	CIRI2	no	hsa-USP9Y_0021
6:121281544|121299505	lin	ENSG00000146350	TBC1D32	1.56431	20.4059	3.72068	3.53986	275.366	7.68112e-62	2.76893e-60	CIRI2	no	hsa-TBC1D32_0120
19:38577918|38580504	lin	ENSG00000196218	RYR1	0.207637	14.916	6.17925	3.03717	275.156	8.53733e-62	3.07426e-60	CIRI2	no	hsa-RYR1_0018
22:28724977|28734727	lin	ENSG00000183765	CHEK2	4.51184	34.6813	2.92196	4.34127	275.042	9.03777e-62	3.25097e-60	CIRI2	no	hsa-CHEK2_0022
7:22291175|22318037	lin	ENSG00000136237	RAPGEF5	0.464463	15.3242	5.0359	3.0919	274.651	1.09992e-61	3.95226e-60	CIRI2	no	hsa-RAPGEF5_0006
7:22291175|22318037	circ	ENSG00000136237	RAPGEF5	0	1.88256	7.61335	0.331184	63.0796	1.98516e-15	1.36421e-14	CIRI2	yes	hsa-RAPGEF5_0006
3:98817769|98849598	lin	ENSG00000057019	DCBLD2	683.137	47.4203	-3.84878	8.51067	273.972	1.54589e-61	5.54878e-60	CIRI2	no	none
7:96277196|96309691	lin	ENSG00000004864	SLC25A13	2.52408	24.5313	3.28264	3.82704	273.909	1.59572e-61	5.7215e-60	CIRI2	no	hsa-SLC25A13_0017
7:96277196|96309691	circ	ENSG00000004864	SLC25A13	0	0.27902	4.89561	-1.63376	12.178	0.000483563	0.00111678	CIRI2	no	hsa-SLC25A13_0017
8:32016248|32098801	lin	ENSG00000157168	NRG1	0	11.049	10.1502	2.61601	273.885	1.61479e-61	5.78368e-60	CIRI2	no	hsa-NRG1_0033
7:139083780|139099356	lin	ENSG00000105939	ZC3HAV1	13.1908	74.3733	2.49345	5.47433	273.801	1.68435e-61	6.02636e-60	CIRI2	no	none
4:16016166|16023415	lin	ENSG00000007062	PROM1	0.057534	12.0929	7.33838	2.74408	273.741	1.73649e-61	6.20629e-60	CIRI2	no	hsa-PROM1_0002
13:97275632|97276409	lin	ENSG00000139793	MBNL2	37.5293	5.68413	-2.72618	4.40943	273.714	1.75961e-61	6.2822e-60	CIRI2	no	hsa-MBNL2_0001
4:186633684|186639783	lin	ENSG00000083857	FAT1	177.917	27.4172	-2.69887	6.67619	273.453	2.00608e-61	7.15453e-60	CIRI2	no	hsa-FAT1_0003
7:139073856|139089759	lin	ENSG00000105939	ZC3HAV1	18.291	96.2946	2.39489	5.85723	273.142	2.34458e-61	8.35286e-60	CIRI2	no	hsa-ZC3HAV1_0002
7:139073856|139089759	circ	ENSG00000105939	ZC3HAV1	0.0669029	1.00964	3.76782	-0.366497	27.4638	1.60066e-07	5.70682e-07	CIRI2	no	hsa-ZC3HAV1_0002
1:64602806|64641969	lin	ENSG00000158966	CACHD1	0.636041	15.4205	4.54629	3.11502	273.13	2.35949e-61	8.39703e-60	CIRI2	no	hsa-CACHD1_0001
10:77249565|77251256	lin	ENSG00000156113	KCNMA1	45.701	6.51858	-2.81387	4.68625	273.031	2.47928e-61	8.81395e-60	CIRI2	no	hsa-KCNMA1_0157
7:92117044|92131872	lin	ENSG00000001630,ENSG00000285772	CYP51A1,AC000120.3	3.61428	38.651	3.43181	4.45114	272.987	2.535e-61	9.00247e-60	CIRI2	no	hsa-LRRD1_0001
7:92117044|92131872	circ	ENSG00000001630,ENSG00000285772	CYP51A1,AC000120.3	0.086301	0.445769	2.10817	-1.11253	7.16522	0.00743306	0.0139751	CIRI2	no	hsa-LRRD1_0001
4:186621467|186621775	lin	ENSG00000083857	FAT1	117.403	19.0625	-2.62458	6.08428	272.558	3.14381e-61	1.11527e-59	CIRI2	no	none
8:32016248|32067710	lin	ENSG00000157168	NRG1	0	10.9547	10.1375	2.60393	272.242	3.68324e-61	1.30525e-59	CIRI2	no	hsa-NRG1_0023
6:54202105|54230917	lin	ENSG00000146147	MLIP	2.57122	23.687	3.19744	3.7846	272.234	3.69923e-61	1.30953e-59	CIRI2	no	hsa-MLIP_0020
6:54202105|54230917	circ	ENSG00000146147	MLIP	0	0.517172	5.75889	-1.11487	21.7733	3.06842e-06	9.44237e-06	CIRI2	no	hsa-MLIP_0020
10:42409996|42429151	lin	ENSG00000182632	CCNYL2	0	10.8703	10.1246	2.59076	272.221	3.72184e-61	1.31614e-59	CIRI2	no	hsa-CCNYL2_0003
4:41661420|41671594	lin	ENSG00000064042	LIMCH1	4.47868	33.8732	2.91217	4.31039	271.798	4.60379e-61	1.6263e-59	CIRI2	no	hsa-LIMCH1_0030
3:43598532|43605863	lin	ENSG00000160746	ANO10	34.5203	3.19597	-3.44285	4.20809	271.631	5.0046e-61	1.76602e-59	CIRI2	no	hsa-ANO10_0013
3:43598532|43605863	circ	ENSG00000160746	ANO10	0.406565	0.253651	-0.685405	-1.05612	1.18643	0.276051	0.351291	CIRI2-DCC-CircExplorer2	no	hsa-ANO10_0013
19:8371056|8371522	lin	ENSG00000167772	ANGPTL4	29.8946	1.85763	-4.02515	3.95351	271.215	6.16615e-61	2.17362e-59	CIRI2	no	hsa-ANGPTL4_0001
8:32016248|32026261	lin	ENSG00000157168	NRG1	0	11.0238	10.1465	2.61221	271.145	6.38704e-61	2.24911e-59	CIRI2	no	none
9:8484119|8507434	lin	ENSG00000153707	PTPRD	1.0083	17.19	4.07589	3.28472	271.075	6.61649e-61	2.32746e-59	CIRI2	no	hsa-PTPRD_0026
9:8504261|8528779	lin	ENSG00000153707	PTPRD	1.09047	17.4756	4.00828	3.31229	270.882	7.28879e-61	2.56126e-59	CIRI2	no	hsa-PTPRD_0005
8:32024772|32029485	lin	ENSG00000157168	NRG1	0	9.41697	9.91888	2.39996	270.71	7.9465e-61	2.78945e-59	CIRI2	no	hsa-NRG1_0022
6:121281544|121292193	lin	ENSG00000146350	TBC1D32	2.92305	26.6908	3.19343	3.95027	270.68	8.06495e-61	2.82806e-59	CIRI2	no	none
7:139064879|139074030	lin	ENSG00000105939	ZC3HAV1	23.2591	122.017	2.39022	6.19609	270.659	8.15298e-61	2.85593e-59	CIRI2	no	hsa-ZC3HAV1_0016
2:85754802|85764182	lin	ENSG00000168874	ATOH8	30.9201	2.19947	-3.8079	4.01199	270.469	8.97014e-61	3.13889e-59	CIRI2	no	hsa-ATOH8_0004
1:168787037|168789750	lin	ENSG00000225826,ENSG00000285622	LINC00626,AL135926.1	0.028767	11.0405	8.02899	2.61761	270.395	9.30919e-61	3.25413e-59	CIRI2	no	none
7:82335135|82349649	lin	ENSG00000153956	CACNA2D1	4.81373	35.4714	2.86398	4.37931	270.175	1.03941e-60	3.62959e-59	CIRI2	no	hsa-CACNA2D1_0001
7:82335135|82349649	circ	ENSG00000153956	CACNA2D1	0	0.397683	5.36925	-1.3714	15.0319	0.000105711	0.000268209	CIRI2	no	hsa-CACNA2D1_0001
10:77183421|77251256	lin	ENSG00000156113	KCNMA1	58.8775	8.20621	-2.84531	5.05211	270.088	1.08566e-60	3.78715e-59	CIRI2	no	hsa-KCNMA1_0003
10:77403862|77587871	lin	ENSG00000156113	KCNMA1	44.1108	6.38385	-2.79265	4.63739	269.357	1.56693e-60	5.46025e-59	CIRI2	no	hsa-KCNMA1_0085
9:2115822|2123937	lin	ENSG00000080503	SMARCA2	11.2068	0.372216	-4.8988	2.45696	268.848	2.02254e-60	7.04058e-59	CIRI2	no	hsa-SMARCA2_0004
22:28724977|28725367	lin	ENSG00000183765	CHEK2	3.73516	28.8276	2.94195	4.08245	268.737	2.13903e-60	7.43835e-59	CIRI2	no	hsa-CHEK2_0011
14:72714423|72731934	lin	ENSG00000205683	DPF3	9.67724	0.0460348	-7.51141	2.17782	268.477	2.43723e-60	8.46652e-59	CIRI2	no	hsa-DPF3_0004
20:63247578|63250072	lin	ENSG00000101198	NKAIN4	0.0381359	22.2925	9.03802	3.57393	268.462	2.45532e-60	8.52052e-59	CIRI2	no	hsa-NKAIN4_0001
4:25847294|25847864	lin	ENSG00000091490	SEL1L3	11.9917	0.196821	-5.87831	2.52387	268.01	3.08051e-60	1.0679e-58	CIRI2	no	hsa-SEL1L3_0003
3:8752884|8768591	lin	ENSG00000180914	OXTR	13.7129	0.52234	-4.70597	2.76798	267.543	3.89502e-60	1.34886e-58	CIRI2	no	hsa-OXTR_0001
3:89209860|89210520	lin	ENSG00000044524	EPHA3	0.0322311	10.5615	7.96666	2.56224	267.533	3.91447e-60	1.3542e-58	CIRI2	no	hsa-EPHA3_0001
16:17355099|17358050	lin	ENSG00000103489	XYLT1	8.4835	0.0419935	-7.33012	1.99672	267.269	4.46712e-60	1.54379e-58	CIRI2	no	hsa-XYLT1_0016
20:43702490|43713106	lin	ENSG00000101057	MYBL2	3.83179	51.811	3.73273	4.83864	267.218	4.58477e-60	1.58281e-58	CIRI2	no	none
1:77286941|77486352	lin	ENSG00000154027	AK5	133.799	7.92694	-4.0763	6.13689	267.189	4.65124e-60	1.6041e-58	CIRI2	no	hsa-AK5_0020
22:17477588|17505016	lin	ENSG00000099954	CECR2	0.169501	11.9086	6.10514	2.73093	267.145	4.75545e-60	1.63835e-58	CIRI2	no	hsa-CECR2_0004
14:87976358|87988523	lin	ENSG00000054983	GALC	7.40236	0	-9.57267	1.78621	267.133	4.78267e-60	1.64603e-58	CIRI2	no	hsa-GALC_0003
8:61618978|61644632	lin	ENSG00000198363	ASPH	108.605	20.7467	-2.38675	6.00714	266.742	5.82037e-60	2.00112e-58	CIRI2	no	hsa-AC090094_0017
7:7234303|7243750	lin	ENSG00000106392	C1GALT1	73.3593	10.1919	-2.84549	5.36803	266.714	5.90427e-60	2.02788e-58	CIRI2	no	hsa-C1GALT1_0002
7:7234303|7243750	circ	ENSG00000106392	C1GALT1	0.64475	0.195033	-1.64177	-0.929221	6.983	0.00822874	0.0153306	CIRI2-DCC	no	hsa-C1GALT1_0002
11:77332730|77353599	lin	ENSG00000149269	PAK1	72.8705	13.485	-2.43653	5.42008	266.598	6.25829e-60	2.14727e-58	CIRI2	no	hsa-PAK1_0016
13:106492411|106512812	lin	ENSG00000125266	EFNB2	9.65064	0.083987	-6.65424	2.19009	266.559	6.37936e-60	2.18656e-58	CIRI2	no	hsa-EFNB2_0004
1:52860731|52867777	lin	ENSG00000203995	ZYG11A	0.0669029	11.1362	7.21341	2.62913	266.49	6.60554e-60	2.26177e-58	CIRI2	no	hsa-ZYG11A_0005
8:66601698|66602523	lin	ENSG00000185697	MYBL1	18.5153	1.56825	-3.56277	3.27418	266.39	6.94411e-60	2.37527e-58	CIRI2	no	hsa-MYBL1_0015
14:100966645|100969545	lin	ENSG00000225746	MEG8	19.0927	1.38789	-3.79087	3.29703	266.134	7.89815e-60	2.69884e-58	CIRI2	no	hsa-SNHG23_0059
17:21011151|21015899	lin	ENSG00000124422	USP22	133.217	22.5632	-2.56022	6.27578	266.094	8.05684e-60	2.75026e-58	CIRI2	no	hsa-USP22_0013
20:43702490|43702903	lin	ENSG00000101057	MYBL2	5.19898	67.4224	3.68915	5.21324	266.089	8.07734e-60	2.75445e-58	CIRI2	no	hsa-MYBL2_0004
20:43702490|43702903	circ	ENSG00000101057	MYBL2	0.114408	0.383109	1.86532	-1.23248	5.28739	0.0214804	0.0367694	CIRI2-DCC-CircExplorer2	yes	hsa-MYBL2_0004
11:102348598|102378042	lin	ENSG00000110330	BIRC2	90.6006	16.162	-2.48838	5.72867	265.751	9.57318e-60	3.26122e-58	CIRI2	no	none
1:52856998|52867777	lin	ENSG00000203995	ZYG11A	0	10.2012	10.0321	2.50408	265.728	9.68502e-60	3.29596e-58	CIRI2	no	none
3:141368645|141404031	lin	ENSG00000177311	ZBTB38	32.6732	4.48115	-2.87069	4.18685	265.467	1.10402e-59	3.75333e-58	CIRI2	no	hsa-ZBTB38_0034
7:50669722|50674658	lin	ENSG00000106070	GRB10	8.55762	66.0017	2.95918	5.24786	265.064	1.35133e-59	4.58946e-58	CIRI2	no	hsa-GRB10_0005
7:50669722|50674658	circ	ENSG00000106070	GRB10	0.028767	1.16012	4.8054	-0.220509	33.3458	7.71423e-09	3.14559e-08	CIRI2	yes	hsa-GRB10_0005
19:38579982|38580504	lin	ENSG00000196218	RYR1	0.143175	15.6935	6.80278	3.10065	264.682	1.63656e-59	5.55252e-58	CIRI2	no	hsa-RYR1_0008
1:52854465|52860871	lin	ENSG00000203995	ZYG11A	0	10.476	10.0702	2.53931	264.365	1.919e-59	6.50418e-58	CIRI2	no	none
5:95906523|95932713	lin	ENSG00000118985	ELL2	16.9408	0.480445	-5.13379	3.0712	264.349	1.93432e-59	6.54948e-58	CIRI2	no	hsa-ELL2_0007
5:95906523|95932713	circ	ENSG00000118985	ELL2	0.364305	0	-5.24615	-1.73142	18.5831	1.62659e-05	4.6018e-05	CIRI2	no	hsa-ELL2_0007
19:38585938|38586576	lin	ENSG00000196218	RYR1	0.184775	16.4205	6.56257	3.16486	264.042	2.25653e-59	7.63274e-58	CIRI2	no	hsa-RYR1_0007
20:35630439|35632923	lin	ENSG00000214078	CPNE1	16.4032	89.9809	2.4574	5.75162	263.586	2.83653e-59	9.58488e-58	CIRI2	no	hsa-CPNE1_0007
7:80789306|80818418	lin	ENSG00000075223	SEMA3C	110.942	22.5821	-2.29498	6.05269	263.369	3.16398e-59	1.0679e-57	CIRI2	no	hsa-SEMA3C_0030
13:33165337|33206078	lin	ENSG00000133121	STARD13	9.39745	0.123629	-6.0869	2.16661	263.367	3.1667e-59	1.0679e-57	CIRI2	no	hsa-STARD13_0003
3:172645623|172648114	lin	ENSG00000144959	NCEH1	38.395	5.32615	-2.8447	4.42736	263.082	3.65278e-59	1.23058e-57	CIRI2	no	hsa-NCEH1_0001
20:19990006|19996842	lin	ENSG00000132669	RIN2	57.3686	9.47654	-2.5969	5.04702	262.899	4.00592e-59	1.34819e-57	CIRI2	no	hsa-RIN2_0005
20:19990006|19996842	circ	ENSG00000132669	RIN2	0.344907	0.0460348	-2.68056	-1.67041	8.31622	0.00392926	0.00778751	CIRI2	no	hsa-RIN2_0005
18:57731627|57731832	lin	ENSG00000081923	ATP8B1	16.0648	1.28508	-3.62527	3.05775	262.606	4.63981e-59	1.55996e-57	CIRI2	no	hsa-ATP8B1_0028
16:55549277|55551102	lin	ENSG00000087253	LPCAT2	12.9617	0.739264	-4.12731	2.71017	262.509	4.87214e-59	1.63642e-57	CIRI2	no	hsa-LPCAT2_0005
18:57731627|57731829	lin	ENSG00000081923	ATP8B1	16.1317	1.30753	-3.60728	3.06544	262.165	5.78969e-59	1.94265e-57	CIRI2	no	hsa-ATP8B1_0027
4:186617005|186621775	lin	ENSG00000083857	FAT1	121.274	20.3066	-2.58034	6.13797	262.006	6.27121e-59	2.10211e-57	CIRI2	no	hsa-FAT1_0007
1:64582156|64602912	lin	ENSG00000158966	CACHD1	0.855488	15.2265	4.15062	3.1152	261.823	6.87366e-59	2.30175e-57	CIRI2	no	hsa-CACHD1_0008
14:87982205|87988523	lin	ENSG00000054983	GALC	7.63382	0	-9.62331	1.84145	261.669	7.42393e-59	2.48211e-57	CIRI2	no	hsa-GALC_0013
6:35637014|35642843	lin	ENSG00000096060	FKBP5	1.14801	16.7933	3.86712	3.26341	261.669	7.42711e-59	2.48211e-57	CIRI2	no	hsa-FKBP5_0001
1:52860731|52892975	lin	ENSG00000203995	ZYG11A	0.0669029	10.4192	7.1179	2.54073	261.564	7.82839e-59	2.61361e-57	CIRI2	no	hsa-ZYG11A_0021
5:132217197|132218644	lin	ENSG00000072682	P4HA2	69.6771	11.5355	-2.58913	5.32826	261.506	8.05733e-59	2.68736e-57	CIRI2	no	hsa-P4HA2_0002
8:31944654|32017887	lin	ENSG00000157168	NRG1	0	10.2602	10.042	2.51405	261.163	9.57422e-59	3.1901e-57	CIRI2	no	none
1:52886956|52892975	lin	ENSG00000203995	ZYG11A	0.0669029	10.216	7.0897	2.51469	260.965	1.05733e-58	3.51947e-57	CIRI2	no	hsa-ZYG11A_0007
18:45899404|45910742	lin	ENSG00000152223	EPG5	31.0264	3.74019	-3.05467	4.09174	260.895	1.09504e-58	3.64138e-57	CIRI2	no	hsa-EPG5_0005
Y:2953909|2961646	lin	ENSG00000067646	ZFY	7.93894	0	-9.66894	1.88018	260.544	1.30589e-58	4.33824e-57	CIRI2	no	hsa-ZFY_0001
5:95906523|95919545	lin	ENSG00000118985	ELL2	14.7079	0.279583	-5.67368	2.84885	260.51	1.32837e-58	4.40853e-57	CIRI2	no	hsa-ELL2_0001
15:92094881|92128489	lin	ENSG00000176463	SLCO3A1	8.47459	0.0449083	-7.32188	1.98704	260.221	1.53608e-58	5.0928e-57	CIRI2	no	hsa-SLCO3A1_0004
7:50626822|50703908	lin	ENSG00000106070	GRB10	7.29026	58.4548	3.00727	5.07032	259.002	2.83114e-58	9.37723e-57	CIRI2	no	hsa-GRB10_0002
11:92524634|92697445	lin	ENSG00000165323	FAT3	0.217006	14.1392	6.10004	2.96806	258.983	2.85864e-58	9.45897e-57	CIRI2	no	hsa-FAT3_0004
18:65857816|65862917	lin	ENSG00000081138	CDH7	0	10.0475	10.0163	2.49281	258.454	3.72855e-58	1.23252e-56	CIRI2	no	hsa-CDH7_0005
14:100953964|100966731	lin	ENSG00000225746	MEG8	19.5389	1.5332	-3.66134	3.3407	258.235	4.1617e-58	1.37435e-56	CIRI2	no	hsa-SNHG23_0247
10:54527812|54528402	lin	ENSG00000150275	PCDH15	0	10.837	10.1227	2.59068	258.166	4.30814e-58	1.4213e-56	CIRI2	no	hsa-PCDH15_0022
7:80789306|80805758	lin	ENSG00000075223	SEMA3C	96.3817	19.6814	-2.29015	5.84962	257.693	5.4621e-58	1.80023e-56	CIRI2	no	hsa-SEMA3C_0002
7:80789306|80805758	circ	ENSG00000075223	SEMA3C	0.243332	0.215135	-0.0959366	-1.4078	0.0157951	0.899986	0.922658	CIRI2-DCC	no	hsa-SEMA3C_0002
6:121126378|121161056	lin	ENSG00000146350	TBC1D32	1.34938	22.8346	4.05311	3.67305	257.266	6.76781e-58	2.22838e-56	CIRI2	no	hsa-TBC1D32_0052
6:121255328|121299505	lin	ENSG00000146350	TBC1D32	2.15143	28.0308	3.69568	3.97894	257.254	6.80968e-58	2.23996e-56	CIRI2	no	hsa-TBC1D32_0050
15:59256284|59272449	lin	ENSG00000157483	MYO1E	49.1889	8.22858	-2.57325	4.82446	257.118	7.29192e-58	2.39623e-56	CIRI2	no	hsa-MYO1E_0001
14:100913432|100955949	lin	ENSG00000225746	MEG8	22.9382	2.13748	-3.42489	3.59949	256.852	8.33171e-58	2.73524e-56	CIRI2	no	hsa-SNHG23_0129
11:92831622|92844732	lin	ENSG00000165323	FAT3	0.0956699	12.3943	6.85103	2.78038	256.786	8.61281e-58	2.82475e-56	CIRI2	no	hsa-FAT3_0023
6:137871213|137881329	lin	ENSG00000118503	TNFAIP3	15.6693	0.91946	-4.09503	2.9912	256.695	9.01559e-58	2.95395e-56	CIRI2	no	none
10:77073097|77112442	lin	ENSG00000156113	KCNMA1	43.8731	5.61279	-2.96716	4.60754	256.611	9.40492e-58	3.0785e-56	CIRI2	no	hsa-KCNMA1_0041
7:22308339|22318037	lin	ENSG00000136237	RAPGEF5	0.230499	12.0931	5.66663	2.7578	256.445	1.02209e-57	3.34232e-56	CIRI2	no	hsa-RAPGEF5_0001
7:22308339|22318037	circ	ENSG00000136237	RAPGEF5	0	1.40211	7.19406	-0.0143868	43.7769	3.6802e-11	1.82662e-10	CIRI2	yes	hsa-RAPGEF5_0001
11:92309604|92355404	lin	none	none	0.192363	11.7713	5.84225	2.7191	256.183	1.16537e-57	3.80715e-56	CIRI2	no	hsa-FAT3_0009
11:92309604|92355404	circ	none	none	0	0.423878	5.49236	-1.28393	17.3835	3.05461e-05	8.34102e-05	CIRI2	no	hsa-FAT3_0009
20:43686852|43700044	lin	ENSG00000101057	MYBL2	4.41666	53.2299	3.58678	4.88781	256.139	1.19146e-57	3.88858e-56	CIRI2	no	hsa-MYBL2_0005
14:100935772|100955949	lin	ENSG00000225746	MEG8	25.4988	2.31824	-3.4621	3.75096	256.005	1.27479e-57	4.15649e-56	CIRI2	no	hsa-SNHG23_0128
7:50703821|50710990	lin	ENSG00000106070	GRB10	5.94609	43.788	2.89756	4.67483	255.573	1.58321e-57	5.15707e-56	CIRI2	no	hsa-GRB10_0033
7:50703821|50710990	circ	ENSG00000106070	GRB10	0.0966934	1.11307	3.38897	-0.23404	25.7412	3.90404e-07	1.33417e-06	CIRI2	yes	hsa-GRB10_0033
5:95748333|95768166	lin	ENSG00000164292	RHOBTB3	254.832	42.8864	-2.57101	7.21385	255.434	1.69786e-57	5.52515e-56	CIRI2	no	hsa-RHOBTB3_0002
5:95748333|95768166	circ	ENSG00000164292	RHOBTB3	0.169501	0.11396	-0.552408	-1.80418	0.368811	0.543653	0.618284	CIRI2	no	hsa-RHOBTB3_0002
13:48256177|48258236	lin	ENSG00000136156	ITM2B	194.438	40.2108	-2.27339	6.86972	255.288	1.82697e-57	5.93951e-56	CIRI2	no	hsa-ITM2B_0002
14:100980577|100983542	lin	ENSG00000225746	MEG8	20.8497	1.6669	-3.64861	3.43649	255.065	2.04351e-57	6.63704e-56	CIRI2	no	hsa-SNHG23_0055
9:111005465|111011690	lin	ENSG00000198121	LPAR1	7.61544	0.0224542	-7.93389	1.84169	254.993	2.11831e-57	6.8733e-56	CIRI2	no	hsa-LPAR1_0012
22:28710006|28734727	lin	ENSG00000183765	CHEK2	5.99941	44.961	2.88265	4.70997	254.963	2.14984e-57	6.96884e-56	CIRI2	no	hsa-CHEK2_0013
22:28711909|28734727	lin	ENSG00000183765	CHEK2	5.22788	37.3703	2.81533	4.45746	254.621	2.55359e-57	8.26964e-56	CIRI2	no	hsa-CHEK2_0018
6:73714502|73736508	lin	ENSG00000156535	CD109	21.2237	2.14307	-3.28796	3.50251	254.444	2.78961e-57	9.02521e-56	CIRI2	no	none
1:64629355|64634260	lin	ENSG00000158966	CACHD1	1.15701	16.6353	3.81742	3.25206	254.351	2.9229e-57	9.44733e-56	CIRI2	no	hsa-CACHD1_0002
8:32010431|32017887	lin	ENSG00000157168	NRG1	0	9.41406	9.91782	2.39854	254.301	2.9978e-57	9.68006e-56	CIRI2	no	none
7:50669722|50710990	lin	ENSG00000106070	GRB10	4.56161	35.2057	2.95228	4.36158	254.192	3.16579e-57	1.02126e-55	CIRI2	no	hsa-GRB10_0036
7:50669722|50710990	circ	ENSG00000106070	GRB10	0.115068	0.292166	1.15899	-1.37083	1.94213	0.163438	0.223436	CIRI2-DCC	no	hsa-GRB10_0036
Y:12709388|12722187	lin	ENSG00000114374	USP9Y	7.57695	0	-9.61391	1.83334	254.14	3.24967e-57	1.04731e-55	CIRI2	no	hsa-USP9Y_0016
12:27368262|27376387	lin	ENSG00000029153	ARNTL2	19.1573	1.90362	-3.31619	3.34799	254.121	3.28166e-57	1.05661e-55	CIRI2	no	hsa-ARNTL2_0018
11:19826876|19842923	lin	ENSG00000166833	NAV2	11.5765	0.446994	-4.65417	2.51746	254.013	3.46466e-57	1.11445e-55	CIRI2	no	hsa-NAV2_0053
7:50703821|50727890	lin	ENSG00000106070	GRB10	5.46916	42.3184	2.97262	4.61899	253.898	3.67024e-57	1.17945e-55	CIRI2	no	hsa-GRB10_0040
7:50703821|50727890	circ	ENSG00000106070	GRB10	0.057534	0.107568	0.657331	-2.02236	0.362473	0.547136	0.620957	CIRI2	no	hsa-GRB10_0040
14:100950402|100964439	lin	ENSG00000225746	MEG8	18.2552	1.53668	-3.56114	3.24782	253.822	3.81271e-57	1.22405e-55	CIRI2	no	hsa-SNHG23_0090
6:121292053|121310847	lin	ENSG00000146350	TBC1D32	2.45922	27.3153	3.47291	3.95992	253.53	4.41524e-57	1.41614e-55	CIRI2	no	hsa-TBC1D32_0086
3:73400922|73404395	lin	ENSG00000121440	PDZRN3	14.2984	0.341116	-5.32842	2.77989	253.494	4.49525e-57	1.44042e-55	CIRI2	no	hsa-PDZRN3_0002
12:117218046|117222863	lin	ENSG00000089250	NOS1	8.82076	0	-9.83333	2.05919	253.34	4.85517e-57	1.55426e-55	CIRI2	no	hsa-NOS1_0010
7:139061036|139074030	lin	ENSG00000105939	ZC3HAV1	23.3103	111.228	2.25287	6.08607	253.191	5.23265e-57	1.6735e-55	CIRI2	no	hsa-ZC3HAV1_0010
7:139061036|139074030	circ	ENSG00000105939	ZC3HAV1	0.086301	0.408478	1.97374	-1.1922	6.04719	0.0139284	0.0247726	CIRI2-DCC	no	hsa-ZC3HAV1_0010
14:100944809|100998111	lin	ENSG00000225746	MEG8	17.4685	1.17894	-3.88523	3.15437	253.185	5.2499e-57	1.67741e-55	CIRI2	no	hsa-SNHG23_0203
1:240177921|240211235	lin	ENSG00000155816	FMN2	9.52786	0.0195393	-8.26268	2.18024	253.075	5.54822e-57	1.77104e-55	CIRI2	no	hsa-FMN2_0009
22:28699838|28734727	lin	ENSG00000183765	CHEK2	6.34016	40.3677	2.65762	4.58609	252.95	5.9074e-57	1.88389e-55	CIRI2	no	hsa-CHEK2_0010
22:28699838|28734727	circ	ENSG00000183765	CHEK2	0.169501	0.273753	0.732932	-1.36577	0.91517	0.338746	0.41768	CIRI2-CircExplorer2	no	hsa-CHEK2_0010
9:8338922|8341978	lin	ENSG00000153707	PTPRD	0.621131	15.365	4.61199	3.11185	252.81	6.33711e-57	2.019e-55	CIRI2	no	hsa-PTPRD_0014
19:38585938|38586191	lin	ENSG00000196218	RYR1	0.152544	14.9002	6.72462	3.03251	252.716	6.64241e-57	2.11426e-55	CIRI2	no	hsa-RYR1_0006
Y:12738157|12791624	lin	ENSG00000114374	USP9Y	7.09107	0	-9.50983	1.72212	252.702	6.68859e-57	2.12693e-55	CIRI2	no	hsa-USP9Y_0011
6:137875996|137881329	lin	ENSG00000118503	TNFAIP3	17.6425	1.33781	-3.73113	3.19386	252.624	6.95617e-57	2.20992e-55	CIRI2	no	none
8:61680968|61684188	lin	ENSG00000198363	ASPH	130.535	22.7024	-2.52094	6.25208	252.551	7.21603e-57	2.2903e-55	CIRI2	no	hsa-AC090094_0001
8:61680968|61684188	circ	ENSG00000198363	ASPH	3.6642	3.80615	0.0782032	1.96119	0.0596504	0.807049	0.848547	CIRI2-DCC-CircExplorer2	yes	hsa-AC090094_0001
12:27368262|27371447	lin	ENSG00000029153	ARNTL2	18.3774	1.74148	-3.38887	3.27955	252.533	7.28233e-57	2.30915e-55	CIRI2	no	hsa-ARNTL2_0016
1:52854465|52857749	lin	ENSG00000203995	ZYG11A	0.0669029	9.49957	6.98563	2.41859	252.274	8.29269e-57	2.62704e-55	CIRI2	no	hsa-ZYG11A_0008
9:8436592|8485327	lin	ENSG00000153707	PTPRD	0.319241	13.0212	5.27908	2.86402	252.026	9.39009e-57	2.96909e-55	CIRI2	no	hsa-PTPRD_0007
8:66572482|66602523	lin	ENSG00000185697	MYBL1	17.4287	1.83872	-3.23937	3.21593	252.026	9.39018e-57	2.96909e-55	CIRI2	no	hsa-MYBL1_0003
1:10161142|10232434	circ	none	none	0	8.85382	9.83195	2.31988	251.98	9.61328e-57	3.03676e-55	CIRI2	yes	none
1:10161142|10232434	lin	none	none	17.0947	19.0443	0.156497	4.19154	1.05694	0.303914	0.381223	CIRI2	no	none
10:65571425|65615761	lin	ENSG00000228065	LINC01515	0.281105	11.7043	5.27403	2.71983	251.912	9.94633e-57	3.139e-55	CIRI2	no	hsa-LINC01515_0007
7:84129123|84194668	lin	ENSG00000075213	SEMA3A	26.3814	132.86	2.33038	6.32736	251.728	1.09083e-56	3.43936e-55	CIRI2	no	hsa-SEMA3A_0006
7:84129123|84194668	circ	ENSG00000075213	SEMA3A	0.0644623	0.712506	3.25291	-0.758757	13.233	0.000275062	0.000658672	CIRI2	no	hsa-SEMA3A_0006
14:100980577|100982585	lin	ENSG00000225746	MEG8	20.8529	1.53105	-3.76757	3.42544	251.511	1.21647e-56	3.83187e-55	CIRI2	no	hsa-SNHG23_0014
11:77374328|77379994	lin	ENSG00000149269	PAK1	49.2666	9.28894	-2.40701	4.85347	251.481	1.23445e-56	3.88486e-55	CIRI2	no	hsa-PAK1_0008
11:77374328|77379994	circ	ENSG00000149269	PAK1	0.166037	0.108131	-0.558068	-1.80617	0.378449	0.538434	0.61358	CIRI2	no	hsa-PAK1_0008
1:64634044|64641969	lin	ENSG00000158966	CACHD1	0.857535	14.2035	4.04869	3.0242	251.451	1.25333e-56	3.94056e-55	CIRI2	no	hsa-CACHD1_0033
4:5719248|5756362	lin	ENSG00000072840	EVC	22.5028	2.46514	-3.18301	3.60358	251.418	1.27472e-56	4.00406e-55	CIRI2	no	hsa-EVC_0004
4:26420551|26424743	lin	ENSG00000168214	RBPJ	21.0814	2.61246	-3.01191	3.52764	251.116	1.48279e-56	4.65325e-55	CIRI2	no	hsa-RBPJ_0011
10:65585665|65615761	lin	ENSG00000228065	LINC01515	0.171942	10.2439	5.88844	2.5312	250.894	1.65767e-56	5.19719e-55	CIRI2	no	hsa-LINC01515_0001
10:77249565|77404023	lin	ENSG00000156113	KCNMA1	31.7915	4.19431	-2.92103	4.14304	250.37	2.15707e-56	6.7566e-55	CIRI2	no	none
7:50669722|50703908	lin	ENSG00000106070	GRB10	7.88064	59.0163	2.91635	5.09424	250.07	2.50707e-56	7.84554e-55	CIRI2	no	hsa-GRB10_0034
7:50669722|50703908	circ	ENSG00000106070	GRB10	0.028767	0.995424	4.59413	-0.376507	24.4891	7.4733e-07	2.47407e-06	CIRI2	no	hsa-GRB10_0034
6:73722289|73736508	lin	ENSG00000156535	CD109	21.3329	2.21212	-3.25257	3.51437	249.834	2.82178e-56	8.82216e-55	CIRI2	no	hsa-CD109_0023
7:84110470|84134951	lin	ENSG00000075213	SEMA3A	19.2325	95.125	2.30809	5.85427	249.771	2.91367e-56	9.10095e-55	CIRI2	no	hsa-SEMA3A_0002
6:121126378|121170527	lin	ENSG00000146350	TBC1D32	1.32407	22.9492	4.09343	3.67837	249.677	3.05374e-56	9.52955e-55	CIRI2	no	hsa-TBC1D32_0084
5:136046352|136055810	lin	ENSG00000120708	TGFBI	644.48	37.8044	-4.09176	8.41191	249.357	3.58525e-56	1.11777e-54	CIRI2	no	none
14:100983461|100987630	lin	ENSG00000225746	MEG8	18.6408	1.46604	-3.66885	3.26839	249.267	3.75107e-56	1.16838e-54	CIRI2	no	hsa-SNHG23_0045
2:29160333|29181697	lin	ENSG00000115295	CLIP4	23.9739	3.09598	-2.94911	3.72365	249.15	3.97891e-56	1.2382e-54	CIRI2	no	hsa-CLIP4_0017
7:84001955|84014351	lin	ENSG00000075213	SEMA3A	15.9834	80.3964	2.32597	5.61067	249.127	4.02444e-56	1.2512e-54	CIRI2	no	hsa-SEMA3A_0007
6:121303617|121321794	lin	ENSG00000146350	TBC1D32	2.65788	31.0081	3.54389	4.1296	248.359	5.91925e-56	1.83859e-54	CIRI2	no	hsa-TBC1D32_0003
6:121303617|121321794	circ	ENSG00000146350	TBC1D32	0	0.130022	3.83785	-2.10222	5.83617	0.0157	0.0276151	CIRI2	no	hsa-TBC1D32_0003
1:33646648|33652461	lin	ENSG00000121904	CSMD2	7.17487	0	-9.53479	1.75249	248.349	5.948e-56	1.84581e-54	CIRI2	no	hsa-CSMD2_0046
14:100935772|100993907	lin	ENSG00000225746	MEG8	14.7955	0.978641	-3.90975	2.90942	248.069	6.84693e-56	2.1228e-54	CIRI2	no	hsa-SNHG23_0068
11:77332730|77343931	lin	ENSG00000149269	PAK1	76.397	14.4978	-2.40078	5.49511	248.032	6.97388e-56	2.16016e-54	CIRI2	no	hsa-PAK1_0003
11:69652869|69653043	lin	ENSG00000110092	CCND1	762.246	51.7153	-3.88152	8.66709	247.48	9.20126e-56	2.84746e-54	CIRI2	no	none
X:38072047|38110482	lin	ENSG00000147041	SYTL5	14.4706	0.733533	-4.27783	2.84758	247.248	1.03391e-55	3.19663e-54	CIRI2	no	hsa-SYTL5_0001
X:38072047|38110482	circ	ENSG00000147041	SYTL5	0.198268	0	-4.40149	-2.09083	10.4764	0.00120907	0.00262371	CIRI2	no	hsa-SYTL5_0001
10:16752539|16764510	lin	ENSG00000148484	RSU1	87.7753	18.0075	-2.28586	5.71578	247.146	1.08805e-55	3.3609e-54	CIRI2	no	hsa-RSU1_0001
7:84110470|84194668	lin	ENSG00000075213	SEMA3A	22.0465	112.389	2.35062	6.08544	247.126	1.09924e-55	3.39233e-54	CIRI2	no	hsa-SEMA3A_0003
7:84110470|84194668	circ	ENSG00000075213	SEMA3A	0	0.299685	4.9979	-1.57813	13.01	0.000309839	0.000737202	CIRI2	no	hsa-SEMA3A_0003
8:32029379|32030459	lin	ENSG00000253974	NRG1-IT1	0	9.09278	9.86682	2.35062	246.915	1.22162e-55	3.76652e-54	CIRI2	no	hsa-NRG1-IT1_0001
6:89377671|89387590	lin	ENSG00000025039	RRAGD	0.306771	16.2141	5.73863	3.16126	246.785	1.30426e-55	4.01763e-54	CIRI2	no	hsa-RRAGD_0001
8:32029379|32139772	lin	ENSG00000157168	NRG1	0	8.88298	9.83454	2.32137	246.703	1.35907e-55	4.1826e-54	CIRI2	no	hsa-NRG1_0031
9:8633317|8733946	lin	ENSG00000153707	PTPRD	1.34384	17.9662	3.73838	3.3644	246.665	1.38498e-55	4.25842e-54	CIRI2	no	hsa-PTPRD_0030
11:77374328|77392541	lin	ENSG00000149269	PAK1	70.8704	13.9477	-2.34605	5.39396	246.609	1.42468e-55	4.37646e-54	CIRI2	no	hsa-PAK1_0001
11:14818317|14869630	lin	ENSG00000152270	PDE3B	0.311919	11.3887	5.08705	2.68729	246.557	1.46274e-55	4.48926e-54	CIRI2	no	hsa-PDE3B_0069
6:133461114|133525254	lin	ENSG00000112319	EYA4	3.41691	28.4564	3.06019	4.05166	246.416	1.56937e-55	4.8121e-54	CIRI2	no	hsa-EYA4_0027
10:52271350|52272481	lin	ENSG00000185532	PRKG1	2.0641	37.8109	4.19374	4.37292	246.374	1.60271e-55	4.90985e-54	CIRI2	no	hsa-PRKG1_0016
7:84001955|84046443	lin	ENSG00000075213	SEMA3A	18.8993	98.3936	2.37411	5.89081	246.226	1.72642e-55	5.28399e-54	CIRI2	no	none
12:54399930|54401395	lin	ENSG00000161638	ITGA5	226.309	36.7264	-2.6231	7.03514	246.12	1.82097e-55	5.56826e-54	CIRI2	no	none
9:6465744|6477808	lin	ENSG00000147854	UHRF2	14.5521	1.18953	-3.58428	2.91533	245.889	2.04491e-55	6.24734e-54	CIRI2	no	hsa-UHRF2_0055
15:90441506|90443478	lin	ENSG00000140575	IQGAP1	98.873	17.0208	-2.53418	5.84642	245.837	2.09885e-55	6.40629e-54	CIRI2	no	hsa-IQGAP1_0010
1:81836885|81917864	lin	ENSG00000117114	ADGRL2	1.85695	25.4927	3.808	3.84161	245.749	2.19432e-55	6.69158e-54	CIRI2	no	hsa-ADGRL2_0072
17:20204333|20227620	lin	ENSG00000128487	SPECC1	10.4929	0.38142	-4.72389	2.35973	245.718	2.22884e-55	6.79066e-54	CIRI2	no	hsa-SPECC1_0003
12:117218046|117286266	lin	ENSG00000089250	NOS1	11.0829	0	-10.1608	2.39688	245.623	2.33667e-55	7.1127e-54	CIRI2	no	hsa-NOS1_0038
14:100930447|100951494	lin	ENSG00000225746	MEG8	20.4236	1.31496	-3.94328	3.38244	245.462	2.53452e-55	7.70792e-54	CIRI2	no	hsa-SNHG23_0041
7:50703821|50705323	lin	ENSG00000106070	GRB10	5.94609	42.7291	2.8622	4.64443	245.457	2.54042e-55	7.71886e-54	CIRI2	no	hsa-GRB10_0007
7:50703821|50705323	circ	ENSG00000106070	GRB10	0.0669029	0.781919	3.39386	-0.644753	19.7482	8.83437e-06	2.58178e-05	CIRI2	no	hsa-GRB10_0007
5:95748333|95780425	lin	ENSG00000164292	RHOBTB3	243.901	42.2283	-2.52991	7.15632	245.314	2.72999e-55	8.28734e-54	CIRI2	no	hsa-RHOBTB3_0007
1:52877682|52887053	lin	ENSG00000203995	ZYG11A	0.028767	8.80399	7.70134	2.31292	245.126	2.99912e-55	9.09607e-54	CIRI2	no	hsa-ZYG11A_0013
19:20104239|20105316	lin	ENSG00000213988	ZNF90	0.0762718	9.55728	6.9945	2.43082	245.112	3.02078e-55	9.15347e-54	CIRI2	no	hsa-ZNF90_0001
18:6778946|6837414	lin	ENSG00000088756	ARHGAP28	0.946639	18.404	4.31094	3.37007	245.063	3.09634e-55	9.37392e-54	CIRI2	no	hsa-ARHGAP28_0005
20:43686852|43713106	lin	ENSG00000101057	MYBL2	2.20559	37.8726	4.11939	4.38076	244.875	3.40215e-55	1.02904e-53	CIRI2	no	none
6:121170405|121242339	lin	ENSG00000146350	TBC1D32	2.08696	26.7468	3.67208	3.91504	244.45	4.2111e-55	1.27257e-53	CIRI2	no	hsa-TBC1D32_0041
6:121170405|121242339	circ	ENSG00000146350	TBC1D32	0.0381359	0.798746	4.23031	-0.67071	20.8526	4.9602e-06	1.49154e-05	CIRI2	no	hsa-TBC1D32_0041
X:18730181|18749952	lin	ENSG00000086717	PPEF1	0	8.34702	9.74456	2.23789	244.412	4.29316e-55	1.2962e-53	CIRI2	no	hsa-PPEF1_0007
7:50703821|50756056	lin	ENSG00000106070	GRB10	6.45423	45.1744	2.82052	4.72712	244.366	4.39337e-55	1.32526e-53	CIRI2	no	hsa-GRB10_0009
7:50703821|50756056	circ	ENSG00000106070	GRB10	0.0644623	0.379068	2.39547	-1.2807	7.04768	0.0079368	0.0148429	CIRI2-DCC	no	hsa-GRB10_0009
7:50703821|50780736	lin	ENSG00000106070	GRB10	5.17625	39.3195	2.94762	4.51838	244.345	4.43986e-55	1.33808e-53	CIRI2	no	hsa-GRB10_0080
4:186628154|186628763	lin	ENSG00000083857	FAT1	135.231	21.8754	-2.63033	6.28883	244.056	5.13299e-55	1.54558e-53	CIRI2	no	hsa-FAT1_0004
4:186628154|186628763	circ	ENSG00000083857	FAT1	0.146639	0.146083	0.169907	-1.74443	0.0358353	0.849856	0.883667	CIRI2	no	hsa-FAT1_0004
11:102349878|102378046	lin	ENSG00000110330	BIRC2	76.0062	13.9137	-2.45031	5.48024	243.823	5.76854e-55	1.73539e-53	CIRI2	no	none
11:102350844|102378042	lin	ENSG00000110330	BIRC2	64.1359	11.8191	-2.43956	5.23485	243.722	6.07003e-55	1.82444e-53	CIRI2	no	hsa-BIRC2_0010
17:20245926|20260294	lin	ENSG00000128487	SPECC1	7.85092	0.0880283	-6.3554	1.8926	243.684	6.18605e-55	1.85765e-53	CIRI2	no	hsa-SPECC1_0005
15:38299373|38339895	lin	ENSG00000166068	SPRED1	68.7074	14.5363	-2.24088	5.36787	243.537	6.65966e-55	1.99808e-53	CIRI2	no	hsa-SPRED1_0002
6:89379224|89387590	lin	ENSG00000025039	RRAGD	0.239868	15.8813	6.05849	3.12934	243.196	7.90475e-55	2.36951e-53	CIRI2	no	hsa-RRAGD_0007
1:9267098|9267969	lin	ENSG00000049239	H6PD	13.9005	1.01885	-3.76409	2.83616	242.853	9.38815e-55	2.81165e-53	CIRI2	no	hsa-H6PD_0003
2:36358904|36396787	lin	ENSG00000150938	CRIM1	32.3115	5.12144	-2.65386	4.2021	242.851	9.39781e-55	2.81203e-53	CIRI2	no	hsa-CRIM1_0033
2:36358904|36396787	circ	ENSG00000150938	CRIM1	0.638845	0.0673625	-3.08965	-1.15924	16.2223	5.63282e-05	0.000148631	CIRI2-DCC	no	hsa-CRIM1_0033
3:124841383|124859446	lin	ENSG00000082781	ITGB5	90.6477	14.8407	-2.60829	5.71084	242.772	9.78011e-55	2.92381e-53	CIRI2	no	hsa-ITGB5_0020
7:83961701|83985477	lin	ENSG00000075213	SEMA3A	19.7347	98.9045	2.32026	5.90704	242.704	1.01167e-54	3.02172e-53	CIRI2	no	none
6:121223236|121299505	lin	ENSG00000146350	TBC1D32	1.39068	18.0962	3.73877	3.37465	242.518	1.11109e-54	3.31571e-53	CIRI2	no	hsa-TBC1D32_0067
7:50669722|50705323	lin	ENSG00000106070	GRB10	4.57445	33.9713	2.89937	4.31762	242.475	1.1351e-54	3.38437e-53	CIRI2	no	hsa-GRB10_0006
7:50669722|50705323	circ	ENSG00000106070	GRB10	0	0.429144	5.49957	-1.28259	18.3447	1.8433e-05	5.17837e-05	CIRI2	no	hsa-GRB10_0006
4:169136318|169136620	lin	ENSG00000154447	SH3RF1	28.4617	3.57431	-3.00418	3.96961	242.414	1.17047e-54	3.4867e-53	CIRI2	no	hsa-SH3RF1_0014
5:100856103|100895785	lin	ENSG00000113532	ST8SIA4	3.27076	30.6753	3.24874	4.14331	242.096	1.3731e-54	4.08667e-53	CIRI2	no	hsa-ST8SIA4_0001
7:50674436|50703908	lin	ENSG00000106070	GRB10	9.44768	68.1641	2.85775	5.30474	241.856	1.54854e-54	4.60473e-53	CIRI2	no	hsa-GRB10_0039
8:71269740|71317674	lin	ENSG00000104313	EYA1	1.64266	18.4079	3.48601	3.41134	241.545	1.81026e-54	5.37822e-53	CIRI2	no	hsa-EYA1_0017
17:20204333|20260294	lin	ENSG00000128487	SPECC1	9.35462	0.237026	-5.24354	2.17095	241.473	1.87728e-54	5.57237e-53	CIRI2	no	hsa-SPECC1_0020
18:45928869|45952643	lin	ENSG00000152223	EPG5	31.1966	4.14689	-2.91705	4.117	241.446	1.90263e-54	5.64261e-53	CIRI2	no	hsa-EPG5_0014
6:121223236|121294660	lin	ENSG00000146350	TBC1D32	2.31924	24.0249	3.38319	3.78866	241.297	2.05112e-54	6.0776e-53	CIRI2	no	none
5:95763508|95788858	lin	ENSG00000164292	RHOBTB3	245.658	42.9135	-2.51711	7.16872	241.265	2.0841e-54	6.16987e-53	CIRI2	no	hsa-RHOBTB3_0020
5:95763508|95788858	circ	ENSG00000164292	RHOBTB3	0.143835	0.199637	0.292996	-1.56931	0.104672	0.746293	0.798546	CIRI2	no	hsa-RHOBTB3_0020
7:84005339|84194668	lin	ENSG00000075213	SEMA3A	20.0176	104.564	2.38427	5.97682	241.156	2.20086e-54	6.50975e-53	CIRI2	no	hsa-SEMA3A_0009
14:100982504|100988790	lin	ENSG00000225746	MEG8	20.2371	1.36947	-3.89452	3.37311	241.09	2.27489e-54	6.72278e-53	CIRI2	no	hsa-SNHG23_0032
6:133461114|133468731	lin	ENSG00000112319	EYA4	5.32949	39.7858	2.89856	4.53755	240.87	2.54166e-54	7.5045e-53	CIRI2	no	hsa-EYA4_0069
5:95748333|95763620	lin	ENSG00000164292	RHOBTB3	302.455	50.7395	-2.57576	7.46091	240.477	3.09468e-54	9.12932e-53	CIRI2	no	hsa-RHOBTB3_0003
6:37643809|37644649	lin	ENSG00000112139	MDGA1	20.1828	1.09184	-4.21023	3.35847	240.422	3.18255e-54	9.38026e-53	CIRI2	no	hsa-MDGA1_0002
7:50703821|50732368	lin	ENSG00000106070	GRB10	6.7579	47.7985	2.83879	4.80488	240.304	3.37627e-54	9.94247e-53	CIRI2	no	hsa-GRB10_0010
7:51219741|51219944	lin	ENSG00000106078	COBL	0.171942	9.73824	5.81747	2.46649	240.234	3.49684e-54	1.02885e-52	CIRI2	no	none
8:60741259|60743097	lin	ENSG00000171316	CHD7	0.678665	12.7851	4.20458	2.87357	240.17	3.61029e-54	1.06129e-52	CIRI2	no	hsa-CHD7_0007
8:60741259|60743097	circ	ENSG00000171316	CHD7	0.13727	1.48497	3.42165	0.127084	27.6331	1.46644e-07	5.24842e-07	CIRI2	yes	hsa-CHD7_0007
18:6824762|6851126	lin	ENSG00000088756	ARHGAP28	1.51277	26.2136	4.18637	3.8652	240.112	3.71778e-54	1.09193e-52	CIRI2	no	hsa-ARHGAP28_0027
18:6824762|6851126	circ	ENSG00000088756	ARHGAP28	0	0.211657	4.52764	-1.81679	9.43718	0.0021263	0.00442437	CIRI2	no	hsa-ARHGAP28_0027
5:95748336|95763620	lin	ENSG00000164292	RHOBTB3	304.157	51.052	-2.57502	7.46913	239.902	4.13186e-54	1.21248e-52	CIRI2	no	hsa-RHOBTB3_0034
7:77581427|77583650	lin	ENSG00000127947	PTPN12	159.003	34.0986	-2.22083	6.58822	239.877	4.18322e-54	1.22648e-52	CIRI2	no	hsa-PTPN12_0011
7:77581427|77583650	circ	ENSG00000127947	PTPN12	1.80137	0.446534	-2.02219	0.218256	21.4138	3.70103e-06	1.12812e-05	CIRI2-DCC	yes	hsa-PTPN12_0011
1:36358239|36361340	lin	ENSG00000196182	STK40	7.10806	45.1375	2.66243	4.74431	239.68	4.61908e-54	1.35308e-52	CIRI2	no	hsa-STK40_0001
1:109674747|109690564	lin	ENSG00000213366	GSTM2	1.2447	16.1791	3.6971	3.22363	239.547	4.93606e-54	1.44467e-52	CIRI2	no	hsa-GSTM2_0005
X:38033534|38054422	lin	ENSG00000147041	SYTL5	12.2494	0.598244	-4.31768	2.60214	239.451	5.18112e-54	1.51507e-52	CIRI2	no	hsa-SYTL5_0005
7:77581427|77585581	lin	ENSG00000127947	PTPN12	160.343	33.7435	-2.24754	6.59535	239.411	5.28587e-54	1.54435e-52	CIRI2	no	hsa-PTPN12_0023
7:77581427|77585581	circ	ENSG00000127947	PTPN12	0.374697	0.0644477	-2.32685	-1.55554	7.17821	0.00737945	0.0138891	CIRI2	no	hsa-PTPN12_0023
15:51887589|51902036	lin	ENSG00000138594	TMOD3	76.7361	16.3723	-2.22838	5.53105	239.318	5.53812e-54	1.61664e-52	CIRI2	no	hsa-TMOD3_0005
6:121292053|121321794	lin	ENSG00000146350	TBC1D32	2.83187	31.935	3.49808	4.17442	239.145	6.04076e-54	1.76183e-52	CIRI2	no	hsa-TBC1D32_0027
1:81836885|81862118	lin	ENSG00000117114	ADGRL2	1.82472	25.3755	3.82709	3.83396	239.013	6.45371e-54	1.88063e-52	CIRI2	no	hsa-ADGRL2_0033
7:84046324|84110589	lin	ENSG00000075213	SEMA3A	20.0019	102.057	2.3472	5.94732	238.973	6.58704e-54	1.91781e-52	CIRI2	no	hsa-SEMA3A_0005
7:77635782|77639324	lin	ENSG00000127947	PTPN12	164.735	35.3889	-2.21879	6.63991	238.588	7.99141e-54	2.32467e-52	CIRI2	no	hsa-PTPN12_0057
1:240206799|240211235	lin	ENSG00000155816	FMN2	8.93418	0.0869018	-6.55068	2.09576	237.797	1.1884e-53	3.454e-52	CIRI2	no	hsa-FMN2_0017
1:240206799|240211235	circ	ENSG00000155816	FMN2	0.448165	0	-5.57634	-1.55282	23.1567	1.49319e-06	4.78145e-06	CIRI2	no	hsa-FMN2_0017
6:121279121|121299505	lin	ENSG00000146350	TBC1D32	1.9556	24.0689	3.61371	3.77377	237.445	1.41836e-53	4.11877e-52	CIRI2	no	hsa-TBC1D32_0042
6:121279121|121299505	circ	ENSG00000146350	TBC1D32	0	0.299122	4.99749	-1.57826	13.0797	0.000298508	0.000711812	CIRI2	no	hsa-TBC1D32_0042
15:51900155|51902036	lin	ENSG00000138594	TMOD3	87.449	19.9035	-2.13466	5.73751	237.397	1.4531e-53	4.21601e-52	CIRI2	no	hsa-TMOD3_0011
11:12960280|12965194	lin	none	none	0.028767	8.99078	7.7305	2.339	237.154	1.64145e-53	4.75835e-52	CIRI2	no	none
12:132572288|132576931	lin	ENSG00000112787	FBRSL1	12.1642	68.1309	2.48179	5.35098	237.123	1.66719e-53	4.8288e-52	CIRI2	no	hsa-FBRSL1_0011
15:92120465|92128489	lin	ENSG00000176463	SLCO3A1	8.29582	0.0449083	-7.28859	1.9508	237.112	1.67689e-53	4.85267e-52	CIRI2	no	hsa-SLCO3A1_0001
12:77783263|77831704	lin	ENSG00000067798	NAV3	0.146639	9.54874	6.08931	2.43801	237.01	1.76448e-53	5.10174e-52	CIRI2	no	none
6:56487104|56489521	lin	ENSG00000151914	DST	104.093	11.74	-3.14519	5.84331	236.871	1.89214e-53	5.46612e-52	CIRI2	no	none
3:98817769|98881767	lin	ENSG00000057019	DCBLD2	814.899	56.7733	-3.84354	8.76584	236.707	2.05474e-53	5.93073e-52	CIRI2	no	hsa-DCBLD2_0004
12:117277959|117286266	lin	ENSG00000089250	NOS1	10.7245	0	-10.1135	2.34916	236.615	2.15235e-53	6.20711e-52	CIRI2	no	hsa-NOS1_0015
18:6824762|6837414	lin	ENSG00000088756	ARHGAP28	1.75264	27.6917	4.04738	3.94762	236.467	2.31797e-53	6.67899e-52	CIRI2	no	hsa-ARHGAP28_0001
18:6824762|6837414	circ	ENSG00000088756	ARHGAP28	0.0322311	0.629344	3.91038	-0.893605	18.1609	2.03007e-05	5.67541e-05	CIRI2	no	hsa-ARHGAP28_0001
17:32182757|32208309	lin	ENSG00000126858	RHOT1	16.1633	1.5753	-3.36738	3.09599	236.335	2.47638e-53	7.12928e-52	CIRI2	no	hsa-RHOT1_0017
7:50669722|50756056	lin	ENSG00000106070	GRB10	5.04099	36.2486	2.84797	4.41354	236.098	2.78916e-53	8.02284e-52	CIRI2	no	hsa-GRB10_0008
7:50669722|50756056	circ	ENSG00000106070	GRB10	0.0609981	0.504387	2.80428	-1.03817	11.078	0.000873586	0.00193768	CIRI2	no	hsa-GRB10_0008
14:100930447|100988790	lin	ENSG00000225746	MEG8	16.6711	1.02693	-4.01679	3.07597	235.8	3.23993e-53	9.31146e-52	CIRI2	no	hsa-SNHG23_0177
8:19364072|19373660	lin	ENSG00000104611	SH2D4A	7.11833	0	-9.52056	1.73658	235.724	3.36661e-53	9.66723e-52	CIRI2	no	hsa-SH2D4A_0003
9:734748|740934	lin	ENSG00000107104	KANK1	20.3471	1.34993	-3.90904	3.37916	235.631	3.52699e-53	1.01191e-51	CIRI2	no	hsa-KANK1_0003
Y:12725113|12736549	lin	ENSG00000114374	USP9Y	6.97621	0	-9.49466	1.71276	235.531	3.70925e-53	1.06329e-51	CIRI2	no	hsa-USP9Y_0042
15:52425830|52433285	lin	ENSG00000197535	MYO5A	24.7971	3.46916	-2.83558	3.78247	235.45	3.86312e-53	1.1055e-51	CIRI2	no	hsa-MYO5A_0001
13:97334276|97343216	lin	ENSG00000139793	MBNL2	39.5658	6.78988	-2.54544	4.51317	235.434	3.89347e-53	1.11323e-51	CIRI2	no	none
7:80789306|80828745	lin	ENSG00000075223	SEMA3C	97.1649	18.708	-2.37422	5.84648	235.43	3.90192e-53	1.1147e-51	CIRI2	no	hsa-SEMA3C_0003
6:89372437|89387590	lin	ENSG00000025039	RRAGD	0.230499	13.1243	5.78796	2.87299	235.342	4.07784e-53	1.16396e-51	CIRI2	no	hsa-RRAGD_0003
5:95763508|95783963	lin	ENSG00000164292	RHOBTB3	251.593	44.6578	-2.49412	7.20655	235.299	4.16588e-53	1.18807e-51	CIRI2	no	hsa-RHOBTB3_0015
5:95763508|95783963	circ	ENSG00000164292	RHOBTB3	1.38161	0.598808	-1.19821	0.127107	8.46185	0.00362673	0.00723594	CIRI2-DCC-CircExplorer2	yes	hsa-RHOBTB3_0015
2:166272399|166335926	lin	ENSG00000169432,ENSG00000236107	SCN9A,SCN1A-AS1	2.04217	26.0064	3.64172	3.87917	235.273	4.22073e-53	1.20269e-51	CIRI2	no	none
15:38299373|38324809	lin	ENSG00000166068	SPRED1	58.3771	10.9531	-2.41145	5.1013	235.235	4.30258e-53	1.22497e-51	CIRI2	no	hsa-SPRED1_0001
15:38299373|38324809	circ	ENSG00000166068	SPRED1	0.26273	0.0781574	-1.51494	-1.67872	3.00086	0.0832203	0.123765	CIRI2	no	hsa-SPRED1_0001
17:44349474|44349751	lin	ENSG00000030582	GRN	165.966	31.1714	-2.41125	6.61779	235.152	4.48539e-53	1.27593e-51	CIRI2	no	none
7:80789306|80810701	lin	ENSG00000075223	SEMA3C	102.893	21.403	-2.26407	5.94918	234.998	4.84624e-53	1.37648e-51	CIRI2	no	hsa-SEMA3C_0001
7:80789306|80810701	circ	ENSG00000075223	SEMA3C	1.46939	0.496506	-1.51349	0.0511697	10.432	0.00123851	0.00268359	CIRI2-DCC-CircExplorer2	yes	hsa-SEMA3C_0001
5:136046851|136063745	lin	ENSG00000120708	TGFBI	667.028	39.2149	-4.08853	8.46186	234.998	4.84707e-53	1.37648e-51	CIRI2	no	none
4:41598920|41619440	lin	ENSG00000064042	LIMCH1	3.93494	29.4371	2.91449	4.11583	234.79	5.38101e-53	1.52681e-51	CIRI2	no	hsa-LIMCH1_0004
14:100980577|100986706	lin	ENSG00000225746	MEG8	18.0928	1.49638	-3.58672	3.22948	234.71	5.59963e-53	1.58749e-51	CIRI2	no	hsa-SNHG23_0044
5:36251313|36271311	lin	ENSG00000164188	RANBP3L	0.294962	11.5279	5.24884	2.70137	234.608	5.89602e-53	1.67011e-51	CIRI2	no	hsa-RANBP3L_0001
11:14861205|14869630	lin	ENSG00000152270	PDE3B	0.404125	11.7677	4.76628	2.73848	234.289	6.92026e-53	1.95857e-51	CIRI2	no	none
1:239484175|239545749	lin	ENSG00000133019	CHRM3	0.438797	11.5604	4.6357	2.7188	234.065	7.74401e-53	2.18986e-51	CIRI2	no	hsa-CHRM3_0009
5:95768046|95788858	lin	ENSG00000164292	RHOBTB3	263.178	45.4292	-2.53438	7.26587	233.931	8.27954e-53	2.33932e-51	CIRI2	no	hsa-RHOBTB3_0013
7:80765155|80805758	lin	ENSG00000075223	SEMA3C	91.9317	19.153	-2.2603	5.78608	233.911	8.36395e-53	2.36117e-51	CIRI2	no	hsa-SEMA3C_0029
12:3284727|3285473	lin	ENSG00000011105	TSPAN9	24.9012	134.846	2.44084	6.33213	233.634	9.61241e-53	2.71133e-51	CIRI2	no	none
8:71271758|71317674	lin	ENSG00000104313	EYA1	1.84439	18.2127	3.3074	3.41055	233.32	1.12569e-52	3.17251e-51	CIRI2	no	hsa-EYA1_0032
7:84011022|84194668	lin	ENSG00000075213	SEMA3A	23.6178	114.321	2.27322	6.12199	233.244	1.16923e-52	3.29246e-51	CIRI2	no	hsa-SEMA3A_0072
3:112638731|112638875	lin	ENSG00000091986	CCDC80	160.65	29.8291	-2.4291	6.56723	232.806	1.45676e-52	4.09864e-51	CIRI2	no	none
11:77379241|77392541	lin	ENSG00000149269	PAK1	70.6043	14.0917	-2.32596	5.39184	232.287	1.89027e-52	5.31388e-51	CIRI2	no	hsa-PAK1_0014
6:121205075|121242339	lin	ENSG00000146350	TBC1D32	1.88728	25.5295	3.74689	3.84585	232.262	1.91443e-52	5.37727e-51	CIRI2	no	hsa-TBC1D32_0015
6:121205075|121242339	circ	ENSG00000146350	TBC1D32	0	0.773278	6.31559	-0.732837	26.3191	2.89409e-07	1.00473e-06	CIRI2	no	hsa-TBC1D32_0015
8:31708272|31754715	lin	ENSG00000157168	NRG1	0	8.0901	9.69839	2.19454	232.223	1.95201e-52	5.47823e-51	CIRI2	no	none
3:100316099|100320971	lin	ENSG00000036054	TBC1D23	40.5774	6.78196	-2.58013	4.54536	232.156	2.0195e-52	5.66289e-51	CIRI2	no	hsa-TBC1D23_0010
3:124796388|124848558	lin	ENSG00000082781	ITGB5	125.621	20.3835	-2.62273	6.18256	232.115	2.06099e-52	5.77439e-51	CIRI2	no	hsa-ITGB5_0011
3:124796388|124848558	circ	ENSG00000082781	ITGB5	0.140734	0.0679257	-0.919603	-2.01557	0.781611	0.376649	0.45644	CIRI2	no	hsa-ITGB5_0011
6:121223236|121310847	lin	ENSG00000146350	TBC1D32	1.79481	19.5126	3.45651	3.49607	231.539	2.75205e-52	7.70412e-51	CIRI2	no	hsa-TBC1D32_0134
1:9355743|9356585	lin	ENSG00000171621	SPSB1	34.387	5.45968	-2.65468	4.29189	231.051	3.51645e-52	9.83578e-51	CIRI2	no	hsa-SPSB1_0001
7:50674436|50710990	lin	ENSG00000106070	GRB10	6.26246	45.2174	2.85158	4.72436	230.985	3.63599e-52	1.01616e-50	CIRI2	no	hsa-GRB10_0050
4:169155480|169156679	lin	ENSG00000154447	SH3RF1	27.5665	3.45114	-3.00716	3.92448	230.917	3.76077e-52	1.05016e-50	CIRI2	no	hsa-SH3RF1_0001
4:169155480|169156679	circ	ENSG00000154447	SH3RF1	0.239868	0.0898166	-1.31754	-1.73712	2.09241	0.148032	0.205074	CIRI2	no	hsa-SH3RF1_0001
1:52856998|52864157	lin	ENSG00000203995	ZYG11A	0.0609981	11.0061	7.1976	2.61034	230.777	4.03477e-52	1.12573e-50	CIRI2	no	hsa-ZYG11A_0004
1:52856998|52864157	circ	ENSG00000203995	ZYG11A	0	0.194469	4.38847	-1.88204	8.5849	0.00338962	0.00679978	CIRI2	no	hsa-ZYG11A_0004
5:95755396|95788858	lin	ENSG00000164292	RHOBTB3	289.226	49.1018	-2.55854	7.39884	230.744	4.10242e-52	1.14365e-50	CIRI2	no	hsa-RHOBTB3_0019
2:36369108|36396787	lin	ENSG00000150938	CRIM1	28.6739	4.61394	-2.62881	4.03017	230.516	4.60151e-52	1.28172e-50	CIRI2	no	hsa-CRIM1_0029
2:36369108|36396787	circ	ENSG00000150938	CRIM1	0.195827	0.11396	-0.794577	-1.73954	0.800802	0.370854	0.450671	CIRI2	no	hsa-CRIM1_0029
20:51613677|51690819	lin	ENSG00000054793	ATP9A	12.6696	1.02918	-3.60235	2.71101	230.378	4.93009e-52	1.3721e-50	CIRI2	no	hsa-ATP9A_0090
7:80761616|80805758	lin	ENSG00000075223	SEMA3C	85.8079	17.6168	-2.28088	5.68212	230.364	4.96491e-52	1.38064e-50	CIRI2	no	hsa-SEMA3C_0005
14:100983461|100986706	lin	ENSG00000225746	MEG8	16.8082	1.37106	-3.6095	3.11918	230.314	5.09142e-52	1.41465e-50	CIRI2	no	hsa-SNHG23_0046
11:14771937|14789242	lin	ENSG00000152270	PDE3B	0.520973	11.3971	4.42446	2.70946	229.879	6.33382e-52	1.75838e-50	CIRI2	no	hsa-PDE3B_0007
11:14771937|14789242	circ	ENSG00000152270	PDE3B	0.133806	1.50369	3.43377	0.118444	34.9141	3.44572e-09	1.45273e-08	CIRI2-DCC-CircExplorer2	yes	hsa-PDE3B_0007
9:4718419|4722625	lin	ENSG00000147853	AK3	21.6499	3.04866	-2.83409	3.5888	229.819	6.52794e-52	1.81077e-50	CIRI2	no	hsa-AK3_0001
1:32324479|32327677	lin	ENSG00000116478	HDAC1	12.4886	61.8175	2.30512	5.2405	229.74	6.79348e-52	1.88287e-50	CIRI2	no	hsa-HDAC1_0002
3:100279649|100283811	lin	ENSG00000036054	TBC1D23	29.2478	5.24849	-2.47728	4.08117	229.664	7.05716e-52	1.95433e-50	CIRI2	no	hsa-TBC1D23_0001
1:77286941|77340568	lin	ENSG00000154027	AK5	64.2418	6.25913	-3.36123	5.12174	229.569	7.40215e-52	2.04817e-50	CIRI2	no	hsa-AK5_0005
9:8633317|8636844	lin	ENSG00000153707	PTPRD	1.38019	17.7922	3.6619	3.35521	229.533	7.53566e-52	2.08339e-50	CIRI2	no	hsa-PTPRD_0015
22:25170820|25192668	lin	ENSG00000197077	KIAA1671	2.2655	22.9059	3.31172	3.7283	228.715	1.13672e-51	3.14012e-50	CIRI2	no	hsa-KIAA1671_0013
1:239416747|239545749	lin	ENSG00000133019	CHRM3	0.467564	11.5403	4.53656	2.71941	228.571	1.22202e-51	3.37296e-50	CIRI2	no	hsa-CHRM3_0016
7:100575705|100576008	lin	ENSG00000077454	LRCH4	19.8121	93.7766	2.23728	5.84452	228.515	1.25682e-51	3.46614e-50	CIRI2	no	hsa-LRCH4_0002
X:17687742|17692468	lin	ENSG00000188158	NHS	7.1266	0.0224542	-7.82435	1.72235	228.42	1.31802e-51	3.63195e-50	CIRI2	no	hsa-NHS_0001
19:13307782|13308528	lin	ENSG00000141837	CACNA1A	6.97653	0	-9.48253	1.6916	228.274	1.41824e-51	3.90488e-50	CIRI2	no	hsa-CACNA1A_0045
11:35230249|35231355	lin	ENSG00000026508	CD44	509.286	60.4866	-3.07332	8.15185	228.16	1.50172e-51	4.13132e-50	CIRI2	no	none
3:124841383|124873531	lin	ENSG00000082781	ITGB5	89.589	14.8911	-2.58744	5.69691	227.96	1.66092e-51	4.56556e-50	CIRI2	no	hsa-ITGB5_0001
6:121223236|121242339	lin	ENSG00000146350	TBC1D32	2.1279	24.1215	3.5152	3.78375	227.915	1.69842e-51	4.6648e-50	CIRI2	no	hsa-TBC1D32_0014
6:121223236|121242339	circ	ENSG00000146350	TBC1D32	0	1.94788	7.64957	0.353118	66.7211	3.12766e-16	2.2564e-15	CIRI2	yes	hsa-TBC1D32_0014
8:2720335|2721592	lin	ENSG00000254319	AC246817.2	0.0762718	10.1391	7.07434	2.50273	227.888	1.72194e-51	4.72328e-50	CIRI2	no	hsa-RP11-134O21_0001
9:137063396|137063770	lin	ENSG00000186193	SAPCD2	6.64228	41.3741	2.64101	4.62534	227.887	1.72254e-51	4.72328e-50	CIRI2	no	none
3:98808081|98812405	lin	ENSG00000057019	DCBLD2	834.371	57.622	-3.85628	8.79913	227.826	1.77566e-51	4.86495e-50	CIRI2	no	none
4:176708969|176731524	lin	ENSG00000150630	VEGFC	8.39948	0.174367	-5.52844	2.00923	227.797	1.80246e-51	4.93435e-50	CIRI2	no	none
2:189036616|189179549	lin	ENSG00000204262	COL5A2	35.261	164.858	2.22557	6.65418	227.722	1.87168e-51	5.11966e-50	CIRI2	no	none
9:35699356|35725321	lin	ENSG00000137076	TLN1	172.063	33.9301	-2.34264	6.68177	227.569	2.02053e-51	5.5223e-50	CIRI2	no	hsa-TLN1_0014
3:98811212|98811530	lin	ENSG00000057019	DCBLD2	862.285	61.2207	-3.81625	8.84925	227.56	2.03042e-51	5.54478e-50	CIRI2	no	hsa-DCBLD2_0013
5:95768046|95783963	lin	ENSG00000164292	RHOBTB3	267.981	47.0269	-2.51065	7.2954	227.353	2.25216e-51	6.14531e-50	CIRI2	no	hsa-RHOBTB3_0014
15:59161073|59188216	lin	ENSG00000157483	MYO1E	56.8259	11.1528	-2.34601	5.07311	227.243	2.37974e-51	6.48812e-50	CIRI2	no	none
6:133461114|133506195	lin	ENSG00000112319	EYA4	4.19884	31.3551	2.89435	4.20314	227.207	2.42331e-51	6.60154e-50	CIRI2	no	hsa-EYA4_0006
6:133461114|133506195	circ	ENSG00000112319	EYA4	0	0.231197	4.65649	-1.75389	10.2415	0.00137316	0.00295069	CIRI2	no	hsa-EYA4_0006
16:7518147|7579920	lin	ENSG00000078328	RBFOX1	0.931759	15.1087	4.03003	3.10928	227.132	2.51679e-51	6.85062e-50	CIRI2	no	hsa-RBFOX1_0026
5:95755396|95763620	lin	ENSG00000164292	RHOBTB3	329.861	54.2834	-2.60338	7.58234	227.097	2.56191e-51	6.96776e-50	CIRI2	no	hsa-RHOBTB3_0011
5:95755396|95763620	circ	ENSG00000164292	RHOBTB3	15.9989	3.29376	-2.27522	3.22789	112.327	3.0304e-26	3.51877e-25	CIRI2-DCC-CircExplorer2	yes	hsa-RHOBTB3_0011
15:59202326|59218087	lin	ENSG00000157483	MYO1E	43.2821	7.15337	-2.59052	4.63569	227.052	2.61981e-51	7.11946e-50	CIRI2	no	hsa-MYO1E_0007
10:15119343|15141557	lin	ENSG00000152465	NMT2	28.6731	4.52509	-2.66286	4.02546	227.031	2.64805e-51	7.19035e-50	CIRI2	no	hsa-NMT2_0005
1:54852203|54854234	lin	ENSG00000116133	DHCR24	17.9318	103.888	2.52886	5.94567	226.989	2.70442e-51	7.33745e-50	CIRI2	no	hsa-DHCR24_0005
2:85754802|85786954	lin	ENSG00000168874	ATOH8	40.1563	2.76901	-3.86487	4.39204	226.925	2.7921e-51	7.5692e-50	CIRI2	no	none
3:33152877|33153026	lin	ENSG00000173705	SUSD5	12.6648	0.936648	-3.75317	2.69687	226.923	2.79488e-51	7.57062e-50	CIRI2	no	none
18:6824762|6896626	lin	ENSG00000088756	ARHGAP28	1.1034	19.6885	4.24596	3.46745	226.802	2.97012e-51	8.03878e-50	CIRI2	no	hsa-ARHGAP28_0008
6:121279121|121294660	lin	ENSG00000146350	TBC1D32	2.88416	29.9976	3.36763	4.09737	226.686	3.14862e-51	8.51503e-50	CIRI2	no	hsa-TBC1D32_0063
7:84060465|84194668	lin	ENSG00000075213	SEMA3A	21.2916	107.554	2.33268	6.02488	226.652	3.20339e-51	8.65615e-50	CIRI2	no	hsa-SEMA3A_0018
1:239678186|239718899	lin	ENSG00000133019	CHRM3	0.570162	11.685	4.29557	2.74637	226.096	4.23373e-51	1.14311e-49	CIRI2	no	hsa-CHRM3_0065
11:102362896|102368548	lin	ENSG00000110330	BIRC2	62.5415	12.1985	-2.35729	5.21161	226.048	4.33655e-51	1.16993e-49	CIRI2	no	hsa-BIRC2_0002
11:102362896|102368548	circ	ENSG00000110330	BIRC2	0.39756	0.0851135	-2.07282	-1.44962	6.61497	0.0101125	0.0185113	CIRI2	no	hsa-BIRC2_0002
5:95748333|95783963	lin	ENSG00000164292	RHOBTB3	267.247	47.1174	-2.50416	7.2925	225.701	5.16355e-51	1.39191e-49	CIRI2	no	hsa-RHOBTB3_0016
5:95748333|95783963	circ	ENSG00000164292	RHOBTB3	0.503259	0.0690521	-2.81214	-1.29924	12.2619	0.000462312	0.00107118	CIRI2-DCC	no	hsa-RHOBTB3_0016
9:35705750|35706111	lin	ENSG00000137076	TLN1	170.321	32.8336	-2.3743	6.66155	225.097	6.99427e-51	1.88389e-49	CIRI2	no	hsa-TLN1_0004
8:35549292|35595657	lin	ENSG00000156687	UNC5D	0	8.40709	9.75784	2.25173	225.058	7.13136e-51	1.91927e-49	CIRI2	no	hsa-UNC5D_0015
1:24797742|24827116	lin	ENSG00000169504	CLIC4	119.864	24.7174	-2.27547	6.16768	225.008	7.31228e-51	1.96638e-49	CIRI2	no	hsa-CLIC4_0001
1:24797742|24827116	circ	ENSG00000169504	CLIC4	0.16706	0.156517	-0.10077	-1.68044	0.0131803	0.908599	0.928623	CIRI2	no	hsa-CLIC4_0001
11:14789106|14869630	lin	ENSG00000152270	PDE3B	0.494253	11.7832	4.56041	2.74878	224.816	8.05267e-51	2.16374e-49	CIRI2	no	hsa-PDE3B_0048
8:23322130|23333545	lin	ENSG00000134013	LOXL2	239.044	35.8281	-2.73808	7.09883	224.61	8.92967e-51	2.39747e-49	CIRI2	no	none
8:23322130|23333545	circ	ENSG00000134013	LOXL2	0.17887	0.0679257	-1.22807	-1.93986	1.5044	0.219996	0.289166	CIRI2	no	none
15:51893815|51902036	lin	ENSG00000138594	TMOD3	82.7622	19.0943	-2.11622	5.66154	224.43	9.77502e-51	2.62232e-49	CIRI2	no	hsa-TMOD3_0001
15:51893815|51902036	circ	ENSG00000138594	TMOD3	0.207637	0.087465	-1.10661	-1.80299	1.49813	0.220959	0.290191	CIRI2	no	hsa-TMOD3_0001
6:121299446|121321794	lin	ENSG00000146350	TBC1D32	2.85615	31.5441	3.46519	4.15898	224.333	1.0265e-50	2.75156e-49	CIRI2	no	hsa-TBC1D32_0037
13:73764938|73846373	lin	ENSG00000118922	KLF12	27.7217	3.53745	-2.97301	3.9337	224.29	1.04898e-50	2.80956e-49	CIRI2	no	hsa-KLF12_0004
7:77626705|77632425	lin	ENSG00000127947	PTPN12	182.464	40.3474	-2.1776	6.79531	223.917	1.26474e-50	3.38475e-49	CIRI2	no	hsa-PTPN12_0018
14:100950402|100998111	lin	ENSG00000225746	MEG8	14.1092	1.01603	-3.77995	2.84709	223.878	1.28963e-50	3.44859e-49	CIRI2	no	hsa-SNHG23_0181
14:100935772|100970814	lin	ENSG00000225746	MEG8	15.9353	1.08979	-3.863	3.01888	223.867	1.29713e-50	3.46589e-49	CIRI2	no	hsa-SNHG23_0077
1:33739140|33743606	lin	ENSG00000121904	CSMD2	6.96905	0	-9.48256	1.69201	223.625	1.46475e-50	3.91063e-49	CIRI2	no	hsa-CSMD2_0005
8:3142465|3162277	lin	ENSG00000183117	CSMD1	0	9.11124	9.86828	2.34996	223.603	1.48063e-50	3.94989e-49	CIRI2	no	hsa-CSMD1_0021
12:81134816|81152096	lin	ENSG00000111058	ACSS3	10.9649	0.515483	-4.37801	2.43977	223.373	1.66236e-50	4.43114e-49	CIRI2	no	hsa-ACSS3_0007
9:8492862|8528779	lin	ENSG00000153707	PTPRD	1.23533	17.2892	3.79421	3.30861	223.323	1.70465e-50	4.54026e-49	CIRI2	no	hsa-PTPRD_0127
2:29131258|29135666	lin	ENSG00000115295	CLIP4	21.1268	2.89455	-2.85877	3.54683	223.31	1.71584e-50	4.56642e-49	CIRI2	no	hsa-CLIP4_0027
17:27047890|27078732	lin	none	none	0	7.74212	9.63622	2.13749	223.27	1.75063e-50	4.6553e-49	CIRI2	no	none
14:100967639|100988790	lin	ENSG00000225746	MEG8	15.9227	1.32579	-3.5975	3.04513	222.954	2.05095e-50	5.44959e-49	CIRI2	no	hsa-SNHG23_0053
1:240188207|240211235	lin	ENSG00000155816	FMN2	9.52413	0.170889	-5.71918	2.20467	222.931	2.07574e-50	5.51109e-49	CIRI2	no	hsa-FMN2_0059
12:82857010|82966997	lin	ENSG00000179104	TMTC2	1.31609	15.9483	3.59967	3.20828	222.887	2.12171e-50	5.62867e-49	CIRI2	no	hsa-TMTC2_0022
8:71317552|71322268	lin	ENSG00000104313	EYA1	2.1667	22.3663	3.36655	3.6882	222.717	2.3113e-50	6.12677e-49	CIRI2	no	hsa-EYA1_0029
6:121205075|121321794	lin	ENSG00000146350	TBC1D32	1.92683	25.4752	3.71753	3.84357	222.698	2.33247e-50	6.17801e-49	CIRI2	no	hsa-TBC1D32_0051
6:133241628|133382441	lin	ENSG00000112319	EYA4	4.04662	29.399	2.8293	4.11883	222.409	2.69691e-50	7.13762e-49	CIRI2	no	hsa-EYA4_0048
12:81143107|81199444	lin	ENSG00000111058	ACSS3	12.7699	1.04769	-3.60582	2.72009	222.389	2.72514e-50	7.20665e-49	CIRI2	no	hsa-ACSS3_0014
7:77571078|77585581	lin	ENSG00000127947	PTPN12	200.95	44.2835	-2.18193	6.93391	222.378	2.73909e-50	7.23781e-49	CIRI2	no	hsa-PTPN12_0054
12:55700899|55701154	lin	ENSG00000135424	ITGA7	59.6076	12.3515	-2.26927	5.15425	222.231	2.94904e-50	7.78644e-49	CIRI2	no	hsa-ITGA7_0005
12:55700899|55701154	circ	ENSG00000135424	ITGA7	0	0.153039	4.04775	-2.02457	6.76696	0.0092861	0.0171279	CIRI2	no	hsa-ITGA7_0005
17:32182757|32183272	lin	ENSG00000126858	RHOT1	14.7214	1.5486	-3.2401	2.97132	222.071	3.19688e-50	8.43418e-49	CIRI2	no	hsa-RHOT1_0005
12:32576266|32611283	lin	ENSG00000139132	FGD4	2.09158	26.2636	3.66294	3.89385	221.849	3.57256e-50	9.41787e-49	CIRI2	no	hsa-FGD4_0003
12:32576266|32611283	circ	ENSG00000139132	FGD4	0.057534	0.130585	0.902925	-1.94872	0.723872	0.394877	0.475224	CIRI2	no	hsa-FGD4_0003
1:8015308|8015692	lin	ENSG00000116285	ERRFI1	386.812	57.0031	-2.76271	7.79085	221.805	3.6539e-50	9.62471e-49	CIRI2	no	hsa-ERRFI1_0001
2:25091325|25103787	lin	ENSG00000084710	EFR3B	1.64061	18.6141	3.50526	3.4282	221.787	3.68573e-50	9.70091e-49	CIRI2	no	hsa-EFR3B_0001
7:77570457|77571186	lin	ENSG00000127947	PTPN12	113.979	24.7862	-2.2022	6.10995	221.591	4.06855e-50	1.07001e-48	CIRI2	no	hsa-PTPN12_0069
2:36378357|36396787	lin	ENSG00000150938	CRIM1	28.7623	4.60924	-2.63422	4.03393	221.552	4.14915e-50	1.09035e-48	CIRI2	no	hsa-CRIM1_0027
2:36378357|36396787	circ	ENSG00000150938	CRIM1	0.910187	0.50157	-0.828929	-0.259268	2.06775	0.150444	0.207932	CIRI2-DCC	yes	hsa-CRIM1_0027
6:35637014|35646850	lin	ENSG00000096060	FKBP5	0.732735	12.1225	4.00055	2.80971	221.52	4.21526e-50	1.10685e-48	CIRI2	no	hsa-FKBP5_0013
6:121160010|121242339	lin	ENSG00000146350	TBC1D32	2.63463	29.8882	3.50659	4.08196	221.421	4.4312e-50	1.16264e-48	CIRI2	no	hsa-TBC1D32_0020
10:16695023|16782084	lin	ENSG00000148484	RSU1	86.8052	18.9959	-2.19264	5.71616	221.41	4.45566e-50	1.16814e-48	CIRI2	no	hsa-RSU1_0004
17:27019530|27078732	lin	none	none	0	7.73246	9.63272	2.13342	221.244	4.84295e-50	1.26869e-48	CIRI2	no	none
15:59188118|59218087	lin	ENSG00000157483	MYO1E	52.4903	8.99214	-2.53812	4.92525	221.156	5.06001e-50	1.32451e-48	CIRI2	no	hsa-MYO1E_0022
11:77358898|77392538	lin	ENSG00000149269	PAK1	64.2217	13.3334	-2.26894	5.26392	221.09	5.23085e-50	1.36816e-48	CIRI2	no	hsa-PAK1_0041
8:31898762|32029485	lin	ENSG00000157168	NRG1	0	7.38014	9.56676	2.07324	221.034	5.3817e-50	1.40651e-48	CIRI2	no	hsa-NRG1_0019
6:89372437|89380367	lin	ENSG00000025039	RRAGD	0.099134	11.602	6.75687	2.69738	220.937	5.64971e-50	1.47541e-48	CIRI2	no	hsa-RRAGD_0002
7:77581427|77592256	lin	ENSG00000127947	PTPN12	190.891	43.5548	-2.13168	6.86901	220.818	5.99874e-50	1.56534e-48	CIRI2	no	hsa-PTPN12_0005
7:77581427|77592256	circ	ENSG00000127947	PTPN12	0.67454	0.387714	-0.747794	-0.613338	1.96785	0.160676	0.220002	CIRI2-DCC-CircExplorer2	no	hsa-PTPN12_0005
3:124841383|124848558	lin	ENSG00000082781	ITGB5	113.769	18.0255	-2.65628	6.03409	220.668	6.46538e-50	1.68579e-48	CIRI2	no	hsa-ITGB5_0013
7:77585543|77607301	lin	ENSG00000127947	PTPN12	144.991	31.7295	-2.1917	6.46006	220.663	6.48316e-50	1.68911e-48	CIRI2	no	hsa-PTPN12_0061
8:66149645|66152627	lin	ENSG00000147573	TRIM55	153.087	33.7772	-2.17958	6.5408	220.647	6.53541e-50	1.70139e-48	CIRI2	no	hsa-TRIM55_0014
2:25235707|25237005	lin	ENSG00000119772	DNMT3A	4.56627	28.8246	2.6422	4.11443	220.573	6.78415e-50	1.76478e-48	CIRI2	no	hsa-DNMT3A_0006
2:25235707|25237005	circ	ENSG00000119772	DNMT3A	0.134829	0.172015	0.372709	-1.68382	0.182293	0.66941	0.732469	CIRI2	no	hsa-DNMT3A_0006
16:7518147|7518389	lin	ENSG00000078328	RBFOX1	1.06312	16.4619	3.96203	3.22946	220.508	7.00878e-50	1.82179e-48	CIRI2	no	hsa-RBFOX1_0006
16:7518147|7518389	circ	ENSG00000078328	RBFOX1	0	0.307867	5.00857	-1.57601	12.8419	0.000338951	0.000801564	CIRI2	no	hsa-RBFOX1_0006
10:31373018|31495838	lin	ENSG00000148516	ZEB1	34.8931	5.88035	-2.56159	4.32245	220.35	7.58649e-50	1.97043e-48	CIRI2	no	hsa-ZEB1_0032
11:77358898|77392541	lin	ENSG00000149269	PAK1	63.7895	13.2494	-2.26841	5.25422	220.029	8.91586e-50	2.3139e-48	CIRI2	no	hsa-PAK1_0036
1:65913245|65918835	circ	ENSG00000184588	PDE4B	6.82063	0	-9.45498	1.66723	220.017	8.96648e-50	2.32524e-48	CIRI2	yes	hsa-PDE4B_0007
1:65913245|65918835	lin	ENSG00000184588	PDE4B	5.45188	0	-9.13196	1.34425	194.827	2.81052e-44	6.21827e-43	CIRI2	no	hsa-PDE4B_0007
6:35637014|35680422	lin	ENSG00000096060	FKBP5	0.800661	12.4597	3.92011	2.85073	219.996	9.06352e-50	2.34858e-48	CIRI2	no	hsa-FKBP5_0021
15:90491333|90492711	lin	ENSG00000140575	IQGAP1	99.7269	18.2743	-2.44426	5.87346	219.916	9.43281e-50	2.44238e-48	CIRI2	no	hsa-IQGAP1_0016
1:36358239|36358822	lin	ENSG00000196182	STK40	7.28235	45.6277	2.63778	4.76172	219.745	1.0281e-49	2.65994e-48	CIRI2	no	hsa-STK40_0002
7:83985436|84014351	lin	ENSG00000075213	SEMA3A	16.1161	73.5973	2.18691	5.50807	219.717	1.0427e-49	2.69564e-48	CIRI2	no	hsa-SEMA3A_0013
9:8517848|8528779	lin	ENSG00000153707	PTPRD	1.10987	17.1788	3.94365	3.29269	219.71	1.04619e-49	2.70255e-48	CIRI2	no	hsa-PTPRD_0025
19:40623604|40624082	lin	ENSG00000090006	LTBP4	2.42817	29.7605	3.617	4.069	219.571	1.12171e-49	2.89543e-48	CIRI2	no	hsa-LTBP4_0007
8:26391243|26408376	lin	ENSG00000104765	BNIP3L	138.013	27.7704	-2.31228	6.36682	219.467	1.18205e-49	3.04882e-48	CIRI2	no	hsa-BNIP3L_0001
6:121205075|121255410	lin	ENSG00000146350	TBC1D32	1.62145	21.9332	3.76324	3.63538	219.402	1.22132e-49	3.14767e-48	CIRI2	no	hsa-TBC1D32_0093
6:121205075|121255410	circ	ENSG00000146350	TBC1D32	0	0.220402	4.53987	-1.81451	9.43715	0.00212633	0.00442437	CIRI2	no	hsa-TBC1D32_0093
1:52885833|52892975	lin	ENSG00000203995	ZYG11A	0.0381359	8.85354	7.70425	2.31694	219.316	1.2754e-49	3.28453e-48	CIRI2	no	hsa-ZYG11A_0006
1:52885833|52892975	circ	ENSG00000203995	ZYG11A	0	0.195033	4.38906	-1.88191	8.62274	0.00331993	0.00667919	CIRI2	no	hsa-ZYG11A_0006
21:32453312|32495170	lin	ENSG00000166979	EVA1C	5.88725	0	-9.2476	1.46234	219.262	1.31051e-49	3.37234e-48	CIRI2	no	hsa-EVA1C_0008
20:48688657|48691096	lin	ENSG00000124126	PREX1	22.8033	2.99	-2.91591	3.64681	219.188	1.36014e-49	3.49737e-48	CIRI2	no	hsa-PREX1_0003
6:121279121|121310847	lin	ENSG00000146350	TBC1D32	2.35972	25.4627	3.41701	3.86549	218.2	2.2335e-49	5.73866e-48	CIRI2	no	hsa-TBC1D32_0004
6:121279121|121310847	circ	ENSG00000146350	TBC1D32	0.0322311	0.195596	2.26879	-1.81353	4.10233	0.0428242	0.0686109	CIRI2	no	hsa-TBC1D32_0004
6:121126378|121256285	lin	ENSG00000146350	TBC1D32	1.75248	23.2772	3.69942	3.71926	218.061	2.39466e-49	6.148e-48	CIRI2	no	hsa-TBC1D32_0008
7:92117044|92129056	lin	ENSG00000001630,ENSG00000285772	CYP51A1,AC000120.3	2.4031	23.9834	3.3253	3.7944	218.038	2.42246e-49	6.21462e-48	CIRI2	no	hsa-LRRD1_0002
7:74059886|74061139	lin	ENSG00000049540	ELN	14.9381	0.0903798	-7.27979	2.83823	217.597	3.02431e-49	7.75265e-48	CIRI2	no	hsa-ELN_0023
1:239492709|239632286	lin	ENSG00000133019	CHRM3	0.643993	11.6833	4.14385	2.75296	217.522	3.14065e-49	8.04474e-48	CIRI2	no	hsa-CHRM3_0011
11:102350844|102378157	lin	ENSG00000110330	BIRC2	64.5723	11.8591	-2.44614	5.24438	217.489	3.19164e-49	8.16908e-48	CIRI2	no	none
11:102350844|102378157	circ	ENSG00000110330	BIRC2	0.268635	0	-4.80381	-1.93601	13.7597	0.000207746	0.000506246	CIRI2	no	none
7:50674436|50756056	lin	ENSG00000106070	GRB10	6.77407	46.2799	2.77083	4.76632	217.47	3.22221e-49	8.24103e-48	CIRI2	no	hsa-GRB10_0014
1:36348770|36358271	lin	ENSG00000196182	STK40	7.67413	52.241	2.76202	4.93826	217.312	3.48928e-49	8.91727e-48	CIRI2	no	hsa-STK40_0009
11:92261184|92355404	lin	none	none	0.192363	10.1404	5.62706	2.52036	217.27	3.56305e-49	9.09883e-48	CIRI2	no	hsa-FAT3_0014
3:27433916|27452498	lin	ENSG00000033867	SLC4A7	42.0742	8.98783	-2.22729	4.65658	217.245	3.6077e-49	9.20582e-48	CIRI2	no	hsa-SLC4A7_0004
3:27433916|27452498	circ	ENSG00000033867	SLC4A7	0.140734	0.215698	0.672717	-1.5691	0.622962	0.429949	0.509388	CIRI2-CircExplorer2	no	hsa-SLC4A7_0004
1:24797742|24814219	lin	ENSG00000169504	CLIC4	182.358	35.2513	-2.3692	6.75984	217.037	4.00669e-49	1.02161e-47	CIRI2	no	hsa-CLIC4_0003
10:70525923|70531454	lin	ENSG00000107719	PALD1	0.0762718	9.40241	6.97255	2.41372	217.023	4.03329e-49	1.02761e-47	CIRI2	no	hsa-PALD1_0003
15:82552480|82557986	lin	ENSG00000214575,ENSG00000260836	CPEB1,AC245033.1	12.2677	0.784834	-3.96827	2.64558	216.68	4.79376e-49	1.22044e-47	CIRI2	no	hsa-CPEB1_0003
2:29133655|29157347	lin	ENSG00000115295	CLIP4	24.3035	2.82938	-3.10882	3.72723	216.52	5.19469e-49	1.3215e-47	CIRI2	no	hsa-CLIP4_0045
6:121170405|121256285	lin	ENSG00000146350	TBC1D32	1.43258	17.3167	3.58406	3.32051	216.434	5.42368e-49	1.37796e-47	CIRI2	no	hsa-TBC1D32_0043
15:90452775|90456315	lin	ENSG00000140575	IQGAP1	80.5818	15.5757	-2.366	5.57556	216.433	5.42483e-49	1.37796e-47	CIRI2	no	hsa-IQGAP1_0018
7:77618480|77632425	lin	ENSG00000127947	PTPN12	162.855	34.7858	-2.22836	6.62182	216.29	5.83014e-49	1.47979e-47	CIRI2	no	hsa-PTPN12_0026
1:240177921|240188262	lin	ENSG00000155816	FMN2	9.42771	0.13181	-6.09181	2.18546	216.199	6.10183e-49	1.54757e-47	CIRI2	no	hsa-FMN2_0043
6:35637014|35643348	lin	ENSG00000096060	FKBP5	0.761502	12.0817	3.93581	2.80805	216.108	6.38682e-49	1.61862e-47	CIRI2	no	hsa-FKBP5_0037
13:73813152|73846373	lin	ENSG00000118922	KLF12	24.4687	3.44952	-2.82956	3.76947	215.883	7.15357e-49	1.81157e-47	CIRI2	no	hsa-KLF12_0001
7:84046324|84129185	lin	ENSG00000075213	SEMA3A	21.0329	93.7311	2.15458	5.85871	215.845	7.28858e-49	1.84436e-47	CIRI2	no	hsa-SEMA3A_0037
19:38448355|38448813	lin	ENSG00000196218	RYR1	0.331414	10.014	5.03706	2.51791	215.756	7.62263e-49	1.92744e-47	CIRI2	no	hsa-RYR1_0055
1:32326939|32327677	lin	ENSG00000116478	HDAC1	11.7878	58.2804	2.30605	5.15721	215.682	7.91148e-49	1.99896e-47	CIRI2	no	hsa-HDAC1_0001
1:32326939|32327677	circ	ENSG00000116478	HDAC1	0.102598	0.153602	0.577064	-1.80896	0.364889	0.545804	0.619929	CIRI2	no	hsa-HDAC1_0001
7:77585543|77627675	lin	ENSG00000127947	PTPN12	157.396	33.8892	-2.21536	6.57447	215.572	8.36355e-49	2.11159e-47	CIRI2	no	hsa-PTPN12_0024
8:30858668|30887311	lin	ENSG00000133863	TEX15	0.0609981	7.74811	6.69427	2.14851	215.543	8.48316e-49	2.14017e-47	CIRI2	no	hsa-TEX15_0001
11:92350860|92355404	lin	none	none	0.192363	10.0495	5.61421	2.50862	215.375	9.23016e-49	2.32688e-47	CIRI2	no	hsa-FAT3_0016
14:100930447|100955949	lin	ENSG00000225746	MEG8	20.295	1.95963	-3.36964	3.42117	215.046	1.08903e-48	2.74331e-47	CIRI2	no	hsa-SNHG23_0256
7:82349568|82403855	lin	ENSG00000153956	CACNA2D1	3.19093	23.1184	2.85019	3.78265	214.978	1.12666e-48	2.83598e-47	CIRI2	no	none
6:121160010|121321794	lin	ENSG00000146350	TBC1D32	2.67418	29.8339	3.4845	4.0802	214.925	1.15705e-48	2.91028e-47	CIRI2	no	none
1:243125245|243126134	lin	ENSG00000143702	CEP170	89.2134	21.9457	-2.02339	5.78864	214.774	1.24856e-48	3.13809e-47	CIRI2	no	hsa-CEP170_0021
5:161330883|161336769	lin	ENSG00000145864	GABRB2	8.91409	0	-9.83978	2.05522	214.752	1.26231e-48	3.17028e-47	CIRI2	no	hsa-GABRB2_0001
9:20413721|20456786	lin	ENSG00000171843	MLLT3	9.2778	0.303163	-4.89672	2.17313	214.7	1.29589e-48	3.25217e-47	CIRI2	no	hsa-MLLT3_0005
6:35637014|35646366	lin	ENSG00000096060	FKBP5	0.8225	12.298	3.84796	2.83658	214.675	1.31236e-48	3.29103e-47	CIRI2	no	hsa-FKBP5_0033
Y:13297707|13326350	lin	ENSG00000183878	UTY	5.80348	0	-9.21868	1.42906	214.276	1.60341e-48	4.0179e-47	CIRI2	no	hsa-UTY_0001
6:56851397|56900621	lin	ENSG00000151914	DST	49.8894	7.51903	-2.72459	4.82216	214.255	1.62033e-48	4.05726e-47	CIRI2	no	hsa-DST_0007
6:56851397|56900621	circ	ENSG00000151914	DST	1.1553	0.123629	-3.05522	-0.532514	20.641	5.53964e-06	1.65403e-05	CIRI2-DCC-CircExplorer2	yes	hsa-DST_0007
6:35597248|35642843	lin	ENSG00000096060	FKBP5	1.22286	14.7817	3.60274	3.1063	214.223	1.64668e-48	4.12014e-47	CIRI2	no	hsa-FKBP5_0016
11:125983872|126001850	lin	ENSG00000064309	CDON	8.81706	45.8609	2.38425	4.80597	214.18	1.68212e-48	4.20567e-47	CIRI2	no	hsa-CDON_0040
7:82349568|82410611	lin	ENSG00000153956	CACNA2D1	3.21033	23.1645	2.84024	3.78619	213.948	1.89078e-48	4.72384e-47	CIRI2	no	hsa-CACNA2D1_0112
17:20204333|20247319	lin	ENSG00000128487	SPECC1	8.01076	0.23007	-5.02124	1.94762	213.935	1.90287e-48	4.75051e-47	CIRI2	no	hsa-SPECC1_0026
21:46132184|46132643	lin	ENSG00000142173	COL6A2	1085.48	81.5676	-3.73389	9.18729	213.757	2.08081e-48	5.19084e-47	CIRI2	no	none
22:25181699|25192668	lin	ENSG00000197077	KIAA1671	1.88767	16.9759	3.16146	3.32782	213.476	2.39607e-48	5.97286e-47	CIRI2	no	hsa-KIAA1671_0009
8:66572482|66580366	lin	ENSG00000185697	MYBL1	15.4825	1.58169	-3.29075	3.04213	213.384	2.50901e-48	6.24973e-47	CIRI2	no	hsa-MYBL1_0010
8:60794986|60816501	lin	ENSG00000171316	CHD7	1.18822	15.9849	3.72205	3.20292	213.363	2.53608e-48	6.31246e-47	CIRI2	no	hsa-CHD7_0008
14:100982504|100986706	lin	ENSG00000225746	MEG8	16.6941	1.32671	-3.64572	3.10451	213.206	2.74447e-48	6.82607e-47	CIRI2	no	none
X:18757627|18789273	lin	ENSG00000086717	PPEF1	0	7.12916	9.52023	2.03161	212.87	3.24915e-48	8.07531e-47	CIRI2	no	hsa-PPEF1_0003
12:82857010|82896646	lin	ENSG00000179104	TMTC2	0.86588	12.8077	3.89877	2.89192	212.625	3.67454e-48	9.12578e-47	CIRI2	no	hsa-TMTC2_0013
1:52863981|52881665	lin	ENSG00000203995	ZYG11A	0.0762718	8.98648	6.89999	2.34116	212.552	3.81223e-48	9.46071e-47	CIRI2	no	hsa-ZYG11A_0025
14:100935772|100999113	lin	ENSG00000225746	MEG8	12.641	0.786523	-3.99818	2.66746	212.386	4.14312e-48	1.02743e-46	CIRI2	no	hsa-SNHG23_0086
9:89402871|89405699	lin	ENSG00000187764	SEMA4D	0	7.00905	9.49259	2.00487	212.313	4.29882e-48	1.06525e-46	CIRI2	no	hsa-SEMA4D_0003
8:60781000|60795127	lin	ENSG00000171316	CHD7	0.920973	13.0354	3.82065	2.91994	212.298	4.33137e-48	1.07252e-46	CIRI2	no	hsa-CHD7_0103
7:80827425|80828745	lin	ENSG00000075223	SEMA3C	105.794	22.5042	-2.2305	5.9946	212.229	4.48355e-48	1.10938e-46	CIRI2	no	hsa-SEMA3C_0015
11:92350549|92355404	lin	none	none	0.192363	9.94249	5.59876	2.49439	212.139	4.69134e-48	1.15994e-46	CIRI2	no	hsa-FAT3_0011
11:92350549|92355404	circ	none	none	0	0.197947	4.39323	-1.88114	8.58868	0.0033826	0.00679261	CIRI2	no	hsa-FAT3_0011
11:92350740|92355404	lin	none	none	0.192363	9.89993	5.59255	2.48868	212.048	4.90894e-48	1.21284e-46	CIRI2	no	none
1:52877682|52892975	lin	ENSG00000203995	ZYG11A	0.028767	7.68969	7.50713	2.13346	212.041	4.92797e-48	1.21665e-46	CIRI2	no	hsa-ZYG11A_0003
1:52877682|52892975	circ	ENSG00000203995	ZYG11A	0	0.253651	4.77926	-1.69294	11.2091	0.000813979	0.00181618	CIRI2	no	hsa-ZYG11A_0003
8:32139215|32139772	lin	ENSG00000157168	NRG1	0	7.48215	9.58699	2.09191	211.781	5.61348e-48	1.38486e-46	CIRI2	no	hsa-NRG1_0027
7:82335135|82403855	lin	ENSG00000153956	CACNA2D1	2.87057	21.8346	2.89947	3.69768	211.695	5.86292e-48	1.44534e-46	CIRI2	no	hsa-CACNA2D1_0080
13:73845827|73995053	lin	ENSG00000118922	KLF12	18.708	2.32648	-2.99869	3.34681	211.547	6.31606e-48	1.5559e-46	CIRI2	no	hsa-KLF12_0007
Y:12699417|12709543	lin	ENSG00000114374	USP9Y	5.73031	0	-9.20451	1.41733	211.487	6.50647e-48	1.60163e-46	CIRI2	no	hsa-USP9Y_0035
6:121255328|121321794	lin	ENSG00000146350	TBC1D32	2.9282	34.0668	3.53239	4.26091	211.401	6.79451e-48	1.6713e-46	CIRI2	no	hsa-TBC1D32_0048
13:73943981|73995053	lin	ENSG00000118922	KLF12	21.3919	2.95874	-2.8522	3.56766	211.374	6.88733e-48	1.69289e-46	CIRI2	no	hsa-KLF12_0003
15:51887589|51889145	lin	ENSG00000138594	TMOD3	64.6653	15.556	-2.0544	5.31497	211.124	7.80855e-48	1.91791e-46	CIRI2	no	hsa-TMOD3_0007
6:121223236|121321794	lin	ENSG00000146350	TBC1D32	2.16746	24.1323	3.4912	3.78478	210.791	9.23207e-48	2.26589e-46	CIRI2	no	hsa-TBC1D32_0049
6:121279121|121283910	lin	ENSG00000146350	TBC1D32	2.12097	25.187	3.57871	3.83969	210.443	1.09933e-47	2.69618e-46	CIRI2	no	hsa-TBC1D32_0045
6:121279121|121283910	circ	ENSG00000146350	TBC1D32	0	0.220402	4.53987	-1.81451	9.43715	0.00212633	0.00442437	CIRI2	no	hsa-TBC1D32_0045
17:27071922|27078732	lin	none	none	0	7.30387	9.55141	2.05865	210.433	1.10489e-47	2.70783e-46	CIRI2	no	none
1:64666057|64675983	lin	ENSG00000158966	CACHD1	0.693182	11.8359	4.03072	2.77569	210.396	1.12573e-47	2.75688e-46	CIRI2	no	hsa-CACHD1_0012
3:100295087|100298045	lin	ENSG00000036054	TBC1D23	27.1457	4.90539	-2.46568	3.97513	210.37	1.1407e-47	2.79149e-46	CIRI2	no	hsa-TBC1D23_0050
11:85745637|85758114	lin	ENSG00000137501	SYTL2	15.0992	0.481572	-4.95644	2.88299	210.228	1.22465e-47	2.99476e-46	CIRI2	no	hsa-SYTL2_0001
7:77585543|77611046	lin	ENSG00000127947	PTPN12	180.041	38.501	-2.22594	6.76735	210.167	1.26292e-47	3.08609e-46	CIRI2	no	hsa-PTPN12_0038
3:124809022|124859446	lin	ENSG00000082781	ITGB5	65.1406	11.6333	-2.48131	5.24996	210.099	1.307e-47	3.19147e-46	CIRI2	no	hsa-ITGB5_0021
6:121279121|121321794	lin	ENSG00000146350	TBC1D32	2.73237	30.1049	3.45352	4.09445	210.069	1.32662e-47	3.23701e-46	CIRI2	no	hsa-TBC1D32_0044
6:121279121|121321794	circ	ENSG00000146350	TBC1D32	0	0.587351	5.93169	-1.00007	22.5038	2.09731e-06	6.59535e-06	CIRI2	no	hsa-TBC1D32_0044
6:132469951|132472375	lin	ENSG00000079950	STX7	36.4244	7.11053	-2.36227	4.42411	209.781	1.53354e-47	3.73918e-46	CIRI2	no	hsa-STX7_0003
2:223998115|224001922	lin	ENSG00000135919	SERPINE2	530.717	53.5986	-3.30741	8.18788	209.46	1.80136e-47	4.389e-46	CIRI2	no	hsa-SERPINE2_0001
2:223998115|224001922	circ	ENSG00000135919	SERPINE2	0.981972	0.552773	-0.799545	-0.169111	3.21027	0.0731774	0.11029	CIRI2-DCC-CircExplorer2	yes	hsa-SERPINE2_0001
2:215431833|215433461	lin	ENSG00000115414	FN1	1622.91	95.4836	-4.08689	9.74586	209.446	1.8142e-47	4.41707e-46	CIRI2	no	hsa-FN1_0066
12:88515534|88545865	lin	ENSG00000049130	KITLG	12.1029	0.649343	-4.17427	2.61244	209.428	1.8306e-47	4.45375e-46	CIRI2	no	hsa-KITLG_0004
8:2999958|3091662	lin	ENSG00000183117	CSMD1	0	6.83581	9.4565	1.97162	209.042	2.22245e-47	5.40317e-46	CIRI2	no	none
2:174915058|175005080	lin	ENSG00000128656	CHN1	6.21513	34.9611	2.47632	4.40777	209.016	2.2516e-47	5.47007e-46	CIRI2	no	none
13:73813152|73995053	lin	ENSG00000118922	KLF12	18.259	2.5499	-2.84538	3.33597	208.939	2.34054e-47	5.682e-46	CIRI2	no	hsa-KLF12_0005
8:71269740|71299720	lin	ENSG00000104313	EYA1	2.0479	20.61	3.35362	3.57707	208.793	2.51947e-47	6.11196e-46	CIRI2	no	hsa-EYA1_0003
5:141409268|141410620	lin	ENSG00000253305	PCDHGB6	7.04182	0.12767	-5.66993	1.75433	208.718	2.61591e-47	6.34131e-46	CIRI2	no	hsa-PCDHGB6_0001
1:240123179|240211235	lin	ENSG00000155816	FMN2	9.67935	0.0425567	-7.5287	2.21481	208.655	2.69996e-47	6.54033e-46	CIRI2	no	hsa-FMN2_0062
11:102350844|102390613	lin	none	none	32.5645	6.24345	-2.38025	4.25669	208.621	2.74563e-47	6.64614e-46	CIRI2	no	hsa-BIRC2_0012
20:51674153|51690819	lin	ENSG00000054793	ATP9A	9.27971	0.47753	-4.25654	2.19951	208.395	3.07577e-47	7.43989e-46	CIRI2	no	hsa-ATP9A_0005
6:121255328|121256285	lin	ENSG00000146350	TBC1D32	2.23426	24.0954	3.41686	3.78765	208.25	3.30892e-47	7.99808e-46	CIRI2	no	hsa-TBC1D32_0047
9:21493116|21509622	lin	ENSG00000171889	MIR31HG	5.71949	0	-9.20018	1.41166	208.241	3.32454e-47	8.03002e-46	CIRI2	no	hsa-MIR31HG_0019
5:95736889|95768166	lin	ENSG00000164292	RHOBTB3	328.093	59.725	-2.45803	7.59621	208.081	3.60192e-47	8.69373e-46	CIRI2	no	hsa-RHOBTB3_0004
2:36387972|36396787	lin	ENSG00000150938	CRIM1	30.1244	5.14134	-2.54439	4.1161	208.05	3.65804e-47	8.82282e-46	CIRI2	no	hsa-CRIM1_0025
2:36387972|36396787	circ	ENSG00000150938	CRIM1	0.740026	0.211657	-1.71757	-0.790464	7.30512	0.00687584	0.0130174	CIRI2-DCC	no	hsa-CRIM1_0025
7:77581427|77597901	lin	ENSG00000127947	PTPN12	180.145	42.2994	-2.09061	6.79324	208.025	3.70452e-47	8.92848e-46	CIRI2	no	hsa-PTPN12_0056
7:77581427|77597901	circ	ENSG00000127947	PTPN12	0.289814	0.149561	-0.790447	-1.50648	0.956516	0.328066	0.406354	CIRI2	no	hsa-PTPN12_0056
1:28987431|29015767	lin	ENSG00000159023	EPB41	1.00381	12.7469	3.64647	2.89918	207.92	3.90481e-47	9.40444e-46	CIRI2	no	hsa-EPB41_0004
2:73088050|73089315	lin	ENSG00000135631	RAB11FIP5	43.3662	9.58187	-2.17993	4.71041	207.788	4.17376e-47	1.00449e-45	CIRI2	no	hsa-RAB11FIP5_0001
2:73088050|73089315	circ	ENSG00000135631	RAB11FIP5	0.213542	0.125981	-0.590198	-1.67954	0.463101	0.496178	0.574348	CIRI2	no	hsa-RAB11FIP5_0001
8:61637947|61653660	lin	ENSG00000198363	ASPH	185.537	40.8418	-2.18372	6.81827	207.751	4.25238e-47	1.02268e-45	CIRI2	no	hsa-AC090094_0031
11:102350346|102378042	lin	ENSG00000110330	BIRC2	50.7531	10.1364	-2.31908	4.91295	207.703	4.35625e-47	1.04691e-45	CIRI2	no	hsa-BIRC2_0003
11:102350346|102378042	circ	ENSG00000110330	BIRC2	0.710235	0.0224542	-4.49049	-1.15518	25.1747	5.23658e-07	1.76521e-06	CIRI2	no	hsa-BIRC2_0003
15:90476663|90477889	lin	ENSG00000140575	IQGAP1	120.62	21.9652	-2.45423	6.14782	207.528	4.75566e-47	1.14208e-45	CIRI2	no	hsa-IQGAP1_0020
7:82335135|82364813	lin	ENSG00000153956	CACNA2D1	2.83243	21.7029	2.90789	3.68832	207.521	4.77237e-47	1.14527e-45	CIRI2	no	hsa-CACNA2D1_0081
5:95752239|95763620	lin	ENSG00000164292	RHOBTB3	354.536	58.9999	-2.58751	7.68903	207.51	4.79824e-47	1.15065e-45	CIRI2	no	hsa-RHOBTB3_0012
11:92277882|92355404	lin	none	none	0.230499	10.0506	5.40008	2.51266	207.307	5.31521e-47	1.27371e-45	CIRI2	no	hsa-FAT3_0030
7:29398373|29411901	lin	ENSG00000106069,ENSG00000285162	CHN2,AC004593.2	0.0381359	8.87245	7.71495	2.33337	207.248	5.47492e-47	1.31104e-45	CIRI2	no	hsa-CHN2_0011
6:121223236|121255410	lin	ENSG00000146350	TBC1D32	1.86207	20.6132	3.49954	3.56834	207.21	5.57917e-47	1.33505e-45	CIRI2	no	hsa-TBC1D32_0101
6:121223236|121255410	circ	ENSG00000146350	TBC1D32	0	0.391755	5.35756	-1.37299	15.8706	6.7824e-05	0.000176872	CIRI2	no	hsa-TBC1D32_0101
11:92524634|92537922	lin	ENSG00000165323	FAT3	0.102598	8.8325	6.35969	2.32798	207.071	5.98267e-47	1.43058e-45	CIRI2	no	hsa-FAT3_0033
7:77607235|77632425	lin	ENSG00000127947	PTPN12	155.079	36.0099	-2.10731	6.57351	206.994	6.21941e-47	1.48613e-45	CIRI2	no	hsa-PTPN12_0021
7:77607235|77632425	circ	ENSG00000127947	PTPN12	0.433255	0.159432	-1.42363	-1.25531	3.12081	0.0772982	0.115854	CIRI2-DCC	no	hsa-PTPN12_0021
Y:13355003|13360528	lin	ENSG00000183878	UTY	5.43429	0	-9.12499	1.33655	206.711	7.16785e-47	1.71154e-45	CIRI2	no	hsa-UTY_0005
6:133461114|133483115	lin	ENSG00000112319	EYA4	4.1797	31.0443	2.88294	4.19075	206.468	8.10028e-47	1.9328e-45	CIRI2	no	hsa-EYA4_0003
16:29845888|29847385	lin	ENSG00000013364	MVP	187.231	37.5147	-2.3175	6.80735	206.179	9.3639e-47	2.23272e-45	CIRI2	no	hsa-MVP_0004
7:84005339|84014351	lin	ENSG00000075213	SEMA3A	13.0783	68.517	2.38718	5.37415	205.942	1.05507e-46	2.51392e-45	CIRI2	no	none
6:121205075|121256285	lin	ENSG00000146350	TBC1D32	1.23289	16.0994	3.69007	3.21447	205.869	1.09426e-46	2.60542e-45	CIRI2	no	hsa-TBC1D32_0001
6:121205075|121256285	circ	ENSG00000146350	TBC1D32	0	0.315747	5.08736	-1.52575	13.6212	0.000223647	0.000542779	CIRI2	no	hsa-TBC1D32_0001
13:48253808|48261321	lin	ENSG00000136156	ITM2B	176.981	35.1943	-2.32807	6.72356	205.516	1.30669e-46	3.10901e-45	CIRI2	no	hsa-ITM2B_0001
7:7234303|7238922	lin	ENSG00000106392	C1GALT1	53.3918	8.21747	-2.69713	4.92319	205.361	1.41247e-46	3.35829e-45	CIRI2	no	hsa-C1GALT1_0001
11:92524634|92545450	lin	ENSG00000165323	FAT3	0.102598	8.87562	6.36664	2.33443	205.334	1.4316e-46	3.40138e-45	CIRI2	no	hsa-FAT3_0028
20:26103457|26114056	lin	none	none	0	7.66987	9.62783	2.13308	205.235	1.50487e-46	3.57292e-45	CIRI2	no	none
17:35258651|35261096	lin	ENSG00000166750	SLFN5	51.735	12.2258	-2.08029	4.98586	205.221	1.51527e-46	3.59506e-45	CIRI2	no	hsa-SLFN5_0001
2:29121374|29135666	lin	ENSG00000115295	CLIP4	18.9925	2.59328	-2.87228	3.39197	205.096	1.61351e-46	3.82541e-45	CIRI2	no	hsa-CLIP4_0002
2:215371909|215379317	lin	ENSG00000115414	FN1	1955.31	106.314	-4.20073	10.0087	205.059	1.64416e-46	3.89534e-45	CIRI2	no	hsa-FN1_0036
15:59153590|59163303	lin	ENSG00000157483	MYO1E	51.8549	10.379	-2.31748	4.94572	205.026	1.67125e-46	3.95671e-45	CIRI2	no	hsa-MYO1E_0003
6:121106023|121242339	lin	ENSG00000146350	TBC1D32	2.10841	24.9909	3.55395	3.82826	204.996	1.69682e-46	4.0144e-45	CIRI2	no	hsa-TBC1D32_0025
6:121160010|121255410	lin	ENSG00000146350	TBC1D32	2.36879	26.3379	3.48919	3.90782	204.836	1.83875e-46	4.34712e-45	CIRI2	no	hsa-TBC1D32_0090
14:100972262|100977722	lin	ENSG00000225746	MEG8	11.7279	0.834811	-3.81575	2.5783	204.813	1.85994e-46	4.3941e-45	CIRI2	no	hsa-SNHG23_0018
2:29131258|29145367	lin	ENSG00000115295	CLIP4	21.9382	3.00785	-2.85783	3.59971	204.77	1.90131e-46	4.48869e-45	CIRI2	no	hsa-CLIP4_0004
11:92524634|92559705	lin	ENSG00000165323	FAT3	0.102598	9.09807	6.40268	2.36808	204.685	1.98422e-46	4.6811e-45	CIRI2	no	hsa-FAT3_0055
7:84046324|84194668	lin	ENSG00000075213	SEMA3A	18.4769	86.3399	2.22354	5.7299	204.479	2.20012e-46	5.1868e-45	CIRI2	no	hsa-SEMA3A_0010
7:84046324|84194668	circ	ENSG00000075213	SEMA3A	0.0322311	0.405	3.30282	-1.2814	11.1484	0.000841053	0.00187185	CIRI2	no	hsa-SEMA3A_0010
8:66592440|66602523	lin	ENSG00000185697	MYBL1	15.971	1.55781	-3.3516	3.07503	204.443	2.24025e-46	5.27769e-45	CIRI2	no	hsa-MYBL1_0001
15:90439332|90477889	lin	ENSG00000140575	IQGAP1	102.528	19.2216	-2.41159	5.91877	204.393	2.29716e-46	5.40795e-45	CIRI2	no	none
7:80761616|80789528	lin	ENSG00000075223	SEMA3C	107.624	23.2207	-2.21211	6.0237	204.034	2.75081e-46	6.47136e-45	CIRI2	no	hsa-SEMA3C_0008
1:197642711|197715074	lin	ENSG00000213047	DENND1B	6.35395	0.0449083	-6.90267	1.56419	203.975	2.8346e-46	6.66379e-45	CIRI2	no	hsa-DENND1B_0002
17:21015752|21021226	lin	ENSG00000124422	USP22	140.584	34.646	-2.02086	6.4476	203.75	3.17354e-46	7.45536e-45	CIRI2	no	hsa-USP22_0016
15:51781044|51782828	lin	ENSG00000128872	TMOD2	9.51932	0.464745	-4.30997	2.2497	203.54	3.52678e-46	8.27939e-45	CIRI2	no	hsa-TMOD2_0002
4:144652605|144659838	lin	ENSG00000164161	HHIP	10.0032	0	-10.0084	2.23444	203.419	3.74718e-46	8.79062e-45	CIRI2	no	hsa-HHIP_0001
8:71269740|71322268	lin	ENSG00000104313	EYA1	1.4946	17.9006	3.56697	3.36472	203.378	3.82547e-46	8.968e-45	CIRI2	no	hsa-EYA1_0026
3:171123596|171128878	lin	ENSG00000154310	TNIK	2.52642	19.5228	2.9237	3.53988	202.902	4.85944e-46	1.1384e-44	CIRI2	no	hsa-TNIK_0018
7:92671426|92833690	lin	ENSG00000105810	CDK6	29.8093	125.965	2.07875	6.29509	202.834	5.02719e-46	1.17687e-44	CIRI2	no	hsa-CDK6_0007
19:38489177|38490732	lin	ENSG00000196218	RYR1	0.0762718	12.1076	7.3307	2.74529	202.789	5.14218e-46	1.20295e-44	CIRI2	no	hsa-RYR1_0011
18:6824762|6882299	lin	ENSG00000088756	ARHGAP28	1.76755	21.9843	3.69299	3.649	202.763	5.21201e-46	1.2184e-44	CIRI2	no	hsa-ARHGAP28_0004
8:71321734|71334174	lin	ENSG00000104313	EYA1	1.53105	15.7461	3.37586	3.20436	202.761	5.21551e-46	1.2184e-44	CIRI2	no	none
6:54136715|54230917	lin	ENSG00000146147	MLIP	0.477956	11.6507	4.54841	2.73235	202.743	5.26242e-46	1.2285e-44	CIRI2	no	hsa-MLIP_0027
1:243186259|243225321	lin	ENSG00000143702	CEP170	94.8205	24.6166	-1.94493	5.89295	202.685	5.42012e-46	1.26443e-44	CIRI2	no	hsa-CEP170_0016
1:243186259|243225321	circ	ENSG00000143702	CEP170	0.198268	0.241067	0.267906	-1.40999	0.128355	0.720144	0.775827	CIRI2	no	hsa-CEP170_0016
7:77571078|77592256	lin	ENSG00000127947	PTPN12	229.116	53.6038	-2.09583	7.13979	202.567	5.75107e-46	1.3407e-44	CIRI2	no	hsa-PTPN12_0003
7:77571078|77592256	circ	ENSG00000127947	PTPN12	0.199292	0.446332	1.15657	-0.991762	2.6586	0.102991	0.149473	CIRI2-DCC	no	hsa-PTPN12_0003
7:100355143|100359537	lin	ENSG00000121716,ENSG00000272752	PILRB,STAG3L5P-PVRIG2P-PILRB	5.10559	32.3978	2.65442	4.27614	202.555	5.78571e-46	1.34784e-44	CIRI2	no	hsa-PILRB_0002
7:100355143|100359537	circ	ENSG00000121716,ENSG00000272752	PILRB,STAG3L5P-PVRIG2P-PILRB	0	0.130022	3.83785	-2.10222	5.83617	0.0157	0.0276151	CIRI2	no	hsa-PILRB_0002
1:239632224|239718899	lin	ENSG00000133019	CHRM3	0.438797	9.78872	4.3965	2.50251	202.538	5.83337e-46	1.35799e-44	CIRI2	no	hsa-CHRM3_0010
X:18749792|18789273	lin	ENSG00000086717	PPEF1	0	7.57371	9.60632	2.11085	202.528	5.86342e-46	1.36404e-44	CIRI2	no	hsa-PPEF1_0010
12:66203714|66217235	lin	ENSG00000090376	IRAK3	0.319241	10.2997	4.93966	2.55181	202.51	5.91758e-46	1.37568e-44	CIRI2	no	hsa-IRAK3_0012
10:52280789|52290290	lin	ENSG00000185532	PRKG1	2.8744	48.2928	4.05916	4.72269	202.453	6.09024e-46	1.41484e-44	CIRI2	no	hsa-PRKG1_0011
10:52280789|52290290	circ	ENSG00000185532	PRKG1	0	0.543465	5.85209	-1.0422	21.0959	4.36855e-06	1.32183e-05	CIRI2	no	hsa-PRKG1_0011
7:92590268|92774831	lin	none	none	23.1744	101.608	2.12912	5.97833	202.444	6.11583e-46	1.4198e-44	CIRI2	no	none
1:239545641|239590205	lin	ENSG00000133019	CHRM3	0.45163	9.92294	4.41551	2.52372	202.213	6.86807e-46	1.59333e-44	CIRI2	no	hsa-CHRM3_0012
8:61633683|61653660	lin	ENSG00000198363	ASPH	185.428	40.1235	-2.20837	6.81293	202.152	7.08233e-46	1.64189e-44	CIRI2	no	hsa-AC090094_0029
8:61633683|61653660	circ	ENSG00000198363	ASPH	0.356716	0.1691	-0.925726	-1.35343	1.46236	0.226555	0.296296	CIRI2	no	hsa-AC090094_0029
5:14502579|14504489	lin	ENSG00000038382	TRIO	84.4837	19.4412	-2.12187	5.69069	202.128	7.16764e-46	1.66052e-44	CIRI2	no	hsa-TRIO_0251
8:61618978|61653660	lin	ENSG00000198363	ASPH	101.839	21.409	-2.2485	5.93676	202.112	7.22772e-46	1.67328e-44	CIRI2	no	hsa-AC090094_0007
8:61618978|61653660	circ	ENSG00000198363	ASPH	1.30082	0.293293	-2.08598	-0.19496	16.1984	5.70433e-05	0.0001504	CIRI2-DCC	yes	hsa-AC090094_0007
1:116588694|116589104	lin	ENSG00000143061	IGSF3	0.0762718	7.84664	6.70848	2.16681	202.06	7.41856e-46	1.71627e-44	CIRI2	no	none
7:77585543|77600806	lin	ENSG00000127947	PTPN12	167.729	39.6008	-2.08289	6.69156	202.014	7.59303e-46	1.75542e-44	CIRI2	no	hsa-PTPN12_0037
7:77585543|77600806	circ	ENSG00000127947	PTPN12	1.88008	0.392215	-2.18046	0.23177	23.2409	1.42926e-06	4.58858e-06	CIRI2-DCC-CircExplorer2	yes	hsa-PTPN12_0037
12:132572288|132574564	lin	ENSG00000112787	FBRSL1	9.43878	47.0119	2.31221	4.85095	201.929	7.92364e-46	1.83059e-44	CIRI2	no	hsa-FBRSL1_0008
20:19990006|19992299	lin	ENSG00000132669	RIN2	59.9799	10.3258	-2.53836	5.12171	201.796	8.4707e-46	1.95563e-44	CIRI2	no	hsa-RIN2_0001
2:215407169|215408151	lin	ENSG00000115414	FN1	1928.64	112.296	-4.10202	9.99419	201.794	8.48073e-46	1.95659e-44	CIRI2	no	hsa-FN1_0260
6:158083429|158084174	lin	ENSG00000078269	SYNJ2	48.6544	11.2601	-2.10919	4.88963	201.726	8.77508e-46	2.02311e-44	CIRI2	no	hsa-SYNJ2_0009
Y:19706274|19721311	lin	ENSG00000012817	KDM5D	5.47992	0	-9.14647	1.36326	201.723	8.78596e-46	2.02422e-44	CIRI2	no	none
1:9726909|9727772	lin	ENSG00000171608	PIK3CD	11.9498	0.624177	-4.23688	2.58107	201.595	9.36846e-46	2.15694e-44	CIRI2	no	hsa-PIK3CD_0002
15:90439332|90443478	lin	ENSG00000140575	IQGAP1	82.2124	13.8021	-2.56855	5.5729	201.424	1.02113e-45	2.34938e-44	CIRI2	no	hsa-IQGAP1_0009
15:90439332|90443478	circ	ENSG00000140575	IQGAP1	0.45163	0.3026	-0.578539	-0.941162	0.966766	0.325488	0.403848	CIRI2-DCC	no	hsa-IQGAP1_0009
3:100295087|100296275	lin	ENSG00000036054	TBC1D23	25.5167	4.59291	-2.46904	3.88346	201.219	1.13178e-45	2.60217e-44	CIRI2	no	hsa-TBC1D23_0025
11:69645071|69645222	lin	ENSG00000110092	CCND1	12.0584	1.03746	-3.5549	2.64895	201.089	1.20865e-45	2.77698e-44	CIRI2	no	none
8:66572482|66593194	lin	ENSG00000185697	MYBL1	15.1617	1.50972	-3.32302	3.00835	200.926	1.31125e-45	3.01066e-44	CIRI2	no	hsa-MYBL1_0002
17:21015752|21028674	lin	ENSG00000124422	USP22	147.784	36.2894	-2.02541	6.51888	200.859	1.35628e-45	3.11191e-44	CIRI2	no	hsa-USP22_0015
17:21015752|21028674	circ	ENSG00000124422	USP22	0.028767	0.572974	3.79999	-0.966168	15.3946	8.72381e-05	0.000224163	CIRI2	no	hsa-USP22_0015
7:84046324|84060558	lin	ENSG00000075213	SEMA3A	13.6961	66.8413	2.28662	5.35526	200.735	1.44388e-45	3.31064e-44	CIRI2	no	hsa-SEMA3A_0001
3:27411642|27424152	lin	ENSG00000033867	SLC4A7	35.1919	7.9701	-2.14096	4.41235	200.602	1.54335e-45	3.53628e-44	CIRI2	no	hsa-SLC4A7_0019
3:27411642|27424152	circ	ENSG00000033867	SLC4A7	0.333097	0.0845502	-1.81576	-1.55882	4.99097	0.02548	0.0429693	CIRI2	no	hsa-SLC4A7_0019
7:92671426|92774831	lin	ENSG00000105810	CDK6	40.0391	191.576	2.25621	6.86412	200.424	1.68802e-45	3.86512e-44	CIRI2	no	hsa-CDK6_0002
19:38463423|38463850	lin	ENSG00000196218	RYR1	0.228815	11.5396	5.79832	2.69273	200.394	1.71329e-45	3.92029e-44	CIRI2	no	hsa-RYR1_0015
19:38467610|38469513	lin	ENSG00000196218	RYR1	0.381359	14.3466	5.39322	2.99667	200.357	1.74552e-45	3.99131e-44	CIRI2	no	hsa-RYR1_0025
1:64789388|64814840	lin	ENSG00000162437	RAVER2	2.68216	20.8394	2.955	3.62721	200.276	1.81759e-45	4.15327e-44	CIRI2	no	hsa-RAVER2_0008
12:3201177|3300413	lin	none	none	8.34329	43.4983	2.39449	4.73058	200.238	1.85272e-45	4.23065e-44	CIRI2	no	none
10:30026103|30029866	lin	ENSG00000165757	JCAD	10.4395	0.250736	-5.29257	2.34305	200.192	1.8964e-45	4.32745e-44	CIRI2	no	hsa-KIAA1462_0001
20:25030759|25048181	lin	ENSG00000154930	ACSS1	0.255142	8.69233	5.18706	2.32652	199.964	2.12671e-45	4.84968e-44	CIRI2	no	hsa-ACSS1_0002
X:46651110|46653705	lin	ENSG00000065923	SLC9A7	17.0544	2.036	-3.06988	3.2132	199.812	2.29499e-45	5.22985e-44	CIRI2	no	hsa-SLC9A7_0001
2:174915058|174918565	lin	ENSG00000128656	CHN1	5.87068	31.0143	2.3951	4.25173	199.583	2.57533e-45	5.86071e-44	CIRI2	no	hsa-CHN1_0012
2:215425094|215434824	lin	ENSG00000115414	FN1	2007.01	118.89	-4.07721	10.0531	199.142	3.21393e-45	7.30901e-44	CIRI2	no	hsa-FN1_0003
7:84046324|84134951	lin	ENSG00000075213	SEMA3A	16.0407	70.4739	2.13502	5.4561	199.005	3.44254e-45	7.8236e-44	CIRI2	no	hsa-SEMA3A_0004
7:84046324|84134951	circ	ENSG00000075213	SEMA3A	0	0.152476	4.04704	-2.0247	6.76578	0.00929225	0.0171298	CIRI2	no	hsa-SEMA3A_0004
11:106978619|106986131	lin	ENSG00000152402	GUCY1A2	1.12439	18.7958	4.03253	3.40405	198.642	4.13319e-45	9.3868e-44	CIRI2	no	hsa-GUCY1A2_0001
11:106978619|106986131	circ	ENSG00000152402	GUCY1A2	0.028767	2.05988	5.60528	0.425811	59.8456	1.026e-14	6.74717e-14	CIRI2	yes	hsa-GUCY1A2_0001
5:149820433|149826885	lin	ENSG00000155846	PPARGC1B	0.0932293	7.62581	6.15	2.13159	198.64	4.13604e-45	9.38691e-44	CIRI2	no	hsa-PPARGC1B_0003
14:75039911|75042477	lin	ENSG00000119684	MLH3	6.29671	0.0781574	-6.03906	1.57021	198.547	4.33512e-45	9.83206e-44	CIRI2	no	hsa-MLH3_0008
8:60781000|60801593	lin	ENSG00000171316	CHD7	0.740686	12.2284	4.00932	2.81873	198.49	4.45909e-45	1.01064e-43	CIRI2	no	hsa-CHD7_0005
12:32581960|32611283	lin	ENSG00000139132	FGD4	1.6347	22.801	3.79817	3.68896	198.475	4.49433e-45	1.01793e-43	CIRI2	no	hsa-FGD4_0020
8:31708272|31711300	lin	ENSG00000157168	NRG1	0	6.79187	9.44614	1.9613	198.447	4.55717e-45	1.03147e-43	CIRI2	no	none
1:197595208|197617759	lin	ENSG00000213047	DENND1B	5.74417	0.0449083	-6.76477	1.43267	198.291	4.92811e-45	1.11467e-43	CIRI2	no	hsa-DENND1B_0016
12:32581960|32633689	lin	ENSG00000139132	FGD4	1.94213	22.5318	3.5232	3.68871	198.194	5.17616e-45	1.16999e-43	CIRI2	no	hsa-FGD4_0045
14:100889649|100910304	lin	ENSG00000258399	AL117190.1	11.4691	0.786884	-3.83216	2.54307	198.069	5.51066e-45	1.24476e-43	CIRI2	no	hsa-MEG8_0005
8:71269740|71317689	lin	ENSG00000104313	EYA1	1.23609	14.0892	3.52751	3.04124	198.023	5.63992e-45	1.27309e-43	CIRI2	no	hsa-EYA1_0015
8:60781000|60808272	lin	ENSG00000171316	CHD7	0.733098	12.0063	4.04041	2.79351	197.785	6.35589e-45	1.43374e-43	CIRI2	no	hsa-CHD7_0004
7:77581427|77600806	lin	ENSG00000127947	PTPN12	192.787	44.379	-2.11951	6.88598	197.671	6.72957e-45	1.51701e-43	CIRI2	no	hsa-PTPN12_0002
7:77581427|77600806	circ	ENSG00000127947	PTPN12	0.635381	0.208179	-1.50165	-0.897394	5.98047	0.0144651	0.0256535	CIRI2-DCC-CircExplorer2	no	hsa-PTPN12_0002
15:59153590|59158379	lin	ENSG00000157483	MYO1E	60.0284	12.7839	-2.23076	5.17493	197.616	6.9202e-45	1.55893e-43	CIRI2	no	hsa-MYO1E_0024
12:82857010|82857580	lin	ENSG00000179104	TMTC2	1.12927	13.0477	3.50676	2.93913	197.467	7.45914e-45	1.67921e-43	CIRI2	no	hsa-TMTC2_0011
12:82857010|82857580	circ	ENSG00000179104	TMTC2	0.070367	1.49111	4.31884	0.0677313	41.7471	1.03874e-10	4.98552e-10	CIRI2	yes	hsa-TMTC2_0011
1:64582156|64613518	lin	ENSG00000158966	CACHD1	0.217666	8.18683	5.1091	2.24374	197.4	7.71251e-45	1.73508e-43	CIRI2	no	hsa-CACHD1_0038
19:430684|440932	lin	ENSG00000129946	SHC2	1.35116	14.8517	3.46184	3.11986	197.243	8.34572e-45	1.87627e-43	CIRI2	no	hsa-SHC2_0002
7:77607235|77639324	lin	ENSG00000127947	PTPN12	181.993	42.635	-2.09409	6.80749	197.095	8.99238e-45	2.0203e-43	CIRI2	no	hsa-PTPN12_0078
3:43598532|43600581	lin	ENSG00000160746	ANO10	27.9279	2.67936	-3.393	3.9044	197.071	9.09868e-45	2.04281e-43	CIRI2	no	hsa-ANO10_0004
11:2135367|2135529	lin	ENSG00000129965,ENSG00000167244,ENSG00000284779	INS-IGF2,IGF2,AC132217.2	44.2785	1488	5.07123	9.58325	197.026	9.30949e-45	2.08874e-43	CIRI2	no	none
1:17580553|17588479	lin	ENSG00000074964	ARHGEF10L	8.14892	0.214009	-5.186	1.98568	196.897	9.93212e-45	2.22694e-43	CIRI2	no	hsa-ARHGEF10L_0001
1:17580553|17588479	circ	ENSG00000074964	ARHGEF10L	0.169501	0.0390787	-1.72289	-2.01608	2.65888	0.102973	0.149454	CIRI2	no	hsa-ARHGEF10L_0001
6:133461114|133525115	lin	ENSG00000112319	EYA4	3.56138	27.7903	2.96079	4.02856	196.891	9.96305e-45	2.23238e-43	CIRI2	no	hsa-EYA4_0001
7:77607240|77639324	lin	ENSG00000127947	PTPN12	184.245	43.2402	-2.09149	6.82577	196.771	1.05806e-44	2.36916e-43	CIRI2	no	hsa-PTPN12_0071
6:121106023|121131752	lin	ENSG00000146350	TBC1D32	1.45336	18.5101	3.6746	3.407	196.747	1.07091e-44	2.39632e-43	CIRI2	no	hsa-TBC1D32_0019
10:51153164|51153330	lin	ENSG00000185532	PRKG1	3.23494	26.5911	3.04563	3.96008	196.716	1.08783e-44	2.43257e-43	CIRI2	no	hsa-PRKG1_0003
7:80798092|80805758	lin	ENSG00000075223	SEMA3C	124.461	28.2255	-2.14023	6.24781	196.628	1.13677e-44	2.5403e-43	CIRI2	no	hsa-SEMA3C_0004
7:80798092|80805758	circ	ENSG00000075223	SEMA3C	0.150763	0.0679257	-1.1959	-1.94302	1.45317	0.22802	0.297907	CIRI2	no	hsa-SEMA3C_0004
16:29833733|29834066	lin	ENSG00000013364	MVP	213.891	46.1359	-2.21193	7.01863	196.529	1.19477e-44	2.66813e-43	CIRI2	no	hsa-MVP_0002
16:29833733|29834066	circ	ENSG00000013364	MVP	0.498771	0.149561	-1.70858	-1.12933	6.21285	0.0126826	0.0227492	CIRI2-DCC	no	hsa-MVP_0002
22:25025633|25049364	lin	ENSG00000197077	KIAA1671	1.84468	17.9934	3.25481	3.39995	196.362	1.29954e-44	2.90018e-43	CIRI2	no	hsa-KIAA1671_0005
3:27400764|27424152	lin	ENSG00000033867	SLC4A7	40.6408	8.74421	-2.21726	4.60868	196.335	1.31718e-44	2.93757e-43	CIRI2	no	hsa-SLC4A7_0032
22:28694032|28695873	lin	ENSG00000183765	CHEK2	5.80065	30.9475	2.41894	4.24752	196.332	1.31893e-44	2.93952e-43	CIRI2	no	hsa-CHEK2_0003
19:38483027|38483516	lin	ENSG00000196218	RYR1	0.175406	10.138	5.87169	2.51937	196.273	1.35897e-44	3.02673e-43	CIRI2	no	hsa-RYR1_0020
1:52396046|52397863	lin	ENSG00000085840	ORC1	2.30258	21.5844	3.21817	3.65322	196.181	1.42318e-44	3.16764e-43	CIRI2	no	hsa-ORC1_0001
7:77607235|77635849	lin	ENSG00000127947	PTPN12	172.127	40.9903	-2.07094	6.73139	195.526	1.97805e-44	4.39971e-43	CIRI2	no	hsa-PTPN12_0058
11:35231097|35231531	lin	ENSG00000026508	CD44	409.365	44.5757	-3.19763	7.82286	195.389	2.11887e-44	4.70981e-43	CIRI2	no	none
14:73355626|73410068	lin	ENSG00000133961	NUMB	55.0649	12.0675	-2.18834	5.05573	195.309	2.20586e-44	4.89992e-43	CIRI2	no	hsa-NUMB_0003
7:77607235|77627675	lin	ENSG00000127947	PTPN12	166.497	39.331	-2.08265	6.68105	195.195	2.33572e-44	5.18493e-43	CIRI2	no	hsa-PTPN12_0055
14:73355626|73366981	lin	ENSG00000133961	NUMB	49.0549	10.4487	-2.22921	4.88036	195.182	2.35119e-44	5.21581e-43	CIRI2	no	hsa-NUMB_0005
3:141368621|141386937	lin	ENSG00000177311	ZBTB38	16.4718	2.11257	-2.96248	3.16339	195.152	2.38737e-44	5.29255e-43	CIRI2	no	hsa-ZBTB38_0003
3:116086324|116111232	lin	ENSG00000185565	LSAMP	0.0381359	6.62273	7.28963	1.93687	195.077	2.47837e-44	5.49065e-43	CIRI2	no	hsa-LSAMP_0024
9:20353525|20365744	lin	ENSG00000171843	MLLT3	10.1065	0.367611	-4.74659	2.30228	194.948	2.64502e-44	5.85597e-43	CIRI2	no	hsa-MLLT3_0004
3:174275315|174281061	lin	ENSG00000169760	NLGN1	6.44303	0	-9.38042	1.60094	194.805	2.84186e-44	6.28347e-43	CIRI2	no	hsa-NLGN1_0003
3:100283607|100299331	lin	ENSG00000036054	TBC1D23	33.9627	6.6992	-2.34146	4.32282	194.728	2.95365e-44	6.52632e-43	CIRI2	no	hsa-TBC1D23_0008
14:100968648|100999113	lin	ENSG00000225746	MEG8	9.94564	0.543203	-4.17356	2.30366	194.606	3.13991e-44	6.9333e-43	CIRI2	no	hsa-SNHG23_0050
7:92725626|92774831	lin	ENSG00000105810	CDK6	45.8801	209.063	2.18584	7.00171	194.497	3.31751e-44	7.32062e-43	CIRI2	no	hsa-CDK6_0001
21:46115872|46116814	lin	ENSG00000142173	COL6A2	577.852	42.222	-3.77339	8.27354	194.494	3.32265e-44	7.32714e-43	CIRI2	no	hsa-COL6A2_0001
2:215428180|215434824	lin	ENSG00000115414	FN1	2008.26	115.035	-4.12561	10.0513	194.462	3.37578e-44	7.4394e-43	CIRI2	no	hsa-FN1_0001
21:41443788|41446141	lin	ENSG00000157601	MX1	22.6677	0.811231	-4.80464	3.50466	194.424	3.4409e-44	7.57791e-43	CIRI2	no	hsa-MX1_0005
7:92123120|92131872	lin	ENSG00000001630,ENSG00000285772	CYP51A1,AC000120.3	2.61469	24.1973	3.24519	3.81409	194.378	3.52199e-44	7.75138e-43	CIRI2	no	hsa-LRRD1_0003
7:92123120|92131872	circ	ENSG00000001630,ENSG00000285772	CYP51A1,AC000120.3	0.259266	0.778802	1.56191	-0.455776	6.78562	0.00918949	0.0169693	CIRI2-DCC-CircExplorer2	no	hsa-LRRD1_0003
20:54554933|54610523	lin	ENSG00000101134	DOK5	6.21153	0.0425567	-6.86983	1.52789	194.305	3.65377e-44	8.03614e-43	CIRI2	no	hsa-DOK5_0001
11:14789106|14819209	lin	ENSG00000152270	PDE3B	0.458558	9.65204	4.37085	2.48483	194.24	3.77492e-44	8.29714e-43	CIRI2	no	hsa-PDE3B_0020
19:18938353|18939049	lin	ENSG00000051128	HOMER3	96.125	23.2711	-2.04517	5.89209	194.056	4.14017e-44	9.09396e-43	CIRI2	no	hsa-HOMER3_0001
19:18938353|18939049	circ	ENSG00000051128	HOMER3	0.291497	0.0673625	-2.02031	-1.67452	5.23817	0.0220965	0.0377429	CIRI2-DCC	no	hsa-HOMER3_0001
15:90426110|90433795	lin	ENSG00000140575	IQGAP1	85.6026	14.6554	-2.54114	5.63638	193.93	4.41016e-44	9.68064e-43	CIRI2	no	hsa-IQGAP1_0001
12:82930431|82966997	lin	ENSG00000179104	TMTC2	0.875516	12.366	3.79799	2.84829	193.774	4.77068e-44	1.04652e-42	CIRI2	no	hsa-TMTC2_0002
2:100006632|100008932	lin	ENSG00000144218	AFF3	0.028767	6.60564	7.28827	1.93243	193.704	4.9409e-44	1.08315e-42	CIRI2	no	hsa-AFF3_0002
22:28629552|28734727	lin	none	none	5.61208	30.5337	2.43226	4.22339	193.605	5.19412e-44	1.13791e-42	CIRI2	no	hsa-CHEK2_0035
1:243185779|243225321	lin	ENSG00000143702	CEP170	77.6777	19.1689	-2.01703	5.58854	193.389	5.78979e-44	1.26758e-42	CIRI2	no	hsa-CEP170_0005
1:243185779|243225321	circ	ENSG00000143702	CEP170	0.057534	0.168537	1.28459	-1.81398	1.61284	0.204093	0.271299	CIRI2	no	hsa-CEP170_0005
2:174915058|174952202	lin	ENSG00000128656	CHN1	5.31016	28.4826	2.41465	4.12902	193.336	5.94507e-44	1.30072e-42	CIRI2	no	hsa-CHN1_0001
2:174915058|174952202	circ	ENSG00000128656	CHN1	0.501575	0.716607	0.550358	-0.346944	1.06303	0.302526	0.37971	CIRI2	yes	hsa-CHN1_0001
3:27394518|27452498	lin	ENSG00000033867	SLC4A7	40.5862	9.10731	-2.15743	4.61906	193.289	6.08612e-44	1.33071e-42	CIRI2	no	hsa-SLC4A7_0143
5:145764931|145796547	lin	ENSG00000186314	PRELID2	9.37191	0.625303	-3.88084	2.24005	193.168	6.47016e-44	1.41376e-42	CIRI2	no	hsa-PRELID2_0014
Y:13355003|13369349	lin	ENSG00000183878	UTY	4.98781	0	-9.00426	1.21862	193.153	6.51957e-44	1.42362e-42	CIRI2	no	hsa-UTY_0008
6:158088660|158093104	lin	ENSG00000078269	SYNJ2	65.7829	14.3627	-2.19705	5.31368	192.886	7.45603e-44	1.62705e-42	CIRI2	no	hsa-SYNJ2_0010
20:59743107|59755364	lin	ENSG00000087495	PHACTR3	0	8.08025	9.69978	2.19772	192.878	7.48582e-44	1.63248e-42	CIRI2	no	hsa-PHACTR3_0001
7:77571078|77597901	lin	ENSG00000127947	PTPN12	216.543	52.0592	-2.05683	7.0659	192.768	7.90905e-44	1.72366e-42	CIRI2	no	hsa-PTPN12_0006
2:174877840|174878128	lin	ENSG00000128656	CHN1	8.53298	41.3866	2.26812	4.67693	192.714	8.12741e-44	1.77009e-42	CIRI2	no	hsa-CHN1_0002
1:64812738|64814840	lin	ENSG00000162437	RAVER2	2.40452	17.1804	2.84245	3.37353	192.625	8.50043e-44	1.85013e-42	CIRI2	no	hsa-RAVER2_0001
10:31502348|31514708	lin	ENSG00000148516	ZEB1	49.923	8.91393	-2.48018	4.85911	191.863	1.24668e-43	2.71164e-42	CIRI2	no	hsa-ZEB1_0006
1:243199060|243225321	lin	ENSG00000143702	CEP170	84.8224	20.6706	-2.03362	5.71188	191.583	1.43471e-43	3.1186e-42	CIRI2	no	hsa-CEP170_0014
7:77618480|77627675	lin	ENSG00000127947	PTPN12	174.338	38.1068	-2.19502	6.72641	191.548	1.46037e-43	3.17232e-42	CIRI2	no	hsa-PTPN12_0013
6:133456556|133506195	lin	ENSG00000112319	EYA4	3.25325	24.492	2.88634	3.85706	191.344	1.61809e-43	3.51265e-42	CIRI2	no	hsa-EYA4_0015
X:148651999|148662768	lin	ENSG00000155966	AFF2	5.3223	0	-9.09364	1.30382	191.296	1.65718e-43	3.59518e-42	CIRI2	no	hsa-AFF2_0001
X:148651999|148662768	circ	ENSG00000155966	AFF2	0.303307	0	-4.9692	-1.86439	15.3193	9.07839e-05	0.000232524	CIRI2	no	hsa-AFF2_0001
19:55134066|55137173	lin	ENSG00000105048	TNNT1	5.637	397.929	6.15824	7.6637	191.169	1.7667e-43	3.83028e-42	CIRI2	no	hsa-TNNT1_0007
2:174915058|174944943	lin	ENSG00000128656	CHN1	5.78775	30.9625	2.40546	4.24673	191.025	1.89885e-43	4.11414e-42	CIRI2	no	hsa-CHN1_0005
5:55441851|55475450	lin	ENSG00000067113	PLPP1	19.9645	3.43878	-2.52674	3.51357	190.784	2.14428e-43	4.6429e-42	CIRI2	no	hsa-PLPP1_0001
2:215422133|215435897	lin	ENSG00000115414	FN1	2167.45	131.384	-4.044	10.1659	190.617	2.33115e-43	5.04424e-42	CIRI2	no	none
18:6824762|6859897	lin	ENSG00000088756	ARHGAP28	1.34327	18.497	3.86127	3.40106	190.563	2.39516e-43	5.17941e-42	CIRI2	no	hsa-ARHGAP28_0003
18:6824762|6859897	circ	ENSG00000088756	ARHGAP28	0.0644623	0.17662	1.28915	-1.81103	1.57763	0.209103	0.276993	CIRI2	no	hsa-ARHGAP28_0003
12:82930431|83061831	lin	ENSG00000179104	TMTC2	0.364305	9.08052	4.62432	2.39691	190.495	2.4794e-43	5.35809e-42	CIRI2	no	hsa-TMTC2_0008
1:77286941|77297947	lin	ENSG00000154027	AK5	72.5983	7.92745	-3.19697	5.31616	190.475	2.50383e-43	5.40739e-42	CIRI2	no	hsa-AK5_0004
1:77286941|77297947	circ	ENSG00000154027	AK5	0.326169	0.0810722	-1.81417	-1.5606	5.00233	0.0253132	0.0427204	CIRI2-DCC	no	hsa-AK5_0004
3:8767266|8768591	lin	ENSG00000180914	OXTR	11.0859	0.444183	-4.65357	2.46505	190.453	2.5317e-43	5.46405e-42	CIRI2	no	none
7:77571078|77611046	lin	ENSG00000127947	PTPN12	238.41	52.132	-2.19393	7.17921	190.354	2.6607e-43	5.73876e-42	CIRI2	no	hsa-PTPN12_0062
7:51184102|51219944	lin	ENSG00000106078	COBL	0.133806	7.9336	5.82675	2.19411	190.284	2.75581e-43	5.94007e-42	CIRI2	no	hsa-COBL_0005
6:121106023|121170527	lin	ENSG00000146350	TBC1D32	1.02562	15.2523	3.89679	3.12849	190.263	2.78608e-43	6.00147e-42	CIRI2	no	hsa-TBC1D32_0002
11:35204512|35208206	lin	ENSG00000026508	CD44	17.6231	2.28658	-2.95645	3.26729	190.109	3.00914e-43	6.47779e-42	CIRI2	no	hsa-CD44_0013
3:27411642|27434104	lin	ENSG00000033867	SLC4A7	37.9469	9.00507	-2.07106	4.53569	189.978	3.21406e-43	6.91447e-42	CIRI2	no	hsa-SLC4A7_0029
11:94795011|94800311	lin	ENSG00000166025	AMOTL1	22.7076	90.7292	2.00077	5.84119	189.94	3.27699e-43	7.04532e-42	CIRI2	no	hsa-AMOTL1_0001
11:94795011|94800311	circ	ENSG00000166025	AMOTL1	0.360841	1.02033	1.491	-0.141106	7.3892	0.00656167	0.0124784	CIRI2-DCC	yes	hsa-AMOTL1_0001
2:174915058|174940894	lin	ENSG00000128656	CHN1	4.82207	26.1058	2.42094	4.0055	189.841	3.44343e-43	7.39841e-42	CIRI2	no	hsa-CHN1_0023
1:64768656|64789514	lin	ENSG00000162437	RAVER2	2.79545	21.551	2.92622	3.67528	189.538	4.00961e-43	8.60934e-42	CIRI2	no	hsa-RAVER2_0010
9:87728250|87772998	lin	none	none	160.273	17.9894	-3.15191	6.46968	189.488	4.1127e-43	8.82502e-42	CIRI2	no	hsa-CTSL3P_0002
11:2133517|2135529	lin	ENSG00000129965,ENSG00000167244,ENSG00000284779	INS-IGF2,IGF2,AC132217.2	45.2553	1416.12	4.96878	9.51501	189.434	4.22631e-43	9.06299e-42	CIRI2	no	hsa-IGF2_0003
11:2133517|2135529	circ	ENSG00000129965,ENSG00000167244,ENSG00000284779	INS-IGF2,IGF2,AC132217.2	0	0.130022	3.83785	-2.10222	5.83617	0.0157	0.0276151	CIRI2	no	hsa-IGF2_0003
7:77607235|77618565	lin	ENSG00000127947	PTPN12	185.37	44.9806	-2.04377	6.84389	189.328	4.45716e-43	9.55192e-42	CIRI2	no	hsa-PTPN12_0059
2:215406238|215408426	lin	ENSG00000115414	FN1	2327.1	139.219	-4.06298	10.2675	189.295	4.53136e-43	9.70471e-42	CIRI2	no	hsa-FN1_0010
2:215386934|215391700	lin	ENSG00000115414	FN1	1880.94	123.126	-3.93315	9.96786	189.282	4.5619e-43	9.76387e-42	CIRI2	no	none
6:133456556|133483115	lin	ENSG00000112319	EYA4	3.23412	24.1811	2.87113	3.84143	189.228	4.68542e-43	1.00218e-41	CIRI2	no	hsa-EYA4_0008
X:18779010|18789273	lin	ENSG00000086717	PPEF1	0	7.02442	9.49735	2.00994	189.147	4.88199e-43	1.04356e-41	CIRI2	no	hsa-PPEF1_0001
3:100283607|100319204	lin	ENSG00000036054	TBC1D23	38.0249	7.91558	-2.26035	4.50223	189.127	4.92927e-43	1.05299e-41	CIRI2	no	hsa-TBC1D23_0052
11:126019619|126021520	lin	ENSG00000064309	CDON	9.05105	43.3228	2.26201	4.7441	188.664	6.22126e-43	1.32814e-41	CIRI2	no	hsa-CDON_0003
12:82896542|83061831	lin	ENSG00000179104	TMTC2	0.527901	11.3186	4.4124	2.7013	188.627	6.33781e-43	1.35216e-41	CIRI2	no	none
19:18934303|18939049	lin	ENSG00000051128	HOMER3	111.086	26.6149	-2.06087	6.09878	188.609	6.39685e-43	1.36389e-41	CIRI2	no	hsa-HOMER3_0002
12:105189772|105195627	lin	ENSG00000136044	APPL2	43.9712	10.8337	-2.02257	4.76174	188.577	6.49941e-43	1.38487e-41	CIRI2	no	hsa-APPL2_0021
17:6087990|6090505	lin	ENSG00000179314	WSCD1	0.488742	11.8244	4.57159	2.75889	188.419	7.03722e-43	1.49773e-41	CIRI2	no	hsa-WSCD1_0001
17:26998105|27078732	lin	none	none	0	6.15424	9.30443	1.83137	188.419	7.03801e-43	1.49773e-41	CIRI2	no	none
2:215373322|215379317	lin	ENSG00000115414	FN1	2418.79	136.148	-4.15087	10.3184	188.015	8.62161e-43	1.83356e-41	CIRI2	no	hsa-FN1_0053
8:60816387|60824016	lin	ENSG00000171316	CHD7	0.608298	10.3366	4.04154	2.59159	187.779	9.7099e-43	2.06369e-41	CIRI2	no	hsa-CHD7_0009
8:66566064|66593194	lin	ENSG00000185697	MYBL1	10.4529	0.951019	-3.45163	2.44924	187.658	1.0317e-42	2.19133e-41	CIRI2	no	hsa-MYBL1_0019
3:27383153|27403384	lin	ENSG00000033867	SLC4A7	30.6753	6.91516	-2.14505	4.2105	187.62	1.05142e-42	2.2318e-41	CIRI2	no	hsa-SLC4A7_0033
1:54865303|54876047	lin	ENSG00000116133	DHCR24	17.1892	93.815	2.44114	5.81306	187.613	1.0555e-42	2.23905e-41	CIRI2	no	hsa-DHCR24_0002
1:243136143|243225321	lin	ENSG00000143702	CEP170	48.8972	12.0807	-2.01322	4.91585	187.509	1.1118e-42	2.35697e-41	CIRI2	no	none
8:71299047|71322268	lin	ENSG00000104313	EYA1	1.88147	17.1018	3.20777	3.33223	187.394	1.17811e-42	2.49596e-41	CIRI2	no	hsa-EYA1_0012
1:197583152|197617759	lin	ENSG00000213047	DENND1B	5.42763	0.0449083	-6.68599	1.35658	187.381	1.18554e-42	2.51012e-41	CIRI2	no	hsa-DENND1B_0014
9:87726254|87728312	lin	ENSG00000135047	CTSL	219.551	25.4927	-3.1039	6.93063	187.357	1.20034e-42	2.53985e-41	CIRI2	no	none
3:58132808|58148852	lin	ENSG00000136068	FLNB	49.4921	7.11912	-2.79445	4.80632	187.19	1.30547e-42	2.76055e-41	CIRI2	no	hsa-FLNB_0035
6:121223236|121256277	lin	ENSG00000146350	TBC1D32	1.51165	15.1494	3.35092	3.15666	186.95	1.47238e-42	3.11153e-41	CIRI2	no	hsa-TBC1D32_0055
14:102033065|102039732	lin	ENSG00000197102	DYNC1H1	165.101	37.7618	-2.12782	6.66009	186.849	1.54912e-42	3.27164e-41	CIRI2	no	hsa-DYNC1H1_0028
7:80818299|80828745	lin	ENSG00000075223	SEMA3C	94.9713	20.7515	-2.19179	5.84525	186.472	1.87294e-42	3.95303e-41	CIRI2	no	hsa-SEMA3C_0007
2:223991803|224001922	lin	ENSG00000135919	SERPINE2	641.921	68.4409	-3.22934	8.4702	186.433	1.91e-42	4.02871e-41	CIRI2	no	hsa-SERPINE2_0002
2:223991803|224001922	circ	ENSG00000135919	SERPINE2	0.217666	0.100612	-1.01926	-1.68182	1.41544	0.234155	0.304603	CIRI2	no	hsa-SERPINE2_0002
20:51639343|51690819	lin	ENSG00000054793	ATP9A	10.8303	0.811028	-3.70535	2.46154	186.252	2.09181e-42	4.4094e-41	CIRI2	no	hsa-ATP9A_0016
7:50701466|50703908	lin	ENSG00000106070	GRB10	4.43378	29.8619	2.77395	4.15241	186.032	2.33652e-42	4.92215e-41	CIRI2	no	none
10:15128350|15135418	lin	ENSG00000152465	NMT2	26.772	4.43901	-2.58725	3.93877	185.99	2.38582e-42	5.02283e-41	CIRI2	no	hsa-NMT2_0004
8:71299047|71299720	lin	ENSG00000104313	EYA1	2.3585	19.5293	3.09078	3.52725	185.836	2.57785e-42	5.4237e-41	CIRI2	no	hsa-EYA1_0008
14:100969459|100996916	lin	ENSG00000225746	MEG8	12.7163	0.929894	-3.78315	2.69686	185.618	2.87651e-42	6.04827e-41	CIRI2	no	hsa-SNHG23_0302
8:71244603|71299720	lin	ENSG00000104313	EYA1	2.0895	17.6442	3.10531	3.38408	185.516	3.02842e-42	6.36368e-41	CIRI2	no	hsa-EYA1_0004
15:60382342|60386086	lin	ENSG00000182718	ANXA2	6.80961	0.241067	-4.78658	1.72832	185.427	3.16596e-42	6.64853e-41	CIRI2	no	hsa-ANXA2_0005
11:47438732|47441921	lin	ENSG00000165917	RAPSN	29.0417	2.85786	-3.3419	3.95632	185.307	3.3634e-42	7.0587e-41	CIRI2	no	hsa-RAPSN_0002
7:80810611|80828745	lin	ENSG00000075223	SEMA3C	102.205	21.6252	-2.2381	5.94332	185.303	3.36962e-42	7.06732e-41	CIRI2	no	hsa-SEMA3C_0014
5:136046851|136061579	lin	ENSG00000120708	TGFBI	809.271	51.1606	-3.98379	8.74724	185.212	3.528e-42	7.39488e-41	CIRI2	no	none
12:79592611|79596658	lin	ENSG00000177425	PAWR	6.22387	35.1266	2.48369	4.4137	185.205	3.54069e-42	7.41682e-41	CIRI2	no	hsa-PAWR_0006
10:120513911|120575301	lin	ENSG00000203805	PLPP4	8.17419	0	-9.72358	1.95709	185.032	3.86156e-42	8.08391e-41	CIRI2	no	hsa-PLPP4_0003
18:27988524|28013909	lin	ENSG00000170558	CDH2	13.2347	73.82	2.4692	5.46602	184.996	3.93329e-42	8.22891e-41	CIRI2	no	hsa-CDH2_0076
6:166488833|166510357	lin	ENSG00000071242	RPS6KA2	83	19.8548	-2.0602	5.67482	184.987	3.95009e-42	8.2589e-41	CIRI2	no	hsa-RPS6KA2_0006
6:166488833|166510357	circ	ENSG00000071242	RPS6KA2	0.0762718	0.125981	0.871061	-1.94778	0.661895	0.415892	0.495736	CIRI2	no	hsa-RPS6KA2_0006
1:36361221|36362656	lin	ENSG00000196182	STK40	3.50671	23.5081	2.73764	3.81977	184.691	4.58436e-42	9.57905e-41	CIRI2	no	hsa-STK40_0006
14:68902477|68925672	lin	ENSG00000072110	ACTN1	228.575	52.5745	-2.1199	7.13186	184.447	5.18207e-42	1.08212e-40	CIRI2	no	hsa-ACTN1_0004
7:77571078|77600806	lin	ENSG00000127947	PTPN12	228.831	53.7804	-2.0897	7.13943	184.378	5.36409e-42	1.11943e-40	CIRI2	no	hsa-PTPN12_0010
7:77571078|77600806	circ	ENSG00000127947	PTPN12	0.499134	0.192118	-1.30004	-1.08753	4.19256	0.0406017	0.0653993	CIRI2-DCC-CircExplorer2	no	hsa-PTPN12_0010
2:215391632|215394719	lin	ENSG00000115414	FN1	2532.46	155.56	-4.02492	10.3917	184.167	5.96688e-42	1.24445e-40	CIRI2	no	hsa-FN1_0039
2:36441258|36442735	lin	ENSG00000150938	CRIM1	73.2027	14.1733	-2.36877	5.43904	184.103	6.16208e-42	1.28436e-40	CIRI2	no	hsa-CRIM1_0001
2:36441258|36442735	circ	ENSG00000150938	CRIM1	1.30158	1.15976	-0.138578	0.451471	0.140516	0.707768	0.765081	CIRI2-DCC	yes	hsa-CRIM1_0001
19:38459146|38469513	lin	ENSG00000196218	RYR1	0.419495	14.0595	5.2255	2.97114	184.095	6.18394e-42	1.28812e-40	CIRI2	no	none
2:174915058|174945261	lin	ENSG00000128656	CHN1	4.56871	24.7789	2.42417	3.93225	183.944	6.67301e-42	1.38912e-40	CIRI2	no	hsa-CHN1_0027
10:13127745|13136897	lin	ENSG00000123240	OPTN	22.9954	4.20848	-2.44681	3.73682	183.878	6.89942e-42	1.43536e-40	CIRI2	no	hsa-OPTN_0007
22:28699838|28719485	lin	ENSG00000183765	CHEK2	4.7499	27.3556	2.51047	4.06022	183.742	7.38723e-42	1.53589e-40	CIRI2	no	hsa-CHEK2_0017
20:58519504|58523806	lin	ENSG00000231290	APCDD1L-DT	7.38019	0.258917	-4.78609	1.84964	183.628	7.8217e-42	1.62521e-40	CIRI2	no	hsa-APCDD1L-AS1_0001
2:215373322|215391814	lin	ENSG00000115414	FN1	2660.55	151.208	-4.13701	10.4566	183.48	8.42746e-42	1.74999e-40	CIRI2	no	hsa-FN1_0008
2:215373322|215391814	circ	ENSG00000115414	FN1	0.841898	0	-6.48719	-0.957902	37.8047	7.81917e-10	3.47746e-09	CIRI2	no	hsa-FN1_0008
5:127433363|127449222	lin	ENSG00000145794	MEGF10	8.30308	47.624	2.53235	4.83904	183.134	1.00281e-41	2.08108e-40	CIRI2	no	none
2:218737579|218740584	lin	ENSG00000135912	TTLL4	7.36874	36.4848	2.30282	4.49398	183.077	1.03184e-41	2.14e-40	CIRI2	no	hsa-TTLL4_0004
2:218737579|218740584	circ	ENSG00000135912	TTLL4	0.028767	0.325054	2.9809	-1.47025	8.64664	0.00327666	0.00660087	CIRI2	no	hsa-TTLL4_0004
2:36396614|36396787	lin	ENSG00000150938	CRIM1	67.5734	13.1244	-2.36541	5.32417	182.918	1.11799e-41	2.31723e-40	CIRI2	no	hsa-CRIM1_0005
2:36396614|36396787	circ	ENSG00000150938	CRIM1	0.972603	0.0454715	-4.21937	-0.778265	34.6993	3.8476e-09	1.61478e-08	CIRI2	no	hsa-CRIM1_0005
6:121292053|121323935	lin	ENSG00000146350	TBC1D32	1.2357	14.306	3.54919	3.06226	182.916	1.11897e-41	2.31784e-40	CIRI2	no	none
6:130311291|130313093	lin	ENSG00000164483	SAMD3	6.07278	0.136415	-5.44592	1.53769	182.906	1.12421e-41	2.32724e-40	CIRI2	no	hsa-SAMD3_0004
6:130311291|130313093	circ	ENSG00000164483	SAMD3	0.326169	0	-5.10843	-1.79723	17.0052	3.72778e-05	0.000100683	CIRI2	no	hsa-SAMD3_0004
6:121223236|121256285	lin	ENSG00000146350	TBC1D32	1.47352	14.7564	3.34629	3.12094	182.725	1.23182e-41	2.54842e-40	CIRI2	no	hsa-TBC1D32_0018
6:121223236|121256285	circ	ENSG00000146350	TBC1D32	0	0.282498	4.89948	-1.63288	12.2237	0.000471856	0.00109163	CIRI2	no	hsa-TBC1D32_0018
8:71962923|71973659	lin	ENSG00000235531	MSC-AS1	3.31781	20.7884	2.6417	3.6605	182.612	1.30371e-41	2.69549e-40	CIRI2	no	hsa-MSC-AS1_0013
2:218727269|218740584	lin	ENSG00000135912	TTLL4	7.072	36.3713	2.35367	4.48124	182.528	1.35984e-41	2.8098e-40	CIRI2	no	none
1:197642711|197658369	lin	ENSG00000213047	DENND1B	5.42004	0.0679257	-6.18675	1.35769	182.432	1.42685e-41	2.94645e-40	CIRI2	no	hsa-DENND1B_0001
15:88899407|88901659	lin	ENSG00000140545	MFGE8	89.0021	20.4348	-2.12174	5.76594	182.361	1.47893e-41	3.0521e-40	CIRI2	no	hsa-MFGE8_0001
2:36441258|36464655	lin	ENSG00000150938	CRIM1	78.0698	14.0499	-2.47491	5.51629	182.272	1.54674e-41	3.19008e-40	CIRI2	no	hsa-CRIM1_0003
2:218745109|218748934	lin	ENSG00000135912	TTLL4	8.09677	43.209	2.40202	4.71664	182.212	1.59358e-41	3.28465e-40	CIRI2	no	none
2:69040044|69090919	lin	ENSG00000169604	ANTXR1	181.129	48.3281	-1.90639	6.83827	182.195	1.60735e-41	3.311e-40	CIRI2	no	none
15:59195461|59218087	lin	ENSG00000157483	MYO1E	44.7318	7.69172	-2.52986	4.69279	182.126	1.66395e-41	3.42549e-40	CIRI2	no	hsa-MYO1E_0041
6:132315635|132328594	lin	ENSG00000079931	MOXD1	45.0837	4.07458	-3.46133	4.59571	182.082	1.70195e-41	3.50155e-40	CIRI2	no	hsa-MOXD1_0002
12:24829823|24836596	lin	ENSG00000060982	BCAT1	35.5491	138.705	1.96258	6.4552	182.069	1.7123e-41	3.52069e-40	CIRI2	no	hsa-BCAT1_0001
5:95736889|95755761	lin	ENSG00000164292	RHOBTB3	362.593	67.1191	-2.43384	7.74448	181.971	1.79938e-41	3.69746e-40	CIRI2	no	hsa-RHOBTB3_0018
8:60741259|60801593	lin	ENSG00000171316	CHD7	0.822863	10.8716	3.71933	2.67764	181.827	1.93429e-41	3.97224e-40	CIRI2	no	hsa-CHD7_0016
17:39708321|39712448	lin	ENSG00000141736	ERBB2	17.7074	3.09449	-2.51525	3.33946	181.586	2.18302e-41	4.48027e-40	CIRI2	no	hsa-ERBB2_0005
11:94795011|94821821	lin	ENSG00000166025	AMOTL1	16.2069	63.7863	1.98047	5.34328	181.519	2.25867e-41	4.6327e-40	CIRI2	no	hsa-AMOTL1_0003
5:163439257|163444481	lin	ENSG00000113328	CCNG1	155.342	39.47	-1.97574	6.60139	181.506	2.2728e-41	4.65882e-40	CIRI2	no	hsa-CCNG1_0001
12:24878530|24894475	lin	ENSG00000060982	BCAT1	24.0261	95.7602	1.99144	5.91917	181.503	2.27627e-41	4.66307e-40	CIRI2	no	hsa-BCAT1_0002
6:130184103|130184623	lin	ENSG00000164483	SAMD3	6.55489	0.0620961	-6.45891	1.61453	181.45	2.33809e-41	4.78679e-40	CIRI2	no	hsa-SAMD3_0003
2:219250643|219252230	lin	ENSG00000127824	TUBA4A	19.4661	100.352	2.36831	5.92114	181.408	2.38804e-41	4.88606e-40	CIRI2	no	none
14:75041615|75042477	lin	ENSG00000119684	MLH3	6.19731	0.0781574	-6.01459	1.54281	181.365	2.44039e-41	4.99012e-40	CIRI2	no	hsa-MLH3_0019
12:24887564|24894475	lin	ENSG00000060982	BCAT1	11.8966	53.176	2.15564	5.05068	181.362	2.44392e-41	4.99428e-40	CIRI2	no	hsa-BCAT1_0016
12:66209456|66217235	lin	ENSG00000090376	IRAK3	0.376775	9.92667	4.63338	2.51022	181.227	2.61549e-41	5.34164e-40	CIRI2	no	hsa-IRAK3_0004
3:27394518|27403384	lin	ENSG00000033867	SLC4A7	32.0694	6.94691	-2.20365	4.26586	181.088	2.80455e-41	5.72426e-40	CIRI2	no	hsa-SLC4A7_0052
3:27394518|27403384	circ	ENSG00000033867	SLC4A7	0.0762718	0.0909431	0.351987	-2.0962	0.0955388	0.75725	0.807661	CIRI2	no	hsa-SLC4A7_0052
15:90481960|90482281	lin	ENSG00000140575	IQGAP1	100.024	19.6363	-2.34521	5.89327	180.962	2.98743e-41	6.0938e-40	CIRI2	no	none
17:50185283|50185429	lin	ENSG00000108821	COL1A1	308.814	42.7901	-2.85075	7.45327	180.926	3.04307e-41	6.20353e-40	CIRI2	no	hsa-COL1A1_0009
18:73325034|73332581	lin	ENSG00000261780	LINC02582	0	6.23951	9.32876	1.85602	180.752	3.32062e-41	6.76521e-40	CIRI2	no	none
10:31373018|31502509	lin	ENSG00000148516	ZEB1	33.5742	6.08551	-2.4562	4.2828	180.748	3.32707e-41	6.77422e-40	CIRI2	no	hsa-ZEB1_0005
10:31373018|31502509	circ	ENSG00000148516	ZEB1	0.445725	0.214572	-1.04378	-1.09128	2.6757	0.101891	0.14805	CIRI2-DCC	no	hsa-ZEB1_0005
18:46681972|46692255	lin	ENSG00000101638	ST8SIA5	14.5773	2.15513	-2.75288	3.01864	180.745	3.33251e-41	6.78117e-40	CIRI2	no	hsa-ST8SIA5_0012
16:7579780|7607338	lin	ENSG00000078328	RBFOX1	1.18278	13.8765	3.6174	3.01934	180.693	3.42102e-41	6.95704e-40	CIRI2	no	hsa-RBFOX1_0010
8:42187404|42187982	lin	ENSG00000104368	PLAT	792.423	74.0559	-3.41915	8.75734	180.641	3.51143e-41	7.13656e-40	CIRI2	no	none
7:92590268|92725793	lin	none	none	32.3535	160.051	2.30364	6.59806	180.595	3.59432e-41	7.3006e-40	CIRI2	no	none
3:124857232|124859446	lin	ENSG00000082781	ITGB5	34.3011	5.66568	-2.59623	4.29916	180.488	3.79183e-41	7.69469e-40	CIRI2	no	hsa-ITGB5_0019
5:95736889|95763620	lin	ENSG00000164292	RHOBTB3	375.803	67.5781	-2.47564	7.78971	180.488	3.79295e-41	7.69469e-40	CIRI2	no	hsa-RHOBTB3_0001
5:95736889|95763620	circ	ENSG00000164292	RHOBTB3	0.469344	0.0644477	-2.65694	-1.39541	10.9783	0.000921873	0.00203722	CIRI2	no	hsa-RHOBTB3_0001
11:35192814|35198246	lin	ENSG00000026508	CD44	18.7115	2.73234	-2.777	3.38215	180.414	3.9366e-41	7.98129e-40	CIRI2	no	none
5:95736889|95783963	lin	ENSG00000164292	RHOBTB3	340.54	63.956	-2.41305	7.65705	180.393	3.9769e-41	8.05809e-40	CIRI2	no	hsa-RHOBTB3_0017
5:95736889|95783963	circ	ENSG00000164292	RHOBTB3	0.782286	0.0909431	-3.03771	-0.921782	18.0057	2.20245e-05	6.12711e-05	CIRI2	no	hsa-RHOBTB3_0017
8:37862737|37877551	lin	ENSG00000156675	RAB11FIP1	0.611399	13.1417	4.32438	2.90001	180.344	4.07612e-41	8.25414e-40	CIRI2	no	hsa-RAB11FIP1_0003
13:113306485|113309862	lin	ENSG00000185896	LAMP1	199.203	40.8847	-2.28563	6.90361	180.204	4.37466e-41	8.85332e-40	CIRI2	no	hsa-LAMP1_0002
7:92614753|92671535	lin	ENSG00000105810	CDK6	55.6234	284.928	2.35486	7.41767	179.916	5.05531e-41	1.02246e-39	CIRI2	no	none
6:121181450|121242339	lin	ENSG00000146350	TBC1D32	1.62352	18.3634	3.48517	3.40614	179.719	5.58141e-41	1.12819e-39	CIRI2	no	none
6:130175841|130216616	lin	ENSG00000164483	SAMD3	5.14475	0.0230174	-7.36784	1.27787	179.697	5.6442e-41	1.14019e-39	CIRI2	no	hsa-SAMD3_0011
3:173604279|173605091	lin	ENSG00000169760	NLGN1	6.01086	0	-9.27497	1.48899	179.327	6.79735e-41	1.37231e-39	CIRI2	no	hsa-NLGN1_0004
18:9775278|9815222	lin	ENSG00000168461	RAB31	54.004	13.5977	-1.98889	5.06558	179.24	7.10206e-41	1.43296e-39	CIRI2	no	hsa-RAB31_0001
18:9775278|9815222	circ	ENSG00000168461	RAB31	0.186459	0.0885915	-1.08223	-1.80498	1.36296	0.243026	0.31476	CIRI2	no	hsa-RAB31_0001
X:2714422|2794603	lin	none	none	282.693	54.6866	-2.36912	7.39416	179.228	7.14338e-41	1.44043e-39	CIRI2	no	none
1:214451805|214464957	lin	ENSG00000152104	PTPN14	63.458	14.835	-2.09858	5.28086	179.224	7.15785e-41	1.44248e-39	CIRI2	no	hsa-PTPN14_0008
15:59271175|59272449	lin	ENSG00000157483	MYO1E	17.9465	2.87547	-2.62521	3.33819	179.207	7.21932e-41	1.45399e-39	CIRI2	no	hsa-MYO1E_0113
4:156850221|156850416	lin	ENSG00000145431	PDGFC	66.8837	17.0109	-1.97768	5.3812	179.204	7.23282e-41	1.45583e-39	CIRI2	no	hsa-PDGFC_0004
8:71317552|71356511	lin	ENSG00000104313	EYA1	2.04368	17.1851	3.07489	3.34852	179.185	7.29944e-41	1.46836e-39	CIRI2	no	hsa-EYA1_0021
4:156762400|156810868	lin	ENSG00000145431	PDGFC	70.1081	18.4537	-1.92747	5.45904	179.146	7.44718e-41	1.49718e-39	CIRI2	no	hsa-PDGFC_0022
2:69040044|69044813	lin	ENSG00000169604	ANTXR1	171.535	45.9686	-1.90015	6.76079	179.088	7.66411e-41	1.53986e-39	CIRI2	no	hsa-ANTXR1_0001
2:69040044|69044813	circ	ENSG00000169604	ANTXR1	0.344907	0.111046	-1.52635	-1.5027	3.72802	0.0535066	0.0836077	CIRI2	no	hsa-ANTXR1_0001
11:94821530|94831541	lin	ENSG00000166025	AMOTL1	23.3306	86.3679	1.88639	5.79316	178.882	8.50231e-41	1.70725e-39	CIRI2	no	hsa-AMOTL1_0005
11:94821530|94831541	circ	ENSG00000166025	AMOTL1	0.070367	0.572312	2.96814	-0.928669	13.5009	0.000238446	0.000576312	CIRI2	no	hsa-AMOTL1_0005
10:31461037|31502509	lin	ENSG00000148516	ZEB1	49.7959	8.05974	-2.61896	4.83351	178.826	8.74333e-41	1.75459e-39	CIRI2	no	hsa-ZEB1_0001
10:31461037|31502509	circ	ENSG00000148516	ZEB1	0.737979	0.58781	-0.273262	-0.311573	0.290092	0.590161	0.659871	CIRI2-DCC	yes	hsa-ZEB1_0001
12:79592611|79621207	lin	ENSG00000177425	PAWR	5.46336	27.9496	2.34663	4.11367	178.794	8.88572e-41	1.7821e-39	CIRI2	no	hsa-PAWR_0002
16:7579777|7607338	lin	ENSG00000078328	RBFOX1	1.18278	13.7856	3.60786	3.01108	178.608	9.76017e-41	1.9563e-39	CIRI2	no	hsa-RBFOX1_0002
14:100968648|100998111	lin	ENSG00000225746	MEG8	11.466	0.698031	-4.02511	2.51984	178.484	1.03879e-40	2.08088e-39	CIRI2	no	hsa-SNHG23_0026
X:38033534|38034008	lin	ENSG00000147041	SYTL5	7.43403	0.26736	-4.68227	1.84687	178.354	1.10851e-40	2.2192e-39	CIRI2	no	hsa-SYTL5_0004
X:38033534|38034008	circ	ENSG00000147041	SYTL5	0.160132	0.0390787	-1.71306	-2.01714	2.63991	0.10421	0.150954	CIRI2	no	hsa-SYTL5_0004
6:133461114|133523177	lin	ENSG00000112319	EYA4	4.24865	31.9004	2.89969	4.22707	178.296	1.14127e-40	2.28343e-39	CIRI2	no	hsa-EYA4_0002
12:3281790|3283246	lin	ENSG00000011105	TSPAN9	25.995	119.816	2.20995	6.20058	178.146	1.23105e-40	2.46158e-39	CIRI2	no	none
1:145866610|145868400	lin	ENSG00000198483	ANKRD35	7.42757	0.0449083	-7.13144	1.79248	177.878	1.4083e-40	2.81434e-39	CIRI2	no	hsa-ANKRD35_0001
15:66711668|66716498	lin	ENSG00000137834	SMAD6	12.173	0.745093	-4.03136	2.62406	177.808	1.45885e-40	2.9136e-39	CIRI2	no	hsa-SMAD6_0001
13:113306485|113310867	lin	ENSG00000185896	LAMP1	231.407	46.4594	-2.31715	7.11495	177.543	1.66665e-40	3.32664e-39	CIRI2	no	hsa-LAMP1_0001
15:52584745|52593736	lin	ENSG00000047346	FAM214A	10.054	0.989999	-3.3307	2.4008	177.446	1.75002e-40	3.49095e-39	CIRI2	no	hsa-FAM214A_0006
17:6080371|6095223	lin	ENSG00000179314	WSCD1	0.929979	13.4433	3.82046	2.95984	177.396	1.79473e-40	3.57801e-39	CIRI2	no	hsa-WSCD1_0002
16:29833733|29836958	lin	ENSG00000013364	MVP	153.153	31.6455	-2.2726	6.52405	177.264	1.91764e-40	3.82078e-39	CIRI2	no	hsa-MVP_0001
7:80748898|80828745	lin	ENSG00000075223	SEMA3C	86.8517	17.101	-2.34008	5.68833	177.043	2.14347e-40	4.26818e-39	CIRI2	no	hsa-SEMA3C_0094
1:243221724|243225321	lin	ENSG00000143702	CEP170	83.0845	21.583	-1.94352	5.70169	176.951	2.2452e-40	4.46809e-39	CIRI2	no	hsa-CEP170_0006
1:243221724|243225321	circ	ENSG00000143702	CEP170	0.124437	0.185162	0.532596	-1.62915	0.367808	0.544201	0.618655	CIRI2	no	hsa-CEP170_0006
1:28987431|28997319	lin	ENSG00000159023	EPB41	0.953205	10.833	3.50346	2.68675	176.946	2.25024e-40	4.47547e-39	CIRI2	no	hsa-EPB41_0022
1:28987431|28997319	circ	ENSG00000159023	EPB41	0	0.172579	4.22656	-1.95182	7.68918	0.0055553	0.0107206	CIRI2	no	hsa-EPB41_0022
11:2133517|2133665	lin	ENSG00000129965,ENSG00000167244,ENSG00000284779	INS-IGF2,IGF2,AC132217.2	55.4551	1938.86	5.12839	9.96307	176.856	2.35437e-40	4.67978e-39	CIRI2	no	none
11:106809993|106810478	lin	ENSG00000152402	GUCY1A2	1.36977	14.8604	3.42774	3.12048	176.727	2.51297e-40	4.99207e-39	CIRI2	no	hsa-GUCY1A2_0007
11:106809993|106810478	circ	ENSG00000152402	GUCY1A2	0	0.194469	4.38847	-1.88204	8.5849	0.00338962	0.00679978	CIRI2	no	hsa-GUCY1A2_0007
17:19795622|19804830	lin	ENSG00000083290	ULK2	4.73765	0	-8.92425	1.13657	176.507	2.80561e-40	5.5701e-39	CIRI2	no	hsa-ULK2_0013
17:32171043|32183272	lin	ENSG00000126858	RHOT1	10.4405	1.06938	-3.26509	2.45909	176.208	3.26082e-40	6.46999e-39	CIRI2	no	hsa-RHOT1_0001
X:46669607|46682535	lin	ENSG00000065923	SLC9A7	17.3023	2.3495	-2.88638	3.25556	176.107	3.43215e-40	6.8059e-39	CIRI2	no	hsa-SLC9A7_0003
12:32619698|32633689	lin	ENSG00000139132	FGD4	1.98373	19.526	3.29142	3.50928	175.955	3.70454e-40	7.3417e-39	CIRI2	no	hsa-FGD4_0019
15:59217891|59256378	lin	ENSG00000157483	MYO1E	35.4233	6.6363	-2.41111	4.37204	175.907	3.79527e-40	7.51707e-39	CIRI2	no	hsa-MYO1E_0020
3:27418486|27424152	lin	ENSG00000033867	SLC4A7	34.6479	7.96115	-2.11859	4.39437	175.869	3.86842e-40	7.65742e-39	CIRI2	no	hsa-SLC4A7_0008
1:240123179|240188262	lin	ENSG00000155816	FMN2	9.73098	0.174367	-5.74822	2.24637	175.838	3.9288e-40	7.77232e-39	CIRI2	no	hsa-FMN2_0006
2:131555072|131575207	lin	none	none	0	5.61104	9.17131	1.70942	175.791	4.02301e-40	7.954e-39	CIRI2	no	none
10:67988663|68044558	lin	ENSG00000148634	HERC4	79.2952	18.5249	-2.09953	5.60424	175.76	4.0865e-40	8.07476e-39	CIRI2	no	hsa-HERC4_0031
2:36509983|36522313	lin	ENSG00000150938	CRIM1	124.667	24.5192	-2.34738	6.21527	175.597	4.43499e-40	8.75819e-39	CIRI2	no	hsa-CRIM1_0014
8:31865615|32029485	lin	ENSG00000157168	NRG1	0	5.94044	9.25195	1.78204	175.415	4.8601e-40	9.59203e-39	CIRI2	no	hsa-NRG1_0091
8:23367997|23368434	lin	ENSG00000134013	LOXL2	227.815	37.5861	-2.60004	7.04831	175.404	4.88633e-40	9.63812e-39	CIRI2	no	none
19:38459146|38460591	lin	ENSG00000196218	RYR1	0.152544	9.08493	6.00957	2.36952	175.398	4.90165e-40	9.66263e-39	CIRI2	no	hsa-RYR1_0009
19:38459146|38460591	circ	ENSG00000196218	RYR1	0	0.985756	6.69212	-0.422149	33.9995	5.51252e-09	2.27864e-08	CIRI2	yes	hsa-RYR1_0009
7:92671426|92725793	lin	ENSG00000105810	CDK6	47.8879	246.669	2.36303	7.20918	175.322	5.09113e-40	1.00302e-38	CIRI2	no	hsa-CDK6_0003
2:36378357|36522313	lin	ENSG00000150938	CRIM1	41.3216	8.34302	-2.31217	4.6182	175.123	5.62702e-40	1.10795e-38	CIRI2	no	hsa-CRIM1_0037
7:92774696|92783124	lin	ENSG00000105810	CDK6	30.7601	149.407	2.27674	6.50385	175.031	5.89552e-40	1.16013e-38	CIRI2	no	hsa-CDK6_0004
12:110025742|110030758	lin	ENSG00000076513	ANKRD13A	68.4865	14.0088	-2.29236	5.35667	174.806	6.59937e-40	1.29788e-38	CIRI2	no	hsa-ANKRD13A_0007
11:86007542|86031611	lin	ENSG00000073921	PICALM	102.648	28.2423	-1.86032	6.02603	174.704	6.9493e-40	1.36589e-38	CIRI2	no	hsa-PICALM_0007
11:86007542|86031611	circ	ENSG00000073921	PICALM	1.62045	1.19669	-0.447021	0.615166	1.56581	0.210817	0.278952	CIRI2-DCC-CircExplorer2	yes	hsa-PICALM_0007
1:64777623|64789514	lin	ENSG00000162437	RAVER2	2.16634	17.1342	2.96664	3.35372	174.658	7.10927e-40	1.39651e-38	CIRI2	no	hsa-RAVER2_0004
7:83977132|84014351	lin	ENSG00000075213	SEMA3A	11.3802	54.6202	2.25787	5.07293	174.582	7.38633e-40	1.45009e-38	CIRI2	no	hsa-SEMA3A_0022
15:90466001|90467592	lin	ENSG00000140575	IQGAP1	71.0562	13.6429	-2.37461	5.39042	174.539	7.54804e-40	1.48097e-38	CIRI2	no	hsa-IQGAP1_0023
2:26924887|26928323	lin	ENSG00000157851	DPYSL5	0	6.38732	9.36003	1.88319	174.392	8.12959e-40	1.59413e-38	CIRI2	no	hsa-DPYSL5_0001
10:67988663|68044563	lin	ENSG00000148634	HERC4	77.9275	18.2297	-2.09744	5.57944	174.24	8.77413e-40	1.71951e-38	CIRI2	no	hsa-HERC4_0006
10:68025546|68044558	lin	ENSG00000148634	HERC4	70.2362	15.9035	-2.14287	5.41966	173.99	9.94912e-40	1.94864e-38	CIRI2	no	hsa-HERC4_0003
10:68025546|68044558	circ	ENSG00000148634	HERC4	0.778822	0.120714	-2.524	-0.856606	14.0973	0.000173596	0.000427574	CIRI2	no	hsa-HERC4_0003
3:27448651|27452498	lin	ENSG00000033867	SLC4A7	36.246	8.74421	-2.05145	4.47376	173.966	1.00675e-39	1.97067e-38	CIRI2	no	hsa-SLC4A7_0001
3:27448651|27452498	circ	ENSG00000033867	SLC4A7	0.428107	0.058618	-2.52011	-1.49929	6.98155	0.00823544	0.0153422	CIRI2	no	hsa-SLC4A7_0001
14:63415140|63422094	lin	ENSG00000154001	PPP2R5E	27.0845	6.1655	-2.13599	4.03375	173.894	1.04431e-39	2.04299e-38	CIRI2	no	hsa-PPP2R5E_0002
12:82857010|82930545	lin	ENSG00000179104	TMTC2	1.17021	12.6047	3.44938	2.89913	173.804	1.09269e-39	2.13639e-38	CIRI2	no	hsa-TMTC2_0001
1:64802976|64814840	lin	ENSG00000162437	RAVER2	3.19647	25.1693	2.9627	3.88679	173.62	1.19857e-39	2.34204e-38	CIRI2	no	hsa-RAVER2_0006
1:64802976|64814840	circ	ENSG00000162437	RAVER2	0	0.242293	4.67431	-1.75098	9.9977	0.00156736	0.00333733	CIRI2	no	hsa-RAVER2_0006
Y:13366267|13369349	lin	ENSG00000183878	UTY	4.50949	0	-8.86191	1.08086	173.469	1.29316e-39	2.52539e-38	CIRI2	no	hsa-UTY_0003
7:108399436|108401533	lin	ENSG00000091129	NRCAM	0.0762718	7.63967	6.66418	2.12315	173.369	1.35969e-39	2.65377e-38	CIRI2	no	hsa-NRCAM_0038
19:19821601|19937830	lin	none	none	1.95147	14.1712	2.87006	3.10618	173.239	1.45156e-39	2.83143e-38	CIRI2	no	none
12:66203711|66211597	lin	ENSG00000090376	IRAK3	0.248874	7.6477	4.82455	2.15626	173.088	1.56608e-39	3.05303e-38	CIRI2	no	hsa-IRAK3_0002
3:27383153|27452498	lin	ENSG00000033867	SLC4A7	39.2243	9.07556	-2.11257	4.57699	172.696	1.90726e-39	3.71599e-38	CIRI2	no	hsa-SLC4A7_0007
3:27383153|27452498	circ	ENSG00000033867	SLC4A7	0.384727	0.240504	-0.692387	-1.13325	1.15026	0.283495	0.359343	CIRI2	yes	hsa-SLC4A7_0007
8:60741259|60808272	lin	ENSG00000171316	CHD7	0.815274	10.6494	3.74201	2.64967	172.626	1.97523e-39	3.84618e-38	CIRI2	no	hsa-CHD7_0010
7:139053451|139074030	lin	ENSG00000105939	ZC3HAV1	23.6105	90.1861	1.9331	5.84527	172.437	2.17177e-39	4.22642e-38	CIRI2	no	hsa-ZC3HAV1_0015
1:214390988|214414726	lin	ENSG00000152104	PTPN14	76.142	17.6169	-2.11447	5.54233	172.431	2.17903e-39	4.23808e-38	CIRI2	no	hsa-PTPN14_0003
1:64777623|64781571	lin	ENSG00000162437	RAVER2	1.792	13.8434	2.94066	3.06502	172.408	2.204e-39	4.28415e-38	CIRI2	no	hsa-RAVER2_0011
16:83217345|83217497	lin	ENSG00000140945	CDH13	102.582	26.6814	-1.94312	6.00818	172.405	2.20776e-39	4.28897e-38	CIRI2	no	none
3:27411642|27452498	lin	ENSG00000033867	SLC4A7	38.6951	9.383	-2.04833	4.57137	172.349	2.27073e-39	4.40874e-38	CIRI2	no	hsa-SLC4A7_0002
3:27411642|27452498	circ	ENSG00000033867	SLC4A7	1.05788	0.392417	-1.43348	-0.270706	8.21343	0.00415814	0.00820758	CIRI2-DCC-CircExplorer2	yes	hsa-SLC4A7_0002
10:67954595|68044558	lin	ENSG00000148634	HERC4	69.3428	17.5209	-1.9855	5.43225	172.198	2.44922e-39	4.75253e-38	CIRI2	no	hsa-HERC4_0033
13:42953948|42970670	lin	ENSG00000133106	EPSTI1	11.1194	0.211094	-5.63269	2.42266	172.188	2.46189e-39	4.77435e-38	CIRI2	no	hsa-EPSTI1_0003
22:37568429|37568774	lin	ENSG00000128283	CDC42EP1	56.6288	14.7212	-1.94147	5.14552	172.111	2.5589e-39	4.95961e-38	CIRI2	no	none
12:24842082|24849949	lin	ENSG00000060982	BCAT1	22.3204	79.7037	1.83524	5.68945	172.034	2.66013e-39	5.15284e-38	CIRI2	no	hsa-BCAT1_0004
6:130287820|130313093	lin	ENSG00000164483	SAMD3	5.34697	0.0903798	-5.79644	1.34151	172.002	2.70326e-39	5.23334e-38	CIRI2	no	hsa-SAMD3_0018
8:37877109|37877551	lin	ENSG00000156675	RAB11FIP1	0.495307	11.7973	4.48141	2.74734	171.81	2.97713e-39	5.76021e-38	CIRI2	no	hsa-RAB11FIP1_0002
1:188795922|188796477	lin	none	none	0.0381359	6.46919	7.25664	1.90803	171.609	3.29396e-39	6.36954e-38	CIRI2	no	none
15:89113725|89116521	lin	ENSG00000140526	ABHD2	92.6961	25.9446	-1.83781	5.88344	171.482	3.51089e-39	6.78509e-38	CIRI2	no	hsa-ABHD2_0002
[truncated: 31,454 more rows]

## Sheet: MYO_scr_VS_RH4_scr
Position	Type	Gene_ID	Gene_Name	MYO_scr	RH4_scr	logFC	logCPM	LR	PValue	FDR	Detected_By	Top_Expressed_20%	circAtlas_ID
3:45089054|45091538	lin	ENSG00000163814	CDCP1	179.881	0	-14.0578	6.48727	1336.96	1.04945e-292	3.4444e-288	CIRI2	no	hsa-CDCP1_0004
11:123083085|123097952	lin	ENSG00000166250	CLMP	152.058	0	-13.8155	6.24433	1284.49	2.65003e-281	3.30446e-277	CIRI2	no	hsa-CLMP_0001
8:121628714|121629340	lin	ENSG00000170961	HAS2	264.821	0	-14.6157	7.04647	1284.23	3.02044e-281	3.30446e-277	CIRI2	no	hsa-HAS2_0001
8:121628714|121629340	circ	ENSG00000170961	HAS2	14.8489	0	-10.4585	2.86697	405.474	3.5419e-90	1.74548e-88	CIRI2	yes	hsa-HAS2_0001
3:45110473|45112445	lin	ENSG00000163814	CDCP1	153.102	0	-13.825	6.25384	1270.99	2.28096e-278	1.87158e-274	CIRI2	no	hsa-CDCP1_0001
3:45112083|45112445	lin	ENSG00000163814	CDCP1	171.818	0	-13.9914	6.4207	1237.63	4.04115e-271	2.65269e-267	CIRI2	no	hsa-CDCP1_0005
11:123073176|123074843	lin	ENSG00000166250	CLMP	174.685	0.0249578	-12.2565	6.44548	1218.29	6.46801e-267	3.53811e-263	CIRI2	no	hsa-CLMP_0006
16:29833733|29834066	lin	ENSG00000013364	MVP	209.576	0.601142	-8.41456	6.71222	1206.97	1.86139e-264	8.72755e-261	CIRI2	no	hsa-MVP_0002
16:29833733|29834066	circ	ENSG00000013364	MVP	0.485125	0	-5.59912	-1.3373	21.4131	3.7023e-06	1.01481e-05	CIRI2	no	hsa-MVP_0002
3:45110473|45118621	lin	ENSG00000163814	CDCP1	166.906	0	-13.9494	6.37852	1203.45	1.08512e-263	4.45184e-260	CIRI2	no	hsa-CDCP1_0002
20:36549517|36549694	lin	ENSG00000101335	MYL9	298.517	0.0249578	-13.0288	7.2191	1201.27	3.22667e-263	1.1767e-259	CIRI2	no	none
11:123083085|123084713	lin	ENSG00000166250	CLMP	127.741	0.0491843	-11.0353	5.99236	1191.46	4.36775e-261	1.43354e-257	CIRI2	no	hsa-CLMP_0002
11:123083085|123084713	circ	ENSG00000166250	CLMP	0.368194	0	-5.11392	-1.61771	16.2943	5.42269e-05	0.000129731	CIRI2	no	hsa-CLMP_0002
16:29833733|29836958	lin	ENSG00000013364	MVP	150.146	0.430094	-8.41929	6.22959	1189	1.49612e-260	4.46401e-257	CIRI2	no	hsa-MVP_0001
12:13211469|13214673	lin	ENSG00000134531	EMP1	169.888	0.579096	-8.17148	6.40963	1178.23	3.28555e-258	8.98625e-255	CIRI2	no	hsa-EMP1_0001
9:110941421|110942168	lin	ENSG00000198121	LPAR1	100.657	0.0242265	-11.4607	5.64687	1174.25	2.40645e-257	6.07555e-254	CIRI2	no	hsa-LPAR1_0001
9:110941421|110942168	circ	ENSG00000198121	LPAR1	0.258131	0	-4.65832	-1.82336	12.1003	0.000504143	0.00105708	CIRI2	no	hsa-LPAR1_0001
9:18721536|18829977	lin	ENSG00000178031	ADAMTSL1	108.768	0.0777855	-10.3037	5.76029	1173.89	2.87658e-257	6.74373e-254	CIRI2	no	hsa-ADAMTSL1_0038
14:74585854|74603705	lin	ENSG00000119681	LTBP2	136.551	0.0242265	-11.9006	6.08822	1173.28	3.90286e-257	8.53973e-254	CIRI2	no	hsa-LTBP2_0008
2:237344725|237348654	lin	ENSG00000163359	COL6A3	185.245	0.176154	-9.95454	6.53104	1168.74	3.78683e-256	7.76797e-253	CIRI2	no	hsa-COL6A3_0081
10:93372930|93392955	lin	ENSG00000138119	MYOF	191.948	0.249558	-9.51682	6.58329	1163.8	4.49525e-255	8.67875e-252	CIRI2	no	none
1:56511976|56537112	lin	ENSG00000162407	PLPP3	108.18	0.0990998	-9.9266	5.75271	1163.65	4.8371e-255	8.81991e-252	CIRI2	no	hsa-PLPP3_0001
10:93361452|93366434	lin	ENSG00000138119	MYOF	161.477	0.226788	-9.41245	6.33354	1159.23	4.41706e-254	7.63012e-251	CIRI2	no	hsa-MYOF_0022
10:93361452|93366434	circ	ENSG00000138119	MYOF	2.02178	0.0249578	-5.84767	0.16478	65.9509	4.62289e-16	2.65584e-15	CIRI2	yes	hsa-MYOF_0022
10:93381219|93389154	lin	ENSG00000138119	MYOF	165.712	0.197462	-9.61289	6.37071	1155.72	2.55807e-253	4.19182e-250	CIRI2	no	hsa-MYOF_0001
10:93381219|93389154	circ	ENSG00000138119	MYOF	0.945653	0	-6.48798	-0.77132	35.1798	3.00624e-09	1.10664e-08	CIRI2	no	hsa-MYOF_0001
9:18622243|18639411	lin	ENSG00000178031	ADAMTSL1	122.738	0.251752	-8.87063	5.93685	1155.63	2.68207e-253	4.19182e-250	CIRI2	no	hsa-ADAMTSL1_0009
9:18635943|18662073	lin	ENSG00000178031	ADAMTSL1	104.789	0.104199	-9.87905	5.7063	1153.84	6.57708e-253	9.81211e-250	CIRI2	no	hsa-ADAMTSL1_0005
9:18635943|18657750	lin	ENSG00000178031	ADAMTSL1	118.651	0.278891	-8.68914	5.88829	1149.53	5.68084e-252	8.10656e-249	CIRI2	no	hsa-ADAMTSL1_0029
10:93347617|93349969	lin	ENSG00000138119	MYOF	132.044	0.172504	-9.46737	6.04201	1146.86	2.15865e-251	2.95204e-248	CIRI2	no	hsa-MYOF_0026
12:13211469|13213821	lin	ENSG00000134531	EMP1	222.55	0.733205	-8.23091	6.79967	1146.64	2.40917e-251	3.16285e-248	CIRI2	no	hsa-EMP1_0002
1:56523823|56537112	lin	ENSG00000162407	PLPP3	105.048	0.126245	-9.58942	5.71056	1144.92	5.70811e-251	7.20561e-248	CIRI2	no	hsa-PLPP3_0004
1:150510164|150511096	lin	ENSG00000143369	ECM1	234.118	0.957825	-7.91931	6.87398	1137.62	2.2042e-249	2.6794e-246	CIRI2	no	none
12:8655415|8655830	lin	ENSG00000197614	MFAP5	182.322	0	-14.0764	6.50563	1130.93	6.26194e-248	7.34011e-245	CIRI2	no	hsa-MFAP5_0001
16:29845888|29847385	lin	ENSG00000013364	MVP	183.467	0.949075	-7.56963	6.52303	1126.71	5.17948e-247	5.86192e-244	CIRI2	no	hsa-MVP_0004
9:18622243|18636017	lin	ENSG00000178031	ADAMTSL1	101.705	0.175423	-9.08986	5.66446	1124.65	1.44971e-246	1.58603e-243	CIRI2	no	hsa-ADAMTSL1_0043
9:110941421|110973558	lin	ENSG00000198121	LPAR1	86.539	0.0242265	-11.2428	5.42801	1122.17	5.01148e-246	5.30586e-243	CIRI2	no	hsa-LPAR1_0005
9:110941421|110973558	circ	ENSG00000198121	LPAR1	2.37504	0	-7.83405	0.345178	82.8248	8.9659e-20	6.30804e-19	CIRI2	yes	hsa-LPAR1_0005
10:93323078|93329834	lin	ENSG00000138119	MYOF	181.15	0.249565	-9.43354	6.50004	1119.96	1.51666e-245	1.55557e-242	CIRI2	no	hsa-MYOF_0002
10:93316714|93325965	lin	ENSG00000138119	MYOF	217.548	0.251021	-9.6971	6.7643	1117.95	4.13855e-245	4.1161e-242	CIRI2	no	hsa-MYOF_0035
15:89790460|89806945	lin	ENSG00000166825	ANPEP	219.874	0.0249578	-12.588	6.77766	1114.13	2.80012e-244	2.70302e-241	CIRI2	no	none
2:237325560|237339117	lin	ENSG00000163359	COL6A3	233.143	0.249578	-9.7969	6.8636	1113.44	3.96185e-244	3.7152e-241	CIRI2	no	none
9:18622243|18662073	lin	ENSG00000178031	ADAMTSL1	107.51	0.176154	-9.1693	5.74427	1108.77	4.09457e-243	3.733e-240	CIRI2	no	hsa-ADAMTSL1_0006
9:18504829|18574266	lin	ENSG00000178031	ADAMTSL1	121.751	0.226794	-9.00419	5.92454	1107.14	9.27654e-243	8.22879e-240	CIRI2	no	hsa-ADAMTSL1_0010
5:83483513|83493931	lin	ENSG00000038427	VCAN	89.603	0	-13.0526	5.47848	1104.4	3.65454e-242	3.15646e-239	CIRI2	no	hsa-VCAN_0006
9:110972073|110973558	lin	ENSG00000198121	LPAR1	89.9723	0.0242265	-11.2983	5.48373	1100.81	2.2027e-241	1.85372e-238	CIRI2	no	hsa-LPAR1_0003
9:110972073|110973558	circ	ENSG00000198121	LPAR1	16.1694	0.0264139	-8.81638	2.98261	326.048	6.97658e-73	2.28521e-71	CIRI2	yes	hsa-LPAR1_0003
9:18770602|18829977	lin	ENSG00000178031	ADAMTSL1	97.7639	0.18271	-9.03101	5.60729	1100.35	2.76591e-241	2.2695e-238	CIRI2	no	hsa-ADAMTSL1_0065
9:18675857|18684800	lin	ENSG00000178031	ADAMTSL1	88.5866	0.0976373	-9.63873	5.46353	1097.69	1.05097e-240	8.41312e-238	CIRI2	no	hsa-ADAMTSL1_0003
10:93431408|93456937	lin	ENSG00000138119	MYOF	116.139	0.172504	-9.28171	5.85589	1094.19	6.04062e-240	4.72045e-237	CIRI2	no	hsa-MYOF_0030
9:18770602|18795524	lin	ENSG00000178031	ADAMTSL1	101.935	0.181254	-9.09202	5.66815	1093.81	7.31517e-240	5.58351e-237	CIRI2	no	hsa-ADAMTSL1_0030
9:18826284|18829977	lin	ENSG00000178031	ADAMTSL1	111.926	0.0748669	-10.3452	5.80121	1093.5	8.53704e-240	6.36805e-237	CIRI2	no	hsa-ADAMTSL1_0004
5:83537007|83580647	lin	ENSG00000038427	VCAN	83.2864	0	-12.9459	5.3713	1074.03	1.45524e-235	1.06139e-232	CIRI2	no	none
14:74500778|74528698	lin	ENSG00000119681	LTBP2	144.308	0.202568	-9.41206	6.17116	1067.32	4.18126e-234	2.98333e-231	CIRI2	no	hsa-LTBP2_0009
16:64971579|64993034	lin	ENSG00000140937	CDH11	93.5357	0.0513717	-10.586	5.54215	1065.26	1.17202e-233	8.18442e-231	CIRI2	no	hsa-CDH11_0005
10:93379863|93392955	lin	ENSG00000138119	MYOF	178.752	0.196006	-9.72284	6.48028	1053.52	4.17384e-231	2.85395e-228	CIRI2	no	none
9:18681812|18684800	lin	ENSG00000178031	ADAMTSL1	102.73	0.173967	-9.10498	5.67926	1051.16	1.36078e-230	9.11472e-228	CIRI2	no	none
9:18775743|18777906	lin	ENSG00000178031	ADAMTSL1	88.0531	0.0264139	-11.2676	5.45354	1046.7	1.26725e-229	8.31847e-227	CIRI2	no	none
5:83537007|83572560	lin	ENSG00000038427	VCAN	81.8487	0	-12.9205	5.34571	1043.04	7.91439e-229	5.0933e-226	CIRI2	no	hsa-VCAN_0005
10:93402876|93404073	lin	ENSG00000138119	MYOF	108.051	0.17761	-9.17733	5.75288	1042.53	1.02495e-228	6.4692e-226	CIRI2	no	hsa-MYOF_0041
14:74549863|74555693	lin	ENSG00000119681	LTBP2	146.25	0.102012	-10.3609	6.18918	1041.86	1.43398e-228	8.88014e-226	CIRI2	no	hsa-LTBP2_0002
14:74549863|74555693	circ	ENSG00000119681	LTBP2	0.58413	0	-5.79872	-1.23086	26.0434	3.33832e-07	1.02084e-06	CIRI2	no	hsa-LTBP2_0002
7:55143305|55161631	lin	ENSG00000146648	EGFR	67.6671	0	-12.6476	5.0714	1039.68	4.26116e-228	2.58992e-225	CIRI2	no	hsa-EGFR_0063
9:18770602|18777906	lin	ENSG00000178031	ADAMTSL1	78.7485	0.156296	-8.92831	5.29411	1039.53	4.58633e-228	2.73687e-225	CIRI2	no	none
2:237333450|237336532	lin	ENSG00000163359	COL6A3	314.58	0.298031	-9.97665	7.29643	1020.17	7.39933e-224	4.33667e-221	CIRI2	no	hsa-COL6A3_0001
9:18706747|18721665	lin	ENSG00000178031	ADAMTSL1	87.6308	0.295099	-8.1335	5.45138	1016.02	5.90886e-223	3.40236e-220	CIRI2	no	hsa-ADAMTSL1_0011
19:56818600|56824427	lin	ENSG00000198300,ENSG00000269699	PEG3,ZIM2	0.211549	237.388	10.194	6.89954	1010.16	1.11391e-221	6.30338e-219	CIRI2	no	hsa-PEG3_0001
5:83537007|83555038	lin	ENSG00000038427	VCAN	69.6241	0	-12.6872	5.11122	1008.19	2.97894e-221	1.65715e-218	CIRI2	no	hsa-VCAN_0001
5:83537007|83555038	circ	ENSG00000038427	VCAN	0.785451	0	-6.25204	-0.927246	34.8354	3.58794e-09	1.31121e-08	CIRI2	no	hsa-VCAN_0001
6:31271073|31355592	circ	ENSG00000234745	HLA-B	143.799	0	-13.7346	6.16305	1005.76	1.00572e-220	5.50145e-218	CIRI2	yes	hsa-MIR6891_0001
6:31271073|31355592	lin	ENSG00000234745	HLA-B	205.214	9.86495	-4.37877	6.74557	407.815	1.09561e-90	5.48156e-89	CIRI2	no	hsa-MIR6891_0001
14:100828708|100845533	lin	ENSG00000214548	MEG3	149.896	0.475634	-8.26069	6.22674	996.694	9.39391e-219	5.05439e-216	CIRI2	no	hsa-MEG3_0006
14:100828708|100845533	circ	ENSG00000214548	MEG3	0.22642	0	-4.47351	-1.8981	10.725	0.00105699	0.00211165	CIRI2	no	hsa-MEG3_0006
17:6087990|6090505	lin	ENSG00000179314	WSCD1	0.478514	111.654	7.83549	5.82338	994.441	2.90145e-218	1.53594e-215	CIRI2	no	hsa-WSCD1_0001
9:110972073|111036201	lin	ENSG00000198121	LPAR1	61.4019	0	-12.5063	4.92932	991.582	1.21371e-217	6.32302e-215	CIRI2	no	hsa-LPAR1_0011
5:83537007|83548084	lin	ENSG00000038427	VCAN	67.4057	0	-12.6403	5.06409	988.36	6.08816e-217	3.12218e-214	CIRI2	no	hsa-VCAN_0002
9:19118321|19123647	lin	ENSG00000147872	PLIN2	61.6447	0.0506404	-9.98384	4.93702	983.291	7.69614e-216	3.88608e-213	CIRI2	no	hsa-PLIN2_0007
9:18706747|18753508	lin	ENSG00000178031	ADAMTSL1	87.3255	0.303117	-8.12711	5.44708	979.403	5.38822e-215	2.6795e-212	CIRI2	no	hsa-ADAMTSL1_0042
9:110972073|111011690	lin	ENSG00000198121	LPAR1	59.6582	0	-12.4646	4.88742	976.135	2.76537e-214	1.35466e-211	CIRI2	no	hsa-LPAR1_0004
9:110972073|111011690	circ	ENSG00000198121	LPAR1	2.05659	0	-7.59317	0.105542	66.5629	3.38902e-16	1.96106e-15	CIRI2	yes	hsa-LPAR1_0004
3:30623199|30650460	lin	ENSG00000163513	TGFBR2	214.227	1.4063	-7.2385	6.74984	975.105	4.63093e-214	2.23517e-211	CIRI2	no	hsa-TGFBR2_0005
6:73723251|73736508	lin	ENSG00000156535	CD109	57.4871	0	-12.4119	4.8344	973.868	8.59959e-214	4.09054e-211	CIRI2	no	hsa-CD109_0002
6:73723251|73736508	circ	ENSG00000156535	CD109	0.531193	0	-5.64187	-1.33018	22.8523	1.74936e-06	4.96676e-06	CIRI2	no	hsa-CD109_0002
3:30671638|30672437	lin	ENSG00000163513	TGFBR2	275.255	1.56917	-7.45111	7.11073	973.345	1.11759e-213	5.24004e-211	CIRI2	no	hsa-TGFBR2_0003
6:130385173|130387592	lin	ENSG00000164484	TMEM200A	63.7519	0.0726795	-9.53466	4.98699	972.492	1.71273e-213	7.91737e-211	CIRI2	no	hsa-TMEM200A_0001
7:94417724|94418552	lin	ENSG00000164692	COL1A2	424.296	0.102743	-11.8963	7.72733	971.189	3.28789e-213	1.49877e-210	CIRI2	no	hsa-COL1A2_0021
6:73723251|73759028	lin	ENSG00000156535	CD109	63.5989	0.0513717	-10.0292	4.98286	969.747	6.76548e-213	3.04178e-210	CIRI2	no	hsa-CD109_0012
9:21476899|21477292	lin	ENSG00000171889	MIR31HG	67.3023	0	-12.6386	5.06237	969.453	7.83613e-213	3.47553e-210	CIRI2	no	hsa-MIR31HG_0001
9:21476899|21477292	circ	ENSG00000171889	MIR31HG	3.54048	0	-8.37738	0.80512	92.1849	7.89447e-22	6.15012e-21	CIRI2	yes	hsa-MIR31HG_0001
5:137112435|137140694	lin	ENSG00000152377	SPOCK1	64.2037	0	-12.5701	4.99346	968.541	1.23737e-212	5.41492e-210	CIRI2	no	hsa-SPOCK1_0005
19:4546216|4558489	lin	ENSG00000167680	SEMA6B	0.679321	118.734	7.50954	5.91335	959.504	1.13953e-210	4.92114e-208	CIRI2	no	none
4:176221450|176225341	lin	ENSG00000164122	ASB5	217.975	1.09573	-7.63675	6.77267	956.452	5.25164e-210	2.23849e-207	CIRI2	no	none
3:30644747|30653104	lin	ENSG00000163513	TGFBR2	204.754	1.44	-7.14563	6.68486	952.524	3.74972e-209	1.57781e-206	CIRI2	no	hsa-TGFBR2_0010
19:4546216|4558149	lin	ENSG00000167680	SEMA6B	0.772546	136.451	7.51185	6.11226	950.938	8.29722e-209	3.44713e-206	CIRI2	no	none
3:30632744|30650460	lin	ENSG00000163513	TGFBR2	176.845	1.08114	-7.33944	6.47217	950.469	1.04889e-208	4.30322e-206	CIRI2	no	hsa-TGFBR2_0009
17:6087990|6095223	lin	ENSG00000179314	WSCD1	0.637383	104.416	7.33194	5.73022	942.817	4.83241e-207	1.95808e-204	CIRI2	no	hsa-WSCD1_0003
17:6087990|6095223	circ	ENSG00000179314	WSCD1	0	0.35522	5.10704	-1.45806	14.7572	0.000122277	0.000279396	CIRI2	no	hsa-WSCD1_0003
9:18793189|18829977	lin	ENSG00000178031	ADAMTSL1	59.6322	0.0264139	-10.7054	4.88854	941.989	7.31463e-207	2.92772e-204	CIRI2	no	none
13:75727029|75761038	lin	ENSG00000261553,ENSG00000136153	AL137782.1,LMO7	67.1281	0.353764	-7.53144	5.06752	941.771	8.15715e-207	3.22561e-204	CIRI2	no	hsa-LMO7_0050
9:110972073|110978759	lin	ENSG00000198121	LPAR1	55.1135	0	-12.3501	4.77223	937.444	7.11264e-206	2.7791e-203	CIRI2	no	hsa-LPAR1_0016
9:68465093|68499361	lin	ENSG00000154330	PGM5	0.103709	85.5015	9.65114	5.43799	936.319	1.24931e-205	4.82395e-203	CIRI2	no	hsa-PGM5_0004
15:59507213|59516840	lin	ENSG00000157470	FAM81A	0.0951314	73.3942	9.43223	5.22078	936.084	1.40493e-205	5.36178e-203	CIRI2	no	hsa-FAM81A_0006
7:94418499|94424443	lin	ENSG00000164692	COL1A2	457.793	0.0792417	-12.3751	7.83705	936.028	1.4453e-205	5.45242e-203	CIRI2	no	hsa-COL1A2_0016
19:56818600|56826463	lin	ENSG00000198300,ENSG00000269699	PEG3,ZIM2	0.277193	174.933	9.35749	6.46257	934.238	3.54059e-205	1.32052e-202	CIRI2	no	hsa-PEG3_0007
9:110874906|110875722	lin	ENSG00000198121	LPAR1	56.4535	0.0249578	-10.6277	4.81001	929.372	4.04432e-204	1.49144e-201	CIRI2	no	hsa-LPAR1_0006
17:6080371|6095223	lin	ENSG00000179314	WSCD1	0.908479	117.404	6.97505	5.89997	927.005	1.3227e-203	4.8236e-201	CIRI2	no	hsa-WSCD1_0002
17:6080371|6095223	circ	ENSG00000179314	WSCD1	0	0.852163	6.35726	-0.645959	33.3938	7.52628e-09	2.67569e-08	CIRI2	no	hsa-WSCD1_0002
5:83482297|83493931	lin	ENSG00000038427	VCAN	58.0319	0.0264139	-10.6673	4.8502	926.962	1.35089e-203	4.87227e-201	CIRI2	no	hsa-VCAN_0017
9:110941421|111036201	lin	ENSG00000198121	LPAR1	51.3916	0	-12.2511	4.6725	922.852	1.05717e-202	3.77146e-200	CIRI2	no	hsa-LPAR1_0014
5:83537007|83542268	lin	ENSG00000038427	VCAN	65.2239	0	-12.5924	5.01564	918.816	7.97073e-202	2.81298e-199	CIRI2	no	hsa-VCAN_0003
5:83537007|83542268	circ	ENSG00000038427	VCAN	0.30916	0	-4.95605	-1.68666	14.8959	0.000113608	0.000260585	CIRI2	no	hsa-VCAN_0003
11:35230249|35231355	lin	ENSG00000026508	CD44	498.95	0.0249578	-13.7702	7.96143	917.534	1.51448e-201	5.28795e-199	CIRI2	no	none
3:123752331|123793844	lin	ENSG00000065534	MYLK	87.547	1.0378	-6.39114	5.46199	916.625	2.38635e-201	8.24447e-199	CIRI2	no	hsa-MYLK_0010
19:4548263|4558489	lin	ENSG00000167680	SEMA6B	0.901611	118.684	7.08224	5.91525	915.392	4.42458e-201	1.5127e-198	CIRI2	no	none
19:4548263|4558489	circ	ENSG00000167680	SEMA6B	0	0.275979	4.7668	-1.63425	11.8281	0.000583425	0.00121033	CIRI2	no	none
1:170719726|170730348	lin	ENSG00000116132	PRRX1	71.9014	0.325176	-7.73415	5.16522	909.005	1.08205e-199	3.66124e-197	CIRI2	no	hsa-PRRX1_0002
9:110941421|111011690	lin	ENSG00000198121	LPAR1	49.6227	0	-12.2006	4.62172	908.154	1.65701e-199	5.54945e-197	CIRI2	no	hsa-LPAR1_0002
9:110941421|111011690	circ	ENSG00000198121	LPAR1	0.808643	0	-6.265	-0.924015	34.3083	4.70363e-09	1.70169e-08	CIRI2	no	hsa-LPAR1_0002
2:36441258|36442735	lin	ENSG00000150938	CRIM1	71.601	0.0249578	-10.9712	5.15569	906.951	3.02601e-199	1.0032e-196	CIRI2	no	hsa-CRIM1_0001
2:36441258|36442735	circ	ENSG00000150938	CRIM1	1.28023	0	-6.91256	-0.448991	49.6344	1.85232e-12	8.60147e-12	CIRI2	yes	hsa-CRIM1_0001
9:110941421|111009201	lin	ENSG00000198121	LPAR1	48.0739	0	-12.1545	4.57528	899.614	1.19057e-197	3.90758e-195	CIRI2	no	hsa-LPAR1_0008
19:43652225|43667691	lin	ENSG00000011422	PLAUR	198.201	3.30864	-5.90327	6.65148	898.608	1.96969e-197	6.4007e-195	CIRI2	no	none
19:4548027|4558489	lin	ENSG00000167680	SEMA6B	0.725646	129.364	7.5596	6.03577	893.133	3.05294e-196	9.82358e-194	CIRI2	no	hsa-SEMA6B_0001
11:35231097|35231531	lin	ENSG00000026508	CD44	402.172	0	-15.2181	7.64945	892.485	4.22084e-196	1.34497e-193	CIRI2	no	none
1:31792086|31794235	lin	ENSG00000134668	SPOCD1	56.7625	0.179066	-8.24848	4.82172	890.953	9.08837e-196	2.86817e-193	CIRI2	no	none
2:36509983|36522313	lin	ENSG00000150938	CRIM1	121.819	0.0491843	-10.9682	5.9256	890.56	1.10661e-195	3.45906e-193	CIRI2	no	hsa-CRIM1_0014
11:58549786|58554940	lin	ENSG00000110031	LPXN	103.958	0.870565	-6.8692	5.70673	889.166	2.22314e-195	6.88355e-193	CIRI2	no	hsa-LPXN_0001
7:94417724|94420286	lin	ENSG00000164692	COL1A2	481.005	0.0748733	-12.4488	7.90843	888.872	2.57616e-195	7.90208e-193	CIRI2	no	hsa-COL1A2_0035
2:85398020|85399285	lin	ENSG00000042493	CAPG	191.406	0.101287	-10.7482	6.57654	888.572	2.99368e-195	9.09775e-193	CIRI2	no	hsa-CAPG_0001
19:4552422|4558489	lin	ENSG00000167680	SEMA6B	0.977166	158.417	7.43576	6.32671	887.733	4.55626e-195	1.37193e-192	CIRI2	no	hsa-SEMA6B_0005
1:77286941|77486352	lin	ENSG00000154027	AK5	130.943	1.2265	-6.72066	6.04225	886.236	9.63545e-195	2.87495e-192	CIRI2	no	hsa-AK5_0020
3:98881540|98892606	lin	ENSG00000057019	DCBLD2	233.283	3.99725	-5.86236	6.8877	872.028	1.18252e-191	3.49653e-189	CIRI2	no	hsa-DCBLD2_0010
3:98881540|98892606	circ	ENSG00000057019	DCBLD2	0.448394	0	-5.44318	-1.44053	17.5292	2.82934e-05	7.03873e-05	CIRI2	no	hsa-DCBLD2_0010
4:83588210|83594960	lin	ENSG00000138678	GPAT3	114.386	1.06565	-6.74225	5.84637	871.565	1.49096e-191	4.36917e-189	CIRI2	no	hsa-GPAT3_0006
4:83588210|83594960	circ	ENSG00000138678	GPAT3	0.36597	0	-5.1139	-1.61782	16.1669	5.79978e-05	0.000138108	CIRI2	no	hsa-GPAT3_0006
17:6080371|6081085	lin	ENSG00000179314	WSCD1	0.402385	90.5874	7.73773	5.52487	870.989	1.98869e-191	5.74915e-189	CIRI2	no	hsa-WSCD1_0017
17:56895343|56899180	lin	ENSG00000121060	TRIM25	76.3946	0.0249578	-11.0639	5.24876	870.981	1.9969e-191	5.74915e-189	CIRI2	no	hsa-TRIM25_0002
9:110941421|111005539	lin	ENSG00000198121	LPAR1	46.0454	0	-12.0928	4.51321	870.272	2.84741e-191	8.12651e-189	CIRI2	no	hsa-LPAR1_0017
6:93254647|93358411	lin	ENSG00000135333	EPHA7	0	54.8728	12.3448	4.80597	865.054	3.87958e-190	1.09769e-187	CIRI2	no	hsa-EPHA7_0009
3:98849461|98892606	lin	ENSG00000057019	DCBLD2	266.333	4.60494	-5.85053	7.07933	862.977	1.09729e-189	3.07813e-187	CIRI2	no	hsa-DCBLD2_0031
2:33293160|33315269	lin	ENSG00000049323	LTBP1	151.525	1.90834	-6.3005	6.2566	860.362	4.06327e-189	1.13017e-186	CIRI2	no	hsa-LTBP1_0069
9:68378199|68465208	lin	ENSG00000154330	PGM5	0	54.2595	12.3287	4.79012	859.37	6.67747e-189	1.84169e-186	CIRI2	no	hsa-PGM5_0007
3:98881540|98890456	lin	ENSG00000057019	DCBLD2	231.35	4.04716	-5.83241	6.87616	858.285	1.14936e-188	3.1436e-186	CIRI2	no	hsa-DCBLD2_0011
3:30671638|30674246	lin	ENSG00000163513	TGFBR2	361.28	2.35465	-7.25126	7.50477	857.521	1.68451e-188	4.5692e-186	CIRI2	no	hsa-TGFBR2_0006
10:33192281|33197709	lin	ENSG00000099250	NRP1	232.593	3.14126	-6.211	6.8781	857.139	2.04008e-188	5.48831e-186	CIRI2	no	hsa-NRP1_0018
10:33192281|33197709	circ	ENSG00000099250	NRP1	0.692543	0.0264139	-4.30536	-1.0096	21.5343	3.47549e-06	9.55827e-06	CIRI2	no	hsa-NRP1_0018
3:98849461|98890456	lin	ENSG00000057019	DCBLD2	264.351	4.65486	-5.82415	7.06897	850.659	5.22682e-187	1.39471e-184	CIRI2	no	hsa-DCBLD2_0034
3:123793677|123793844	lin	ENSG00000065534	MYLK	69.7535	0.777302	-6.46321	5.13102	848.397	1.62184e-186	4.29276e-184	CIRI2	no	hsa-MYLK_0027
13:75713182|75761038	lin	ENSG00000261553,ENSG00000136153	AL137782.1,LMO7	54.9571	0.302393	-7.45733	4.77646	846.192	4.89073e-186	1.28415e-183	CIRI2	no	hsa-LMO7_0001
13:75713182|75761038	circ	ENSG00000261553,ENSG00000136153	AL137782.1,LMO7	1.9938	0	-7.55096	0.0642407	57.0032	4.35104e-14	2.24361e-13	CIRI2	yes	hsa-LMO7_0001
10:33263646|33270856	lin	ENSG00000099250	NRP1	223.659	3.98996	-5.80271	6.82772	844.101	1.3931e-185	3.6288e-183	CIRI2	no	hsa-NRP1_0001
14:100936178|100949596	lin	ENSG00000225746	MEG8	60.0828	0.428638	-7.09795	4.90847	842.01	3.96772e-185	1.02539e-182	CIRI2	no	hsa-SNHG23_0085
6:93254647|93272422	lin	ENSG00000135333	EPHA7	0	50.9103	12.2368	4.69988	840.41	8.84134e-185	2.26704e-182	CIRI2	no	hsa-EPHA7_0007
6:93254647|93272422	circ	ENSG00000135333	EPHA7	0	1.98615	7.56494	0.321249	67.8116	1.79891e-16	1.05867e-15	CIRI2	yes	hsa-EPHA7_0007
2:230442937|230449710	lin	ENSG00000067066	SP100	55.7541	0.0976373	-8.97067	4.79275	839.019	1.77383e-184	4.5131e-182	CIRI2	no	hsa-SP100_0007
14:74514606|74516941	lin	ENSG00000119681	LTBP2	64.2559	0	-12.5744	4.99841	835.492	1.0369e-183	2.61786e-181	CIRI2	no	hsa-LTBP2_0007
14:100833547|100850280	lin	ENSG00000214548	MEG3	48.7105	0.0976373	-8.77448	4.59571	832.886	3.8217e-183	9.57495e-181	CIRI2	no	none
14:74532426|74536000	lin	ENSG00000119681	LTBP2	101.38	0.171773	-9.08718	5.66067	828.002	4.40568e-182	1.09545e-179	CIRI2	no	none
16:28887189|28887722	lin	ENSG00000196296	ATP2A1	0.252094	62.5079	7.87934	4.99648	823.482	4.23398e-181	1.04484e-178	CIRI2	no	hsa-ATP2A1_0005
16:28887189|28887722	circ	ENSG00000196296	ATP2A1	0.076129	0.523356	2.84066	-1.03142	11.258	0.000792786	0.00161385	CIRI2-DCC	no	hsa-ATP2A1_0005
1:224730462|224739412	lin	ENSG00000143786	CNIH3	51.1746	0.225338	-7.75602	4.67365	820.491	1.89207e-180	4.6343e-178	CIRI2	no	hsa-CNIH3_0004
2:33257443|33263392	lin	ENSG00000049323	LTBP1	133.34	1.95752	-6.07881	6.07439	820.099	2.30255e-180	5.59792e-178	CIRI2	no	hsa-LTBP1_0022
6:93356717|93358411	lin	ENSG00000135333	EPHA7	0	48.626	12.1705	4.6348	819.644	2.89211e-180	6.97955e-178	CIRI2	no	hsa-EPHA7_0001
6:93356717|93358411	circ	ENSG00000135333	EPHA7	0	0.808097	6.27608	-0.707777	26.2357	3.02185e-07	9.28045e-07	CIRI2	yes	hsa-EPHA7_0001
16:4197799|4204634	lin	ENSG00000185739	SRL	0.222033	66.9282	8.36679	5.09221	819.464	3.16391e-180	7.57975e-178	CIRI2	no	hsa-SRL_0003
9:130666395|130668313	lin	ENSG00000130711	PRDM12	0	62.9873	12.5439	5.00175	817.564	8.1925e-180	1.94845e-177	CIRI2	no	none
7:94408770|94409608	lin	ENSG00000164692	COL1A2	566.619	0.0242265	-13.9542	8.14508	812.095	1.26577e-178	2.98877e-176	CIRI2	no	none
2:36499219|36522313	lin	ENSG00000150938	CRIM1	82.929	0.0491843	-10.414	5.36962	809.971	3.66609e-178	8.59462e-176	CIRI2	no	hsa-CRIM1_0008
2:33257284|33280158	lin	ENSG00000049323	LTBP1	94.7322	1.49956	-5.96289	5.58124	809.554	4.51638e-178	1.05129e-175	CIRI2	no	hsa-LTBP1_0040
11:58549786|58551232	lin	ENSG00000110031	LPXN	91.9965	0.743601	-6.91314	5.52956	807.167	1.49252e-177	3.44973e-175	CIRI2	no	hsa-LPXN_0003
3:123707754|123708895	lin	ENSG00000065534	MYLK	77.8699	0.842695	-6.49339	5.29064	802.91	1.25727e-176	2.88565e-174	CIRI2	no	hsa-MYLK_0013
2:232530037|232531410	lin	ENSG00000135902	CHRND	0.190579	79.3779	8.6196	5.33419	799.842	5.84035e-176	1.33115e-173	CIRI2	no	none
15:89792160|89793126	lin	ENSG00000166825	ANPEP	596.041	0.0513717	-13.2564	8.2183	799.449	7.10832e-176	1.60898e-173	CIRI2	no	hsa-ANPEP_0001
4:176711499|176729746	lin	ENSG00000150630	VEGFC	169.178	1.48774	-6.822	6.41236	798.741	1.01364e-175	2.27867e-173	CIRI2	no	hsa-VEGFC_0001
4:176711499|176729746	circ	ENSG00000150630	VEGFC	3.64593	0	-8.45008	0.908695	122.371	1.91511e-28	1.94179e-27	CIRI2	yes	hsa-VEGFC_0001
12:57098505|57100090	lin	ENSG00000166888	STAT6	45.8446	0.048453	-9.55668	4.50687	797.365	2.01825e-175	4.5062e-173	CIRI2	no	hsa-STAT6_0001
4:147535877|147542683	lin	ENSG00000151617	EDNRA	50.83	0.280347	-7.46471	4.6627	797.11	2.29243e-175	5.08378e-173	CIRI2	no	hsa-EDNRA_0010
2:230442937|230450255	lin	ENSG00000067066	SP100	52.6067	0.15484	-8.3471	4.71092	796.252	3.52315e-175	7.76062e-173	CIRI2	no	hsa-SP100_0001
2:230442937|230450255	circ	ENSG00000067066	SP100	2.22392	0	-7.72158	0.232136	74.8014	5.20526e-18	3.36038e-17	CIRI2	yes	hsa-SP100_0001
6:93410501|93414767	lin	ENSG00000135333	EPHA7	0	45.6955	12.0809	4.54702	794.711	7.62178e-175	1.6677e-172	CIRI2	no	hsa-EPHA7_0003
6:93410501|93414767	circ	ENSG00000135333	EPHA7	0	0.397111	5.28481	-1.35416	15.9325	6.56405e-05	0.000155081	CIRI2	no	hsa-EPHA7_0003
19:4550123|4550930	lin	ENSG00000167680	SEMA6B	1.48491	204.393	7.18205	6.69367	794.324	9.24747e-175	2.01001e-172	CIRI2	no	hsa-SEMA6B_0002
2:230442937|230449150	lin	ENSG00000067066	SP100	57.3458	0.0249578	-10.6479	4.82993	792.387	2.43923e-174	5.26698e-172	CIRI2	no	hsa-SP100_0002
4:176711499|176731524	lin	ENSG00000150630	VEGFC	125.631	1.05838	-6.8796	5.98159	790.089	7.70801e-174	1.65349e-171	CIRI2	no	hsa-VEGFC_0007
19:4554388|4558489	lin	ENSG00000167680	SEMA6B	0.772289	119.769	7.37811	5.92663	789.086	1.27372e-173	2.7146e-171	CIRI2	no	none
8:80659585|80693107	lin	ENSG00000164684	ZNF704	0.277193	57.9284	7.76506	4.88967	788.108	2.07807e-173	4.40028e-171	CIRI2	no	hsa-ZNF704_0005
9:21476899|21481152	lin	ENSG00000171889	MIR31HG	48.735	0	-12.1732	4.59404	786.28	5.18961e-173	1.09185e-170	CIRI2	no	hsa-MIR31HG_0002
4:176711499|176740765	lin	ENSG00000150630	VEGFC	125.333	1.05838	-6.87618	5.97822	783.084	2.57045e-172	5.37355e-170	CIRI2	no	hsa-VEGFC_0006
4:176711499|176740765	circ	ENSG00000150630	VEGFC	0.414776	0	-5.33364	-1.49846	19.0418	1.27886e-05	3.30578e-05	CIRI2	no	hsa-VEGFC_0006
2:33134793|33315269	lin	ENSG00000049323	LTBP1	152.813	1.54802	-6.60661	6.26479	779.941	1.23992e-171	2.57565e-169	CIRI2	no	hsa-LTBP1_0008
4:176727778|176731524	lin	ENSG00000150630	VEGFC	100.816	0.604785	-7.35923	5.65977	772.839	4.33972e-170	8.95811e-168	CIRI2	no	hsa-VEGFC_0013
3:30644747|30650460	lin	ENSG00000163513	TGFBR2	376.244	2.49472	-7.23182	7.56349	772.005	6.5874e-170	1.35128e-167	CIRI2	no	hsa-TGFBR2_0001
3:30644747|30650460	circ	ENSG00000163513	TGFBR2	0.400161	0.0528278	-2.78813	-1.39034	9.87924	0.00167154	0.00323782	CIRI2-DCC	no	hsa-TGFBR2_0001
4:176727778|176729746	lin	ENSG00000150630	VEGFC	144.255	1.03415	-7.1129	6.17963	770.737	1.24296e-169	2.53386e-167	CIRI2	no	hsa-VEGFC_0002
4:176727778|176729746	circ	ENSG00000150630	VEGFC	0.910386	0	-6.46247	-0.777142	39.6131	3.09595e-10	1.23092e-09	CIRI2	no	hsa-VEGFC_0002
7:120806549|120840109	lin	ENSG00000106025	TSPAN12	1.76619	96.8611	5.73616	5.63997	770.181	1.64191e-169	3.32648e-167	CIRI2	no	hsa-TSPAN12_0002
2:36396614|36396787	lin	ENSG00000150938	CRIM1	66.0307	0.0249578	-10.8547	5.03923	769.934	1.85783e-169	3.74084e-167	CIRI2	no	hsa-CRIM1_0005
2:36396614|36396787	circ	ENSG00000150938	CRIM1	0.952581	0	-6.51662	-0.740198	41.4806	1.19046e-10	4.87303e-10	CIRI2	no	hsa-CRIM1_0005
1:224730462|224739747	lin	ENSG00000143786	CNIH3	44.301	0.149009	-8.10031	4.46155	769.795	1.99219e-169	3.98693e-167	CIRI2	no	hsa-CNIH3_0008
1:224730462|224739747	circ	ENSG00000143786	CNIH3	0.264485	0	-4.66364	-1.82249	12.1762	0.000484028	0.00101731	CIRI2	no	hsa-CNIH3_0008
1:224730462|224734706	lin	ENSG00000143786	CNIH3	44.0071	0.176154	-7.88256	4.45408	768.11	4.63103e-169	9.21183e-167	CIRI2	no	hsa-CNIH3_0001
1:224730462|224734706	circ	ENSG00000143786	CNIH3	0.69191	0	-6.06975	-1.05012	26.8916	2.15189e-07	6.71873e-07	CIRI2	yes	hsa-CNIH3_0001
2:33252677|33280158	lin	ENSG00000049323	LTBP1	111.53	1.51869	-6.17634	5.81425	767.826	5.33854e-169	1.05552e-166	CIRI2	no	hsa-LTBP1_0013
7:120806549|120815803	lin	ENSG00000106025	TSPAN12	1.77667	89.2449	5.61602	5.52533	766.534	1.01923e-168	2.00313e-166	CIRI2	no	hsa-TSPAN12_0003
16:8750422|8764830	lin	ENSG00000183044	ABAT	0.683965	60.2577	6.40611	4.95459	766.044	1.30259e-168	2.54478e-166	CIRI2	no	hsa-ABAT_0038
5:38876201|38886190	lin	ENSG00000145623	OSMR	55.2773	0	-12.3543	4.77595	765.217	1.97141e-168	3.82862e-166	CIRI2	no	hsa-OSMR_0001
11:77358898|77392538	lin	ENSG00000149269	PAK1	62.9535	0.979864	-5.98756	4.98854	764.528	2.78324e-168	5.37346e-166	CIRI2	no	hsa-PAK1_0041
15:89801111|89806809	lin	ENSG00000166825	ANPEP	563.863	0.0264139	-13.9455	8.1379	763.848	3.91108e-168	7.50676e-166	CIRI2	no	hsa-ANPEP_0014
11:122180336|122203974	lin	ENSG00000255248	MIR100HG	48.4843	0.101281	-8.76785	4.59003	763.809	3.98914e-168	7.61207e-166	CIRI2	no	hsa-MIR100HG_0004
9:127826510|127829827	lin	ENSG00000106991	ENG	196.399	4.30851	-5.5038	6.64601	761.782	1.1006e-167	2.08802e-165	CIRI2	no	none
2:33257284|33315269	lin	ENSG00000049323	LTBP1	106.553	1.40484	-6.23007	5.74734	761.408	1.32718e-167	2.50341e-165	CIRI2	no	hsa-LTBP1_0004
20:47665199|47684581	lin	ENSG00000196562	SULF2	0.912036	64.4157	6.15253	5.05294	761.335	1.37647e-167	2.58155e-165	CIRI2	no	none
8:80821374|80821615	lin	ENSG00000164684	ZNF704	0.346968	62.0253	7.55178	4.9879	761.269	1.42248e-167	2.65269e-165	CIRI2	no	hsa-ZNF704_0006
1:224680958|224684843	lin	ENSG00000143786	CNIH3	39.0017	0.0998247	-8.45523	4.27562	761.15	1.51035e-167	2.80064e-165	CIRI2	no	hsa-CNIH3_0003
1:224680958|224684843	circ	ENSG00000143786	CNIH3	0.19471	0	-4.26174	-1.97685	9.27407	0.0023242	0.00439163	CIRI2	no	hsa-CNIH3_0003
2:33134793|33222151	lin	ENSG00000049323	LTBP1	123.303	1.30285	-6.54706	5.95466	761.059	1.58057e-167	2.91437e-165	CIRI2	no	hsa-LTBP1_0010
4:176727778|176740765	lin	ENSG00000150630	VEGFC	100.519	0.604785	-7.35497	5.65557	760.024	2.65325e-167	4.86493e-165	CIRI2	no	hsa-VEGFC_0005
2:36441258|36464655	lin	ENSG00000150938	CRIM1	76.2736	0.0264139	-11.0621	5.24849	759.999	2.68647e-167	4.89848e-165	CIRI2	no	hsa-CRIM1_0003
20:63247578|63250072	lin	ENSG00000101198	NKAIN4	0.0380645	48.411	10.1544	4.62931	759.741	3.05791e-167	5.54496e-165	CIRI2	no	hsa-NKAIN4_0001
11:77358898|77392541	lin	ENSG00000149269	PAK1	62.5282	0.979864	-5.9778	4.97888	759.68	3.15197e-167	5.6841e-165	CIRI2	no	hsa-PAK1_0036
3:123638071|123649194	lin	ENSG00000065534	MYLK	73.9682	0.780221	-6.54639	5.21413	758.739	5.04854e-167	9.05453e-165	CIRI2	no	hsa-MYLK_0011
3:123793677|123876617	lin	ENSG00000065534	MYLK	56.3312	0.580559	-6.57826	4.82012	757.194	1.09438e-166	1.95209e-164	CIRI2	no	hsa-MYLK_0020
20:47736703|47736942	lin	ENSG00000196562	SULF2	1.84365	83.0106	5.48063	5.4252	756.783	1.34454e-166	2.38535e-164	CIRI2	no	none
6:93246792|93254796	lin	ENSG00000135333	EPHA7	0.0380645	46.0495	10.0828	4.55912	754.762	3.6989e-166	6.52697e-164	CIRI2	no	hsa-EPHA7_0015
2:33257443|33347510	lin	ENSG00000049323	LTBP1	157.306	2.24737	-6.12497	6.31284	752.999	8.94081e-166	1.56923e-163	CIRI2	no	hsa-LTBP1_0027
2:232531352|232531656	lin	ENSG00000135902	CHRND	0.537804	77.5025	7.13293	5.30628	750.978	2.45906e-165	4.29303e-163	CIRI2	no	hsa-CHRND_0001
9:21476899|21491088	lin	ENSG00000171889	MIR31HG	48.3722	0	-12.1626	4.58327	749.567	4.98302e-165	8.65332e-163	CIRI2	no	hsa-MIR31HG_0003
5:136046352|136055810	lin	ENSG00000120708	TGFBI	630.981	0.154109	-11.9293	8.30075	749.397	5.42722e-165	9.3751e-163	CIRI2	no	none
11:77374328|77392541	lin	ENSG00000149269	PAK1	69.4529	1.3402	-5.68957	5.13684	749.222	5.92281e-165	1.01776e-162	CIRI2	no	hsa-PAK1_0001
6:89377671|89387590	lin	ENSG00000025039	RRAGD	0.302549	56.8062	7.57357	4.86214	747.855	1.1742e-164	2.00722e-162	CIRI2	no	hsa-RRAGD_0001
11:77332730|77353599	lin	ENSG00000149269	PAK1	71.3912	1.39303	-5.6763	5.17765	747.168	1.65629e-164	2.81664e-162	CIRI2	no	hsa-PAK1_0016
2:36476889|36522313	lin	ENSG00000150938	CRIM1	89.5736	0.0755982	-10.0256	5.48201	744.999	4.9061e-164	8.30016e-162	CIRI2	no	hsa-CRIM1_0020
20:47736703|47757463	lin	ENSG00000196562	SULF2	1.91374	86.0442	5.4834	5.4765	744.879	5.21022e-164	8.76946e-162	CIRI2	no	hsa-SULF2_0001
20:47736703|47757463	circ	ENSG00000196562	SULF2	0	0.6598	5.98206	-0.915946	25.7684	3.8494e-07	1.16983e-06	CIRI2	no	hsa-SULF2_0001
2:36396614|36442735	lin	ENSG00000150938	CRIM1	88.6621	0.0499155	-10.51	5.46665	744.356	6.76927e-164	1.13354e-161	CIRI2	no	hsa-CRIM1_0018
2:36396614|36442735	circ	ENSG00000150938	CRIM1	3.38843	0	-8.34231	0.812239	100.283	1.32095e-23	1.10797e-22	CIRI2	yes	hsa-CRIM1_0018
11:132146282|132146917	lin	ENSG00000182667	NTM	34.8543	0	-11.6909	4.10833	744.268	7.07387e-164	1.17853e-161	CIRI2	no	hsa-NTM_0012
11:77332730|77343931	lin	ENSG00000149269	PAK1	74.8084	1.86865	-5.31971	5.25385	743.287	1.15653e-163	1.9171e-161	CIRI2	no	hsa-PAK1_0003
1:159918763|159920537	lin	ENSG00000158710	TAGLN2	352.062	5.82176	-5.91644	7.48137	740.424	4.84772e-163	7.99532e-161	CIRI2	no	hsa-TAGLN2_0001
2:33252677|33315269	lin	ENSG00000049323	LTBP1	123.351	1.42397	-6.41763	5.95685	739.553	7.49939e-163	1.23069e-160	CIRI2	no	hsa-LTBP1_0023
16:4191116|4192964	lin	ENSG00000185739	SRL	0.298162	51.2067	7.5832	4.71616	735.456	5.83075e-162	9.52094e-160	CIRI2	no	none
8:27921571|27922245	lin	ENSG00000168079	SCARA5	0.02758	58.0818	10.4193	4.88676	733.894	1.27521e-161	2.07196e-159	CIRI2	no	hsa-SCARA5_0006
11:77379241|77392541	lin	ENSG00000149269	PAK1	69.1987	1.36661	-5.65712	5.13204	732.898	2.09959e-161	3.39461e-159	CIRI2	no	hsa-PAK1_0014
2:33257284|33263392	lin	ENSG00000049323	LTBP1	104.358	1.59574	-6.01141	5.72056	732.573	2.47053e-161	3.97477e-159	CIRI2	no	hsa-LTBP1_0042
3:98867291|98881767	lin	ENSG00000057019	DCBLD2	347.256	6.12054	-5.82434	7.46337	732.473	2.5967e-161	4.15737e-159	CIRI2	no	hsa-DCBLD2_0016
3:98867291|98881767	circ	ENSG00000057019	DCBLD2	0.270839	0	-4.67079	-1.82162	12.0934	0.000506015	0.00106053	CIRI2	no	hsa-DCBLD2_0016
9:111578796|111597432	lin	ENSG00000106853	PTGR1	41.4797	0.176879	-7.79745	4.36899	732.125	3.0918e-161	4.92602e-159	CIRI2	no	hsa-PTGR1_0001
1:159918838|159920537	lin	ENSG00000158710	TAGLN2	340.038	6.44112	-5.72184	7.43452	730.178	8.19356e-161	1.29913e-158	CIRI2	no	hsa-TAGLN2_0002
4:75012425|75013150	lin	ENSG00000169116	PARM1	1.32217	209.739	7.36454	6.72928	729.163	1.3624e-160	2.14977e-158	CIRI2	no	hsa-PARM1_0001
4:75012425|75013150	circ	ENSG00000169116	PARM1	0	1.43621	7.09514	-0.0850829	29.3635	5.99964e-08	1.96895e-07	CIRI2	yes	hsa-PARM1_0001
10:7615982|7655675	lin	ENSG00000123243	ITIH5	0	46.4539	12.1051	4.57079	725.44	8.78636e-160	1.3798e-157	CIRI2	no	hsa-ITIH5_0001
4:147519851|147542683	lin	ENSG00000151617	EDNRA	53.6015	0.308948	-7.41842	4.73911	724.634	1.31541e-159	2.05586e-157	CIRI2	no	hsa-EDNRA_0006
6:93356717|93414767	lin	ENSG00000135333	EPHA7	0	39.1645	11.8584	4.32925	724.356	1.51198e-159	2.35187e-157	CIRI2	no	hsa-EPHA7_0002
3:30623199|30653104	lin	ENSG00000163513	TGFBR2	40.6659	0.351577	-6.80833	4.34444	724.115	1.7058e-159	2.64086e-157	CIRI2	no	none
16:8746001|8750539	lin	ENSG00000183044	ABAT	0.739125	75.3901	6.60818	5.27112	721.954	5.0326e-159	7.75469e-157	CIRI2	no	hsa-ABAT_0004
20:47702519|47757463	lin	ENSG00000196562	SULF2	1.95542	84.1141	5.46339	5.44526	721.074	7.81766e-159	1.19899e-156	CIRI2	no	hsa-SULF2_0003
7:120815729|120840109	lin	ENSG00000106025	TSPAN12	1.23092	91.0991	6.15617	5.54578	720.613	9.8491e-159	1.50352e-156	CIRI2	no	hsa-TSPAN12_0005
2:33134793|33263392	lin	ENSG00000049323	LTBP1	151.136	1.73892	-6.41964	6.25097	717.565	4.53061e-158	6.88422e-156	CIRI2	no	hsa-LTBP1_0108
2:33257284|33301644	lin	ENSG00000049323	LTBP1	88.8798	1.22942	-6.15908	5.48519	717.054	5.85013e-158	8.84825e-156	CIRI2	no	hsa-LTBP1_0075
3:13378912|13397488	lin	ENSG00000132182	NUP210	0	46.4188	12.1041	4.56976	715.144	1.52287e-157	2.29276e-155	CIRI2	no	none
9:8517848|8521546	lin	ENSG00000153707	PTPRD	0.893033	60.9636	6.12323	4.97567	713.721	3.10426e-157	4.65228e-155	CIRI2	no	none
X:124022531|124031125	lin	ENSG00000101972	STAG2	35.187	0	-11.7023	4.11967	713.146	4.14032e-157	6.17679e-155	CIRI2	no	hsa-STAG2_0001
21:8992320|8992492	lin	none	none	0.992355	64.3261	6.09252	5.05261	711.539	9.25838e-157	1.37497e-154	CIRI2	no	none
2:33134793|33188851	lin	ENSG00000049323	LTBP1	136.483	1.55166	-6.44262	6.10278	710.882	1.28614e-156	1.90146e-154	CIRI2	no	hsa-LTBP1_0012
6:89368152|89387396	lin	ENSG00000025039	RRAGD	0.207675	56.311	7.91565	4.8476	710.485	1.56894e-156	2.30916e-154	CIRI2	no	hsa-RRAGD_0016
7:150957291|150959736	lin	ENSG00000055118	KCNH2	0	43.9668	12.0256	4.49287	710.326	1.6996e-156	2.49029e-154	CIRI2	no	hsa-KCNH2_0001
7:150957291|150959736	circ	ENSG00000055118	KCNH2	0	0.40003	5.28914	-1.35347	16.6932	4.39371e-05	0.000106441	CIRI2	no	hsa-KCNH2_0001
3:30650270|30674246	lin	ENSG00000163513	TGFBR2	428.385	2.49563	-7.41115	7.74963	709.467	2.61283e-156	3.81137e-154	CIRI2	no	hsa-TGFBR2_0007
7:120838777|120840109	lin	ENSG00000106025	TSPAN12	1.05108	86.1767	6.27116	5.4647	708.466	4.31276e-156	6.26324e-154	CIRI2	no	hsa-TSPAN12_0001
2:33128432|33134960	lin	ENSG00000049323	LTBP1	70.4933	1.00773	-6.11365	5.15017	706.886	9.51469e-156	1.37569e-153	CIRI2	no	hsa-LTBP1_0044
5:136046851|136063745	lin	ENSG00000120708	TGFBI	652.673	0.232625	-11.4226	8.3498	702.453	8.7555e-155	1.26037e-152	CIRI2	no	none
8:27921746|27922216	lin	ENSG00000168079	SCARA5	0.02758	49.0617	10.1757	4.64773	701.275	1.57936e-154	2.26359e-152	CIRI2	no	none
6:93263860|93358411	lin	ENSG00000135333	EPHA7	0	45.7272	12.0814	4.54735	699.277	4.29404e-154	6.12759e-152	CIRI2	no	hsa-EPHA7_0011
X:117919521|117945575	lin	ENSG00000003096	KLHL13	0.779157	54.3766	6.12934	4.81266	698.537	6.2213e-154	8.83936e-152	CIRI2	no	hsa-KLHL13_0005
6:158088660|158093104	lin	ENSG00000078269	SYNJ2	64.3654	0.900616	-6.13663	5.02049	698.415	6.61422e-154	9.35713e-152	CIRI2	no	hsa-SYNJ2_0010
2:36396614|36479694	lin	ENSG00000150938	CRIM1	90.0876	0.0249578	-11.3025	5.48981	696.812	1.47579e-153	2.07884e-151	CIRI2	no	hsa-CRIM1_0028
2:36396614|36479694	circ	ENSG00000150938	CRIM1	0.853576	0	-6.39049	-0.817211	34.5221	4.21447e-09	1.53182e-08	CIRI2	no	hsa-CRIM1_0028
8:80670503|80693107	lin	ENSG00000164684	ZNF704	0.399904	56.4943	7.16364	4.85752	696.584	1.65379e-153	2.31961e-151	CIRI2	no	hsa-ZNF704_0018
1:77286941|77297947	lin	ENSG00000154027	AK5	71.1036	1.10027	-5.99401	5.16687	694.309	5.16785e-153	7.21762e-151	CIRI2	no	hsa-AK5_0004
1:77286941|77297947	circ	ENSG00000154027	AK5	0.319645	0	-4.96526	-1.68504	15.0584	0.000104233	0.000240225	CIRI2	no	hsa-AK5_0004
X:124022531|124042645	lin	ENSG00000101972	STAG2	31.7768	0	-11.5562	3.97251	694.269	5.27239e-153	7.33241e-151	CIRI2	no	hsa-STAG2_0003
9:111574734|111586165	lin	ENSG00000106853	PTGR1	36.842	0.0491843	-9.24414	4.19308	690.76	3.05552e-152	4.23145e-150	CIRI2	no	hsa-AL135787_0001
6:158083429|158084174	lin	ENSG00000078269	SYNJ2	47.6955	0.705335	-6.05853	4.58441	690.207	4.02985e-152	5.5573e-150	CIRI2	no	hsa-SYNJ2_0009
11:124886977|124887122	lin	ENSG00000154133	ROBO4	42.6328	0.096906	-8.58668	4.4073	689.019	7.30387e-152	1.00301e-149	CIRI2	no	none
8:18799295|18804898	lin	ENSG00000156011	PSD3	60.013	0.950538	-5.95603	4.9188	685.746	3.76112e-151	5.14348e-149	CIRI2	no	hsa-PSD3_0018
8:18799295|18804898	circ	ENSG00000156011	PSD3	2.82272	0.379453	-2.85023	0.718206	42.0627	8.83913e-11	3.65193e-10	CIRI2	yes	hsa-PSD3_0018
8:80687226|80693107	lin	ENSG00000164684	ZNF704	0.205194	47.4013	7.87299	4.60513	685.304	4.69463e-151	6.39346e-149	CIRI2	no	hsa-ZNF704_0001
2:33252677|33263392	lin	ENSG00000049323	LTBP1	120.779	1.61487	-6.20198	5.92922	685.194	4.95819e-151	6.7245e-149	CIRI2	no	hsa-LTBP1_0030
10:7637228|7655675	lin	ENSG00000123243	ITIH5	0	42.77	11.986	4.45407	683.405	1.21476e-150	1.64072e-148	CIRI2	no	hsa-ITIH5_0002
6:35231725|35233301	lin	ENSG00000146197	SCUBE3	103.013	0.380178	-8.05192	5.6866	682.644	1.77835e-150	2.3921e-148	CIRI2	no	hsa-SCUBE3_0003
14:23165285|23166540	lin	ENSG00000092068	SLC7A8	50.0373	0	-12.2098	4.62987	682.537	1.87566e-150	2.5127e-148	CIRI2	no	hsa-SLC7A8_0001
2:36378357|36522313	lin	ENSG00000150938	CRIM1	40.4182	0.0491843	-9.37838	4.32849	682.351	2.05921e-150	2.74737e-148	CIRI2	no	hsa-CRIM1_0037
X:124022531|124037623	lin	ENSG00000101972	STAG2	33.8087	0	-11.644	4.06068	681.468	3.20379e-150	4.25715e-148	CIRI2	no	hsa-STAG2_0002
17:20892371|20896161	lin	ENSG00000233098	CCDC144NL-AS1	0	35.7003	11.725	4.19889	681.313	3.46334e-150	4.58347e-148	CIRI2	no	hsa-CCDC144NL-AS1_0011
22:44151483|44163930	lin	ENSG00000188677	PARVB	33.5895	0.0755982	-8.61033	4.05884	679.381	9.10825e-150	1.20057e-147	CIRI2	no	hsa-PARVB_0003
2:33360597|33389306	lin	ENSG00000049323	LTBP1	141.633	1.56624	-6.49225	6.1562	679.143	1.02635e-149	1.34743e-147	CIRI2	no	hsa-LTBP1_0049
6:89379224|89387590	lin	ENSG00000025039	RRAGD	0.236905	53.1222	7.82486	4.76602	679.04	1.08054e-149	1.41293e-147	CIRI2	no	hsa-RRAGD_0007
1:18700653|18703296	lin	ENSG00000009709	PAX7	44.7043	0.129882	-8.35288	4.47007	678.869	1.17725e-149	1.53327e-147	CIRI2	no	none
2:33347367|33365503	lin	ENSG00000049323	LTBP1	127.853	2.37068	-5.74779	6.01867	677.75	2.06183e-149	2.67475e-147	CIRI2	no	hsa-LTBP1_0028
6:93263860|93272422	lin	ENSG00000135333	EPHA7	0	41.7648	11.9507	4.41937	677.254	2.64257e-149	3.41464e-147	CIRI2	no	hsa-EPHA7_0004
2:36387972|36522313	lin	ENSG00000150938	CRIM1	41.7439	0.0491843	-9.425	4.37554	676.206	4.46597e-149	5.74814e-147	CIRI2	no	hsa-CRIM1_0032
11:77353536|77374365	lin	ENSG00000149269	PAK1	64.1358	1.62201	-5.30345	5.02992	675.15	7.57942e-149	9.71735e-147	CIRI2	no	hsa-PAK1_0017
2:36358904|36442735	lin	ENSG00000150938	CRIM1	50.4038	0.0249578	-10.466	4.64882	674.751	9.25718e-149	1.18222e-146	CIRI2	no	hsa-CRIM1_0034
X:117899300|117945575	lin	ENSG00000003096	KLHL13	0.986001	58.7022	5.96135	4.92441	674.503	1.04771e-148	1.33283e-146	CIRI2	no	hsa-KLHL13_0006
16:8746001|8757806	lin	ENSG00000183044	ABAT	0.673481	71.6948	6.66035	5.19908	666.251	6.53092e-147	8.27611e-145	CIRI2	no	hsa-ABAT_0003
8:18799295|18872733	lin	ENSG00000156011	PSD3	53.2098	0.793504	-6.02913	4.74307	665.792	8.2182e-147	1.03742e-144	CIRI2	no	hsa-PSD3_0016
6:89372437|89387590	lin	ENSG00000025039	RRAGD	0.22642	45.7265	7.61087	4.55437	664.3	1.7345e-146	2.18115e-144	CIRI2	no	hsa-RRAGD_0003
6:89372437|89387590	circ	ENSG00000025039	RRAGD	0	0.204024	4.33144	-1.83344	8.68032	0.00321665	0.00594915	CIRI2	no	hsa-RRAGD_0003
18:54877567|54884436	lin	ENSG00000041353	RAB27B	52.949	0	-12.2932	4.71484	664.071	1.9449e-146	2.4364e-144	CIRI2	no	hsa-RAB27B_0001
9:8436592|8485327	lin	ENSG00000153707	PTPRD	0.311384	40.2963	6.9363	4.37995	662.252	4.83676e-146	6.03602e-144	CIRI2	no	hsa-PTPRD_0007
2:36369108|36442735	lin	ENSG00000150938	CRIM1	46.8531	0.0249578	-10.3608	4.54293	661.802	6.06071e-146	7.53479e-144	CIRI2	no	hsa-CRIM1_0031
2:36378357|36442735	lin	ENSG00000150938	CRIM1	46.9396	0.0249578	-10.3634	4.54564	660.741	1.03101e-145	1.27694e-143	CIRI2	no	hsa-CRIM1_0030
2:36476889|36479694	lin	ENSG00000150938	CRIM1	96.6952	0.0264139	-11.4037	5.59253	660.464	1.18406e-145	1.46098e-143	CIRI2	no	hsa-CRIM1_0010
2:36387972|36442735	lin	ENSG00000150938	CRIM1	48.2653	0.0249578	-10.4036	4.58616	656.275	9.64765e-145	1.18594e-142	CIRI2	no	hsa-CRIM1_0026
2:36387972|36442735	circ	ENSG00000150938	CRIM1	0.75539	0	-6.15515	-1.00343	31.7457	1.7574e-08	6.04798e-08	CIRI2	no	hsa-CRIM1_0026
2:36358904|36396787	lin	ENSG00000150938	CRIM1	31.6321	0	-11.5528	3.96955	655.789	1.23089e-144	1.50743e-142	CIRI2	no	hsa-CRIM1_0033
2:36358904|36396787	circ	ENSG00000150938	CRIM1	0.628548	0	-5.88502	-1.18118	26.7133	2.35991e-07	7.32987e-07	CIRI2	no	hsa-CRIM1_0033
17:50185283|50185429	lin	ENSG00000108821	COL1A1	303.862	0.327357	-9.8129	7.24553	654.48	2.37032e-144	2.89205e-142	CIRI2	no	hsa-COL1A1_0009
2:33347367|33389306	lin	ENSG00000049323	LTBP1	92.0041	1.23452	-6.20769	5.53448	650.888	1.4319e-143	1.74061e-141	CIRI2	no	hsa-LTBP1_0026
4:75008827|75013150	lin	ENSG00000169116,ENSG00000248165	PARM1,AC110760.1	0.827132	89.0898	6.82783	5.50794	648.665	4.36018e-143	5.28065e-141	CIRI2	no	hsa-PARM1_0005
2:36396614|36464655	lin	ENSG00000150938	CRIM1	92.5223	0.0513717	-10.5708	5.52908	647.618	7.36378e-143	8.88554e-141	CIRI2	no	hsa-CRIM1_0002
3:13351879|13354107	lin	ENSG00000132182	NUP210	0	43.845	12.0219	4.48933	647.545	7.63834e-143	9.18308e-141	CIRI2	no	hsa-NUP210_0002
5:50399232|50411383	lin	ENSG00000170571	EMB	32.6675	0	-11.5999	4.01736	647.381	8.29439e-143	9.91959e-141	CIRI2	no	hsa-EMB_0003
9:111578796|111586165	lin	ENSG00000106853	PTGR1	35.5281	0.124051	-8.02883	4.1441	647.376	8.31141e-143	9.91959e-141	CIRI2	no	hsa-AL135787_0002
9:111578796|111586165	circ	ENSG00000106853	PTGR1	0.315514	0	-4.96095	-1.6858	14.8747	0.000114892	0.000263384	CIRI2	no	hsa-AL135787_0002
13:75760932|75823873	lin	ENSG00000136153	LMO7	66.7018	2.22314	-4.90378	5.09821	646.668	1.18518e-142	1.40938e-140	CIRI2	no	hsa-LMO7_0004
19:41252351|41256611	lin	ENSG00000167601	AXL	173.495	1.59574	-6.74723	6.44965	646.103	1.57294e-142	1.86373e-140	CIRI2	no	hsa-AXL_0003
19:41252351|41256611	circ	ENSG00000167601	AXL	0.793455	0	-6.22018	-0.961298	32.625	1.11765e-08	3.9103e-08	CIRI2	no	hsa-AXL_0003
12:57177041|57177591	lin	ENSG00000123384	LRP1	134.268	4.37248	-4.93225	6.11142	644.594	3.34829e-142	3.95303e-140	CIRI2	no	hsa-LRP1_0006
17:50189859|50190108	lin	ENSG00000108821	COL1A1	432.651	0.933757	-8.81664	7.75848	641.906	1.28634e-141	1.51322e-139	CIRI2	no	hsa-COL1A1_0026
2:33217552|33222151	lin	ENSG00000049323	LTBP1	107.245	1.43926	-6.21176	5.75695	638.022	8.99891e-141	1.05483e-138	CIRI2	no	hsa-LTBP1_0011
17:20892371|20924833	lin	ENSG00000233098	CCDC144NL-AS1	0	36.0033	11.7365	4.2101	637.186	1.36769e-140	1.59747e-138	CIRI2	no	none
11:77374328|77379994	lin	ENSG00000149269	PAK1	48.3348	1.03707	-5.53273	4.61297	636.066	2.39616e-140	2.7888e-138	CIRI2	no	hsa-PAK1_0008
12:78006419|78007445	lin	ENSG00000067798	NAV3	33.0131	0	-11.6143	4.03177	635.324	3.47532e-140	4.03051e-138	CIRI2	no	hsa-NAV3_0083
12:78006419|78007445	circ	ENSG00000067798	NAV3	0.36184	0	-5.10767	-1.61857	16.4299	5.04825e-05	0.000121339	CIRI2	no	hsa-NAV3_0083
20:47676494|47678804	lin	ENSG00000196562	SULF2	1.83348	86.5436	5.54343	5.48334	635.256	3.59441e-140	4.15395e-138	CIRI2	no	none
5:53026748|53045092	lin	ENSG00000164171	ITGA2	56.6966	0.979857	-5.83975	4.84278	632.721	1.27928e-139	1.47324e-137	CIRI2	no	hsa-ITGA2_0001
Y:12912963|12916442	lin	ENSG00000067048	DDX3Y	30.4855	0	-11.4955	3.91116	632.429	1.48082e-139	1.69937e-137	CIRI2	no	hsa-DDX3Y_0010
2:33110582|33134960	lin	ENSG00000049323	LTBP1	72.7225	1.98613	-5.18485	5.21428	631.317	2.58477e-139	2.95591e-137	CIRI2	no	hsa-LTBP1_0005
16:28898000|28898451	lin	ENSG00000196296	ATP2A1	0.330129	39.7141	6.91142	4.35991	626.959	2.2919e-138	2.61189e-136	CIRI2	no	hsa-ATP2A1_0002
2:36369108|36396787	lin	ENSG00000150938	CRIM1	28.0814	0	-11.3805	3.79582	623.808	1.11069e-137	1.26138e-135	CIRI2	no	hsa-CRIM1_0029
9:8338922|8341978	lin	ENSG00000153707	PTPRD	0.609486	44.7926	6.18284	4.53766	623.773	1.13033e-137	1.27926e-135	CIRI2	no	hsa-PTPRD_0014
2:201685064|201694054	lin	ENSG00000082126	MPP4	27.2654	0	-11.3348	3.74927	622.971	1.68848e-137	1.90438e-135	CIRI2	no	none
11:46312325|46312919	lin	ENSG00000157613	CREB3L1	28.0066	0.0264139	-9.61631	3.79256	622.748	1.88867e-137	2.12287e-135	CIRI2	no	hsa-CREB3L1_0001
7:116526525|116526689	lin	ENSG00000105974	CAV1	1120.18	0.048453	-14.1694	9.12892	622.715	1.91997e-137	2.15069e-135	CIRI2	no	none
2:36387972|36396787	lin	ENSG00000150938	CRIM1	29.4936	0	-11.4518	3.8679	620.878	4.81602e-137	5.37641e-135	CIRI2	no	hsa-CRIM1_0025
2:36387972|36396787	circ	ENSG00000150938	CRIM1	0.729717	0	-6.10754	-1.04456	26.731	2.33838e-07	7.26713e-07	CIRI2	no	hsa-CRIM1_0025
7:150946877|150974941	lin	ENSG00000055118	KCNH2	0	32.9405	11.6089	4.08569	619.239	1.09442e-136	1.21762e-134	CIRI2	no	none
14:100947034|100949596	lin	ENSG00000225746	MEG8	34.9414	0.476359	-6.15907	4.13029	618.47	1.60854e-136	1.78358e-134	CIRI2	no	hsa-SNHG23_0063
15:59458550|59460206	lin	ENSG00000157470	FAM81A	0.02758	60.8966	10.4878	4.95352	618.295	1.75598e-136	1.94051e-134	CIRI2	no	hsa-FAM81A_0001
2:36378357|36396787	lin	ENSG00000150938	CRIM1	28.1679	0	-11.385	3.80042	616.988	3.3803e-136	3.72298e-134	CIRI2	no	hsa-CRIM1_0027
2:36378357|36396787	circ	ENSG00000150938	CRIM1	0.892974	0	-6.42173	-0.810669	35.8427	2.13911e-09	7.96909e-09	CIRI2	yes	hsa-CRIM1_0027
14:100949515|100955949	lin	ENSG00000225746	MEG8	34.3945	0.204024	-7.33987	4.09437	616.395	4.54803e-136	4.99234e-134	CIRI2	no	none
2:33134793|33243784	lin	ENSG00000049323	LTBP1	121.459	1.36751	-6.44874	5.93357	613.624	1.82226e-135	1.99361e-133	CIRI2	no	hsa-LTBP1_0077
10:13659323|13663509	lin	ENSG00000151474	FRMD4A	59.7666	2.57853	-4.52424	4.95423	610.702	7.86997e-135	8.58141e-133	CIRI2	no	hsa-FRMD4A_0010
10:13659323|13663509	circ	ENSG00000151474	FRMD4A	0.785194	0	-6.21244	-0.962749	33.3882	7.54817e-09	2.68318e-08	CIRI2	no	hsa-FRMD4A_0010
16:8735699|8757806	lin	ENSG00000183044	ABAT	0.794028	60.2838	6.22328	4.95792	609.918	1.16547e-134	1.26662e-132	CIRI2	no	hsa-ABAT_0005
2:189036616|189179549	lin	ENSG00000204262	COL5A2	34.571	0.271598	-6.91088	4.10614	608.549	2.31371e-134	2.50622e-132	CIRI2	no	none
11:24976591|24983293	lin	ENSG00000187398	LUZP2	0	35.444	11.7138	4.18793	608.251	2.68654e-134	2.90049e-132	CIRI2	no	hsa-LUZP2_0010
11:24976591|24983293	circ	ENSG00000187398	LUZP2	0	0.793332	6.24133	-0.738262	26.4025	2.77178e-07	8.54043e-07	CIRI2	no	hsa-LUZP2_0010
21:31924468|31946171	lin	ENSG00000142149	HUNK	0.277193	36.1263	7.08388	4.22595	608.148	2.82913e-134	3.04442e-132	CIRI2	no	hsa-HUNK_0008
12:78006419|78021862	lin	ENSG00000067798	NAV3	33.3301	0	-11.6281	4.04596	607.837	3.30536e-134	3.54527e-132	CIRI2	no	hsa-NAV3_0035
12:78006419|78021862	circ	ENSG00000067798	NAV3	0.543842	0	-5.71352	-1.28142	24.1618	8.85727e-07	2.59419e-06	CIRI2	no	hsa-NAV3_0035
10:122488902|122489626	lin	ENSG00000166033	HTRA1	396.252	5.35594	-6.20357	7.64784	606.628	6.05707e-134	6.47555e-132	CIRI2	no	hsa-HTRA1_0001
16:4203166|4204634	lin	ENSG00000185739	SRL	0.183969	42.6093	7.96345	4.45326	605.146	1.27202e-133	1.35548e-131	CIRI2	no	hsa-SRL_0001
21:31958843|31983609	lin	ENSG00000142149	HUNK	0.313034	40.6613	7.08958	4.39296	603.499	2.90179e-133	3.08219e-131	CIRI2	no	hsa-HUNK_0005
11:35180380|35219387	lin	ENSG00000026508	CD44	1038.1	0.105656	-13.1831	9.01918	602.632	4.48076e-133	4.74397e-131	CIRI2	no	none
5:136046851|136061579	lin	ENSG00000120708	TGFBI	791.128	0.474897	-10.6632	8.62795	602.088	5.88289e-133	6.20844e-131	CIRI2	no	none
6:166488833|166510357	lin	ENSG00000071242	RPS6KA2	81.4317	3.46132	-4.55422	5.3998	600.714	1.17106e-132	1.2319e-130	CIRI2	no	hsa-RPS6KA2_0006
9:130677246|130678640	lin	ENSG00000130711	PRDM12	0	44.8334	12.0537	4.52051	598.808	3.0417e-132	3.18951e-130	CIRI2	no	none
5:38496382|38511964	lin	ENSG00000113594	LIFR	28.2497	0.100556	-7.99126	3.81005	597.914	4.75855e-132	4.9739e-130	CIRI2	no	hsa-LIFR_0014
17:35258651|35261096	lin	ENSG00000166750	SLFN5	50.7025	1.77847	-4.82014	4.70395	596.923	7.816e-132	8.14377e-130	CIRI2	no	hsa-SLFN5_0001
21:31958843|31974717	lin	ENSG00000142149	HUNK	0.374548	35.8465	6.62865	4.2186	596.089	1.18733e-131	1.23321e-129	CIRI2	no	hsa-HUNK_0003
1:33370421|33375593	lin	ENSG00000134686	PHC2	143.132	4.63002	-4.94291	6.20256	593.937	3.48872e-131	3.61209e-129	CIRI2	no	hsa-PHC2_0009
10:126064806|126118224	lin	ENSG00000148848	ADAM12	27.7866	0.123326	-7.67092	3.78425	592.435	7.40003e-131	7.63762e-129	CIRI2	no	hsa-ADAM12_0024
18:45739163|45739662	lin	ENSG00000141469	SLC14A1	40.4438	0	-11.9012	4.31783	591.241	1.3458e-130	1.38466e-128	CIRI2	no	hsa-SLC14A1_0001
1:212965722|212966345	lin	ENSG00000143494	VASH2	0.683195	51.2169	6.36023	4.72621	590.928	1.57426e-130	1.61465e-128	CIRI2	no	hsa-VASH2_0001
2:201680838|201694054	lin	ENSG00000082126	MPP4	26.8383	0.0249578	-9.55243	3.72739	588.521	5.25435e-130	5.37237e-128	CIRI2	no	hsa-MPP4_0002
12:15640703|15682972	lin	ENSG00000151491	EPS8	76.7273	3.2742	-4.54536	5.31358	586.929	1.16668e-129	1.18918e-127	CIRI2	no	hsa-EPS8_0002
21:34094863|34103519	lin	ENSG00000198743	SLC5A3	87.2472	5.44672	-4.00076	5.52893	584.192	4.59342e-129	4.66751e-127	CIRI2	no	hsa-SLC5A3_0002
18:45736456|45739662	lin	ENSG00000141469	SLC14A1	46.2145	0	-12.0938	4.51138	583.933	5.22983e-129	5.29779e-127	CIRI2	no	hsa-SLC14A1_0002
10:100779498|100809236	lin	ENSG00000075891	PAX2	0	31.8896	11.5615	4.03944	582.753	9.44558e-129	9.53887e-127	CIRI2	no	hsa-PAX2_0001
9:8404537|8486349	lin	ENSG00000153707	PTPRD	0.653905	50.4788	6.27993	4.70613	580.711	2.62715e-128	2.64496e-126	CIRI2	no	hsa-PTPRD_0042
8:27604924|27605335	lin	ENSG00000120885	CLU	103.795	4.45156	-4.5382	5.75145	575.154	4.24729e-127	4.26301e-125	CIRI2	no	hsa-CLU_0003
21:8990439|8990636	lin	none	none	1.56461	122.602	6.28473	5.96942	574.844	4.96102e-127	4.96419e-125	CIRI2	no	none
5:50399107|50411383	lin	ENSG00000170571	EMB	32.2273	0	-11.5804	3.99847	574.743	5.21801e-127	5.20548e-125	CIRI2	no	hsa-EMB_0005
5:50399107|50411383	circ	ENSG00000170571	EMB	2.9319	0	-8.13178	0.608823	108.77	1.8222e-25	1.65807e-24	CIRI2	yes	hsa-EMB_0005
1:212961166|212974070	lin	ENSG00000143494	VASH2	1.2522	85.2728	6.20918	5.45297	574.718	5.28391e-127	5.25525e-125	CIRI2	no	hsa-VASH2_0002
13:75840085|75842916	lin	ENSG00000136153	LMO7	110.196	5.43266	-4.34314	5.84917	573.181	1.14136e-126	1.13174e-124	CIRI2	no	hsa-LMO7_0082
8:80819297|80821615	lin	ENSG00000164684	ZNF704	0.217903	35.8266	7.46672	4.21244	573.171	1.14723e-126	1.13413e-124	CIRI2	no	hsa-ZNF704_0004
21:41237513|41257326	lin	ENSG00000182240	BACE2	23.7909	0	-11.1395	3.55265	571.848	2.22541e-126	2.1934e-124	CIRI2	no	hsa-BACE2_0002
21:41237513|41257326	circ	ENSG00000182240	BACE2	0.343094	0	-5.08989	-1.62169	16.0824	6.06435e-05	0.000144032	CIRI2	no	hsa-BACE2_0002
12:77966229|77968702	lin	ENSG00000067798	NAV3	34.7731	0.0726795	-8.66331	4.11227	571.755	2.33154e-126	2.29113e-124	CIRI2	no	hsa-NAV3_0009
2:201692908|201694054	lin	ENSG00000082126	MPP4	28.8037	0	-11.4116	3.82559	571.657	2.4481e-126	2.39848e-124	CIRI2	no	none
9:8484119|8507434	lin	ENSG00000153707	PTPRD	0.988422	50.9594	5.67303	4.72826	570.745	3.86651e-126	3.77686e-124	CIRI2	no	hsa-PTPRD_0026
X:117901833|117910096	lin	ENSG00000003096	KLHL13	0.800126	42.7207	5.77737	4.47704	570.05	5.47487e-126	5.33207e-124	CIRI2	no	hsa-KLHL13_0036
6:89372437|89380367	lin	ENSG00000025039	RRAGD	0.097355	39.1919	8.52718	4.33362	569.589	6.89767e-126	6.69788e-124	CIRI2	no	hsa-RRAGD_0002
8:18632613|18765538	lin	ENSG00000156011	PSD3	43.3033	0.927767	-5.524	4.45475	569.213	8.32739e-126	8.06234e-124	CIRI2	no	hsa-PSD3_0004
21:31924468|31924760	lin	ENSG00000142149	HUNK	0.311127	34.2063	6.84124	4.15102	567.728	1.75213e-125	1.69137e-123	CIRI2	no	hsa-HUNK_0006
10:76909966|76970067	lin	ENSG00000156113	KCNMA1	62.0777	2.92645	-4.39699	5.01534	566.545	3.16905e-125	3.05019e-123	CIRI2	no	hsa-KCNMA1_0004
2:234495522|234495774	lin	ENSG00000188042	ARL4C	70.3114	2.82648	-4.63236	5.1832	564.909	7.19044e-125	6.90051e-123	CIRI2	no	hsa-ARL4C_0001
6:158071602|158084174	lin	ENSG00000078269	SYNJ2	55.6502	0.925554	-5.8869	4.81196	564.255	9.9788e-125	9.54851e-123	CIRI2	no	none
2:36387972|36479694	lin	ENSG00000150938	CRIM1	49.6528	0	-12.2038	4.62805	564.145	1.05452e-124	1.00611e-122	CIRI2	no	hsa-CRIM1_0036
14:100937403|100949596	lin	ENSG00000225746	MEG8	31.4662	0.331725	-6.53842	3.97196	563.228	1.66907e-124	1.58784e-122	CIRI2	no	hsa-SNHG23_0006
14:100937403|100949596	circ	ENSG00000225746	MEG8	1.86881	0	-7.45808	-0.00205484	66.9173	2.83146e-16	1.64451e-15	CIRI2	yes	hsa-SNHG23_0006
3:141065952|141066798	lin	ENSG00000175093	SPSB4	0.439936	35.8745	6.50111	4.22203	561.679	3.62525e-124	3.43885e-122	CIRI2	no	hsa-SPSB4_0001
9:8517848|8528779	lin	ENSG00000153707	PTPRD	1.088	54.1304	5.62767	4.81477	561.634	3.70908e-124	3.50823e-122	CIRI2	no	hsa-PTPRD_0025
9:8517848|8528779	circ	ENSG00000153707	PTPRD	0	0.353771	5.10631	-1.45837	13.9901	0.000183779	0.000410187	CIRI2	no	hsa-PTPRD_0025
9:8633317|8636844	lin	ENSG00000153707	PTPRD	1.35052	52.9476	5.26391	4.79072	561.27	4.44922e-124	4.19621e-122	CIRI2	no	hsa-PTPRD_0015
9:8504261|8528779	lin	ENSG00000153707	PTPRD	1.0709	53.0352	5.63784	4.78586	561.026	5.02895e-124	4.72938e-122	CIRI2	no	hsa-PTPRD_0005
2:230449561|230506445	lin	ENSG00000067066	SP100	40.5948	0	-11.9083	4.32582	559.735	9.5994e-124	9.00177e-122	CIRI2	no	hsa-SP100_0009
21:31940165|31968385	lin	ENSG00000142149	HUNK	0.224514	33.957	7.18339	4.13786	558.033	2.25122e-123	2.10505e-121	CIRI2	no	hsa-HUNK_0011
2:9475987|9488392	lin	ENSG00000134330	IAH1	27.7884	0.0499155	-8.83152	3.77692	557.797	2.53393e-123	2.36267e-121	CIRI2	no	hsa-IAH1_0003
X:13785718|13938594	lin	ENSG00000046653	GPM6B	1.18542	59.1424	5.66664	4.93926	557.474	2.97956e-123	2.77032e-121	CIRI2	no	none
2:230461262|230474447	lin	ENSG00000067066	SP100	36.3706	0.156296	-7.8134	4.1764	557.323	3.21388e-123	2.97974e-121	CIRI2	no	hsa-SP100_0003
10:76944773|76970067	lin	ENSG00000156113	KCNMA1	62.3603	2.95069	-4.39102	5.02176	556.799	4.17851e-123	3.86318e-121	CIRI2	no	hsa-KCNMA1_0001
17:64583461|64586170	lin	ENSG00000108854	SMURF2	112.924	5.80265	-4.28267	5.88781	556.602	4.60996e-123	4.2501e-121	CIRI2	no	hsa-SMURF2_0049
21:34102835|34103519	lin	ENSG00000243927	MRPS6	96.7754	6.29541	-3.93716	5.68203	555.141	9.58487e-123	8.81191e-121	CIRI2	no	hsa-MRPS6_0003
13:75841109|75842916	lin	ENSG00000136153	LMO7	113.673	5.70557	-4.3192	5.89492	554.769	1.15464e-122	1.05856e-120	CIRI2	no	hsa-LMO7_0146
17:64578492|64586170	lin	ENSG00000108854	SMURF2	110.791	5.47969	-4.33841	5.85772	553.025	2.76663e-122	2.52934e-120	CIRI2	no	hsa-SMURF2_0051
21:31924468|31968385	lin	ENSG00000142149	HUNK	0.376772	35.0284	6.59495	4.1867	552.68	3.28801e-122	2.99766e-120	CIRI2	no	none
7:86925528|86926916	lin	ENSG00000164659	KIAA1324L	0.30503	34.561	6.71683	4.16571	552.262	4.05447e-122	3.6862e-120	CIRI2	no	hsa-KIAA1324L_0005
6:50844392|50846752	lin	ENSG00000008196	TFAP2B	0	29.3939	11.4453	3.92659	552.164	4.25838e-122	3.86089e-120	CIRI2	no	hsa-TFAP2B_0001
6:50844392|50846752	circ	ENSG00000008196	TFAP2B	0	0.356683	5.1096	-1.45769	14.3281	0.000153557	0.000345838	CIRI2	no	hsa-TFAP2B_0001
6:50844392|50846699	lin	ENSG00000008196	TFAP2B	0	27.2417	11.3354	3.81985	551.251	6.7268e-122	6.0821e-120	CIRI2	no	none
5:50399107|50428227	lin	ENSG00000170571	EMB	33.412	0	-11.6328	4.05193	550.695	8.88898e-122	8.01498e-120	CIRI2	no	hsa-EMB_0007
8:27907148|27909743	lin	ENSG00000168079	SCARA5	0	46.5657	12.1074	4.57243	550.274	1.09725e-121	9.86653e-120	CIRI2	no	hsa-SCARA5_0001
12:77940319|77998476	lin	ENSG00000067798	NAV3	24.7679	0	-11.1997	3.61391	549.474	1.63816e-121	1.46902e-119	CIRI2	no	hsa-NAV3_0021
12:77940319|77998476	circ	ENSG00000067798	NAV3	0.391327	0	-5.23181	-1.55656	16.9609	3.81573e-05	9.32303e-05	CIRI2	no	hsa-NAV3_0021
12:15631442|15662099	lin	ENSG00000151491	EPS8	70.1864	3.87538	-4.17405	5.20279	549.362	1.73268e-121	1.54954e-119	CIRI2	no	hsa-EPS8_0026
1:77286941|77340568	lin	ENSG00000154027	AK5	62.9403	1.21775	-5.66663	4.99566	549.288	1.79824e-121	1.60381e-119	CIRI2	no	hsa-AK5_0005
9:8633317|8733946	lin	ENSG00000153707	PTPRD	1.31855	50.2473	5.25115	4.71746	548.437	2.75419e-121	2.44974e-119	CIRI2	no	hsa-PTPRD_0030
1:224730462|224751989	lin	none	none	24.7671	0.124782	-7.50685	3.62042	547.321	4.81605e-121	4.2721e-119	CIRI2	no	hsa-RP11-3L21_0001
5:50399107|50411312	lin	ENSG00000170571	EMB	34.4797	0	-11.6773	4.09638	547.314	4.83464e-121	4.27703e-119	CIRI2	no	hsa-EMB_0011
18:45736502|45739249	lin	ENSG00000141469	SLC14A1	44.3491	0	-12.0342	4.4508	547.131	5.29802e-121	4.67437e-119	CIRI2	no	none
11:44917972|44926757	lin	ENSG00000157570	TSPAN18	0.262578	34.3176	7.0125	4.15369	545.943	9.60467e-121	8.45133e-119	CIRI2	no	hsa-TSPAN18_0007
10:126093985|126118224	lin	ENSG00000148848	ADAM12	27.566	0.249571	-6.71746	3.78104	545.919	9.72376e-121	8.53325e-119	CIRI2	no	hsa-ADAM12_0016
8:27599780|27605335	lin	ENSG00000120885	CLU	93.1563	4.99457	-4.21874	5.61002	545.91	9.76427e-121	8.54595e-119	CIRI2	no	hsa-CLU_0001
X:124021367|124031125	lin	ENSG00000101972	STAG2	22.4488	0	-11.0546	3.46692	545.899	9.82069e-121	8.57247e-119	CIRI2	no	hsa-STAG2_0049
10:13663453|13670528	lin	ENSG00000151474	FRMD4A	58.4694	2.84197	-4.35748	4.93019	545.738	1.06475e-120	9.26958e-119	CIRI2	no	hsa-FRMD4A_0016
8:18765449|18804898	lin	ENSG00000156011	PSD3	53.3516	1.30137	-5.33792	4.75962	545.641	1.11772e-120	9.70498e-119	CIRI2	no	hsa-PSD3_0019
8:18765449|18804898	circ	ENSG00000156011	PSD3	7.49068	0.127701	-5.77302	1.89887	160.591	8.40277e-37	1.15151e-35	CIRI2	yes	hsa-PSD3_0019
8:27649702|27659539	lin	ENSG00000168077	SCARA3	22.8335	0	-11.0787	3.49113	545.392	1.26584e-120	1.09621e-118	CIRI2	no	hsa-SCARA3_0003
12:77966229|78007445	lin	ENSG00000067798	NAV3	30.4602	0.0242265	-9.7397	3.91715	545.062	1.49316e-120	1.28966e-118	CIRI2	no	hsa-NAV3_0007
5:38527155|38530666	lin	ENSG00000113594	LIFR	24.1627	0.0990934	-7.76358	3.58075	543.243	3.71442e-120	3.19977e-118	CIRI2	no	hsa-LIFR_0007
4:29539736|29539983	lin	none	none	0	29.118	11.4303	3.91176	542.181	6.32472e-120	5.43413e-118	CIRI2	no	none
1:224664754|224684843	lin	ENSG00000143786	CNIH3	23.1011	0.048453	-8.5679	3.51212	539.37	2.58554e-119	2.21567e-117	CIRI2	no	hsa-CNIH3_0007
1:224661313|224684843	lin	ENSG00000143786	CNIH3	23.1582	0.048453	-8.57109	3.51527	539.289	2.69207e-119	2.29497e-117	CIRI2	no	hsa-CNIH3_0026
1:224661316|224684843	lin	ENSG00000143786	CNIH3	23.1582	0.048453	-8.57109	3.51527	539.289	2.69207e-119	2.29497e-117	CIRI2	no	hsa-CNIH3_0028
4:29516136|29539983	lin	none	none	0	27.6326	11.3549	3.83856	539.271	2.71703e-119	2.31025e-117	CIRI2	no	none
4:29516136|29539983	circ	none	none	0	0.354489	5.10638	-1.45824	14.6682	0.000128189	0.000292154	CIRI2	no	none
12:15665756|15681302	lin	ENSG00000151491	EPS8	72.5708	3.57604	-4.3323	5.24252	537.218	7.59897e-119	6.44459e-117	CIRI2	no	hsa-EPS8_0011
21:31940165|31958970	lin	ENSG00000142149	HUNK	0.162999	29.6666	7.44715	3.9463	534.789	2.56469e-118	2.16948e-116	CIRI2	no	hsa-HUNK_0002
21:31940165|31958970	circ	ENSG00000142149	HUNK	0	0.274516	4.76464	-1.63462	11.5445	0.000679514	0.00139756	CIRI2	no	hsa-HUNK_0002
12:57154208|57154701	lin	ENSG00000123384	LRP1	218.304	6.13489	-5.14648	6.80795	533.814	4.17989e-118	3.52669e-116	CIRI2	no	hsa-LRP1_0001
7:86891724|86926916	lin	ENSG00000164659	KIAA1324L	0.385289	33.0534	6.39381	4.10668	533.795	4.22007e-118	3.55146e-116	CIRI2	no	hsa-KIAA1324L_0003
13:101567699|101583356	lin	ENSG00000198542	ITGBL1	38.3297	0	-11.8253	4.24193	533.557	4.75353e-118	3.99017e-116	CIRI2	no	hsa-ITGBL1_0003
21:31968250|31990176	lin	ENSG00000142149	HUNK	0.24987	32.5687	6.93945	4.08023	533.235	5.58778e-118	4.67848e-116	CIRI2	no	hsa-HUNK_0007
10:13659323|13670528	lin	ENSG00000151474	FRMD4A	48.9218	2.5197	-4.27494	4.67556	533.057	6.10652e-118	5.0998e-116	CIRI2	no	hsa-FRMD4A_0027
20:61254826|61269763	lin	ENSG00000179242	CDH4	2.05793	68.9754	5.03551	5.17154	530.698	1.99159e-117	1.65903e-115	CIRI2	no	none
7:86938126|86947922	lin	ENSG00000164659	KIAA1324L	0.16961	31.1141	7.27362	4.01353	528.483	6.03881e-117	5.01772e-115	CIRI2	no	hsa-KIAA1324L_0036
X:31134102|31147518	lin	ENSG00000198947	DMD	0.753167	41.3198	5.79165	4.43004	528.199	6.96359e-117	5.77151e-115	CIRI2	no	hsa-DMD_0049
8:18867674|18936142	lin	ENSG00000156011	PSD3	52.6673	0.869827	-5.88572	4.7279	527.412	1.03271e-116	8.53771e-115	CIRI2	no	hsa-PSD3_0006
2:101450594|101466900	lin	ENSG00000196460	RFX8	29.6208	0.197462	-7.1256	3.87705	525.76	2.36262e-116	1.94833e-114	CIRI2	no	hsa-RFX8_0008
22:44702492|44725292	lin	ENSG00000186654	PRR5	0.804513	38.0585	5.55697	4.31679	525.618	2.53618e-116	2.08622e-114	CIRI2	no	hsa-PRR5_0002
6:73722289|73736508	lin	ENSG00000156535	CD109	20.9014	0	-10.9531	3.36495	524.338	4.81773e-116	3.95307e-114	CIRI2	no	hsa-CD109_0023
X:50042316|50042462	lin	ENSG00000171365	CLCN5	1.65752	57.9842	5.11933	4.92339	523.495	7.3467e-116	6.01312e-114	CIRI2	no	hsa-CLCN5_0001
16:17258988|17259498	lin	ENSG00000103489	XYLT1	22.9204	0	-11.0861	3.49898	522.895	9.9239e-116	8.1023e-114	CIRI2	no	hsa-XYLT1_0002
16:17258988|17259498	circ	ENSG00000103489	XYLT1	0.36597	0	-5.1139	-1.61782	16.1669	5.79978e-05	0.000138108	CIRI2	no	hsa-XYLT1_0002
6:73714502|73736508	lin	ENSG00000156535	CD109	20.7975	0	-10.9455	3.35726	522.731	1.0775e-115	8.77531e-114	CIRI2	no	none
X:31134102|31173604	lin	ENSG00000198947	DMD	0.641197	37.3225	5.84698	4.28514	522.212	1.39737e-115	1.13522e-113	CIRI2	no	hsa-DMD_0002
5:38493606|38530666	lin	ENSG00000113594	LIFR	23.8252	0.174692	-6.99616	3.56566	519.519	5.38381e-115	4.36301e-113	CIRI2	no	hsa-LIFR_0008
10:77073097|77090510	lin	ENSG00000156113	KCNMA1	43.8961	2.28415	-4.25626	4.51975	519.107	6.6205e-115	5.352e-113	CIRI2	no	hsa-KCNMA1_0006
17:41381056|41524540	lin	none	none	24.9107	0	-11.2085	3.62325	518.982	7.04654e-115	5.68242e-113	CIRI2	no	hsa-KRT19_0003
17:41381056|41524540	circ	none	none	0.425261	0	-5.3428	-1.49685	18.9467	1.34422e-05	3.46681e-05	CIRI2	no	hsa-KRT19_0003
12:77966229|78021862	lin	ENSG00000067798	NAV3	30.7773	0.0242265	-9.75464	3.93251	516.935	1.96476e-114	1.58052e-112	CIRI2	no	hsa-NAV3_0003
8:18799295|18940293	lin	ENSG00000156011	PSD3	31.2154	0.451414	-6.0745	3.96961	515.442	4.15177e-114	3.33167e-112	CIRI2	no	hsa-PSD3_0067
1:240294822|240355908	lin	ENSG00000155816	FMN2	21.7223	0	-11.0115	3.42446	514.284	7.41486e-114	5.93569e-112	CIRI2	no	hsa-FMN2_0008
8:18799295|18855382	lin	ENSG00000156011	PSD3	31.6798	0.475641	-6.01897	3.99089	513.996	8.56844e-114	6.84245e-112	CIRI2	no	hsa-PSD3_0047
12:15631442|15682972	lin	ENSG00000151491	EPS8	70.1832	3.46584	-4.332	5.19332	513.562	1.06449e-113	8.48002e-112	CIRI2	no	hsa-EPS8_0007
9:8484119|8486349	lin	ENSG00000153707	PTPRD	1.01791	54.6306	5.72819	4.82604	511.019	3.80669e-113	3.02517e-111	CIRI2	no	hsa-PTPRD_0006
8:18867674|18872733	lin	ENSG00000156011	PSD3	55.3983	0.740664	-6.18029	4.79686	510.968	3.9058e-113	3.09643e-111	CIRI2	no	hsa-PSD3_0001
8:18867674|18872733	circ	ENSG00000156011	PSD3	1.9642	0.0242265	-5.78191	0.0958463	69.2042	8.87781e-17	5.32588e-16	CIRI2	yes	hsa-PSD3_0001
17:64591084|64598490	lin	ENSG00000108854	SMURF2	79.3557	4.17774	-4.24588	5.37978	510.938	3.96393e-113	3.13494e-111	CIRI2	no	hsa-SMURF2_0002
6:158017204|158043399	lin	ENSG00000078269	SYNJ2	43.452	1.16985	-5.2146	4.46823	509.858	6.81065e-113	5.37337e-111	CIRI2	no	hsa-SYNJ2_0001
13:75621763|75727098	lin	ENSG00000261553	AL137782.1	29.5537	0.322976	-6.45616	3.88839	509.155	9.68474e-113	7.62261e-111	CIRI2	no	hsa-RP11-29G8_0007
13:75621763|75727098	circ	ENSG00000261553	AL137782.1	0.205451	0.074142	-1.42318	-1.69187	2.27362	0.131592	0.18025	CIRI2	no	hsa-RP11-29G8_0007
17:64578492|64580991	lin	ENSG00000108854	SMURF2	132.244	7.16815	-4.20208	6.1203	509.116	9.87595e-113	7.75451e-111	CIRI2	no	hsa-SMURF2_0015
8:18572528|18632806	lin	ENSG00000156011	PSD3	51.9564	2.14754	-4.59328	4.74763	509.067	1.01213e-112	7.92821e-111	CIRI2	no	hsa-PSD3_0012
2:36387972|36464655	lin	ENSG00000150938	CRIM1	52.0875	0.0264139	-10.5126	4.69894	507.838	1.8737e-112	1.46421e-110	CIRI2	no	hsa-CRIM1_0035
2:28412985|28413692	lin	ENSG00000075426	FOSL2	93.256	6.32404	-3.87834	5.63285	507.399	2.33413e-112	1.81968e-110	CIRI2	no	hsa-FOSL2_0002
8:18572528|18655685	lin	ENSG00000156011	PSD3	51.3072	2.24663	-4.5096	4.73304	505.718	5.41879e-112	4.21446e-110	CIRI2	no	hsa-PSD3_0007
14:100938880|100949596	lin	ENSG00000225746	MEG8	34.8141	0.328813	-6.68462	4.11601	505.499	6.04552e-112	4.69078e-110	CIRI2	no	hsa-SNHG23_0075
6:56592182|56614484	lin	ENSG00000151914	DST	120.668	6.48632	-4.21229	5.986	505.41	6.32168e-112	4.89349e-110	CIRI2	no	hsa-DST_0033
2:191329935|191341565	lin	ENSG00000128641	MYO1B	90.5063	7.27128	-3.6382	5.60663	504.608	9.44779e-112	7.29614e-110	CIRI2	no	none
10:100779498|100781365	lin	ENSG00000075891	PAX2	0	29.2909	11.4391	3.92032	503.302	1.81781e-111	1.40052e-109	CIRI2	no	hsa-PAX2_0005
9:8492862|8528779	lin	ENSG00000153707	PTPRD	1.21071	54.5536	5.48073	4.82885	503.129	1.98259e-111	1.5239e-109	CIRI2	no	hsa-PTPRD_0127
10:77011967|77027891	lin	ENSG00000156113	KCNMA1	50.6291	2.1264	-4.5606	4.7116	502.912	2.21046e-111	1.69508e-109	CIRI2	no	hsa-KCNMA1_0083
7:510809|517490	lin	ENSG00000197461	PDGFA	6.00901	94.976	3.96996	5.67269	502.742	2.40633e-111	1.84098e-109	CIRI2	no	hsa-PDGFA_0002
20:61743563|61773182	lin	ENSG00000179242	CDH4	3.88774	119.537	4.9058	5.96042	502.582	2.60746e-111	1.99022e-109	CIRI2	no	hsa-CDH4_0001
20:61743563|61773182	circ	ENSG00000179242	CDH4	0	0.226794	4.4902	-1.76416	9.78685	0.00175764	0.00339319	CIRI2	no	hsa-CDH4_0001
2:69806385|69807996	lin	ENSG00000196975	ANXA4	32.4499	0	-11.5841	3.99819	502.195	3.16513e-111	2.41027e-109	CIRI2	no	hsa-ANXA4_0007
8:18556209|18575285	lin	ENSG00000156011	PSD3	43.478	1.13834	-5.24827	4.46784	501.579	4.30836e-111	3.27325e-109	CIRI2	no	hsa-PSD3_0025
8:18572528|18575285	lin	ENSG00000156011	PSD3	51.6004	2.1071	-4.61578	4.73723	500.724	6.61258e-111	5.01227e-109	CIRI2	no	hsa-PSD3_0020
2:191360631|191364276	lin	ENSG00000128641	MYO1B	85.312	6.85681	-3.63398	5.52114	500.24	8.42967e-111	6.37489e-109	CIRI2	no	hsa-MYO1B_0003
12:77941081|78021862	lin	ENSG00000067798	NAV3	31.3699	0.0249578	-9.78185	3.96056	499.913	9.92853e-111	7.49113e-109	CIRI2	no	none
4:26683675|26735487	lin	ENSG00000109680	TBC1D19	71.152	5.19205	-3.77367	5.24694	498.881	1.66481e-110	1.25323e-108	CIRI2	no	hsa-TBC1D19_0005
10:13663453|13675044	lin	ENSG00000151474	FRMD4A	60.3523	2.86183	-4.39227	4.97535	498.729	1.79706e-110	1.34969e-108	CIRI2	no	hsa-FRMD4A_0009
X:31169443|31182904	lin	ENSG00000198947	DMD	0.713195	32.0514	5.49072	4.07723	498.564	1.95217e-110	1.46283e-108	CIRI2	no	hsa-DMD_0041
8:18765449|18872733	lin	ENSG00000156011	PSD3	46.2797	1.16929	-5.27933	4.55461	498.491	2.0249e-110	1.51388e-108	CIRI2	no	hsa-PSD3_0031
2:217847510|217849087	lin	ENSG00000079308	TNS1	45.5886	2.15282	-4.39259	4.56743	498.041	2.53684e-110	1.89231e-108	CIRI2	no	hsa-TNS1_0005
6:166531232|166538784	lin	ENSG00000071242	RPS6KA2	54.2602	2.35521	-4.52426	4.81216	497.617	3.13614e-110	2.33404e-108	CIRI2	no	hsa-RPS6KA2_0019
14:100935772|100949596	lin	ENSG00000225746	MEG8	27.385	0.353033	-6.23484	3.77284	497.354	3.57916e-110	2.65773e-108	CIRI2	no	hsa-SNHG23_0008
14:100935772|100949596	circ	ENSG00000225746	MEG8	1.10452	0	-6.71009	-0.602701	43.4277	4.39924e-11	1.85899e-10	CIRI2	no	hsa-SNHG23_0008
3:157363364|157414090	lin	ENSG00000197415	VEPH1	20.5799	0.0249578	-9.16899	3.34133	496.876	4.54702e-110	3.3688e-108	CIRI2	no	hsa-VEPH1_0003
9:111570091|111586165	lin	ENSG00000106853	PTGR1	25.0762	0.0242265	-9.45989	3.63569	496.379	5.83158e-110	4.31078e-108	CIRI2	no	hsa-AL135787_0006
9:111570091|111586165	circ	ENSG00000106853	PTGR1	0.340614	0	-4.9878	-1.6818	14.7774	0.000120975	0.000276556	CIRI2	no	hsa-AL135787_0006
X:117899300|118029098	lin	ENSG00000003096	KLHL13	0.518228	29.3058	5.89837	3.94465	496.135	6.58943e-110	4.86004e-108	CIRI2	no	none
7:501116|512455	lin	ENSG00000197461	PDGFA	5.99485	113.001	4.21145	5.9076	495.922	7.33131e-110	5.39509e-108	CIRI2	no	hsa-PDGFA_0004
17:64591084|64606640	lin	ENSG00000108854	SMURF2	90.4651	4.33259	-4.38294	5.56282	495.704	8.17797e-110	6.00468e-108	CIRI2	no	hsa-SMURF2_0001
17:64591084|64606640	circ	ENSG00000108854	SMURF2	0.632679	0	-5.88906	-1.18044	26.6038	2.49748e-07	7.72426e-07	CIRI2-DCC	no	hsa-SMURF2_0001
4:26620613|26688407	lin	ENSG00000109680	TBC1D19	78.6432	5.69792	-3.78122	5.39124	495.379	9.624e-110	7.05065e-108	CIRI2	no	hsa-TBC1D19_0008
12:77994803|78021862	lin	ENSG00000067798	NAV3	25.0253	0	-11.215	3.62992	493.542	2.41577e-109	1.76588e-107	CIRI2	no	hsa-NAV3_0010
5:38523419|38530666	lin	ENSG00000113594	LIFR	22.8453	0.200381	-6.75383	3.50776	493.036	3.1131e-109	2.27056e-107	CIRI2	no	hsa-LIFR_0005
5:38523419|38530666	circ	ENSG00000113594	LIFR	1.88775	0	-7.48983	0.0347355	70.76	4.03433e-17	2.46925e-16	CIRI2	yes	hsa-LIFR_0005
5:38505905|38530666	lin	ENSG00000113594	LIFR	21.0442	0.101281	-7.56406	3.38147	492.5	4.07175e-109	2.96317e-107	CIRI2	no	hsa-LIFR_0010
20:43673806|43687072	lin	ENSG00000101057	MYBL2	4.05567	162.861	5.34299	6.39246	492.016	5.19014e-109	3.7687e-107	CIRI2	no	hsa-MYBL2_0001
10:126039294|126046132	lin	ENSG00000148848	ADAM12	23.4331	0.0990998	-7.71847	3.53511	491.874	5.57376e-109	4.03833e-107	CIRI2	no	hsa-ADAM12_0017
8:18799295|18812914	lin	ENSG00000156011	PSD3	30.8733	0.451414	-6.05814	3.95322	491.438	6.93192e-109	5.01129e-107	CIRI2	no	hsa-PSD3_0249
4:26637211|26688407	lin	ENSG00000109680	TBC1D19	78.2644	6.04729	-3.68853	5.39105	490.659	1.02421e-108	7.38806e-107	CIRI2	no	hsa-TBC1D19_0152
12:15669387|15682972	lin	ENSG00000151491	EPS8	70.6475	3.49518	-4.33017	5.20259	490.025	1.40698e-108	1.01269e-106	CIRI2	no	hsa-EPS8_0037
12:78159203|78200591	lin	ENSG00000067798	NAV3	24.508	0	-11.1855	3.60064	490.018	1.41221e-108	1.01423e-106	CIRI2	no	hsa-NAV3_0085
14:100937403|100969545	lin	ENSG00000225746	MEG8	27.1254	0.25394	-6.68882	3.75271	489.784	1.58761e-108	1.13771e-106	CIRI2	no	hsa-SNHG23_0015
14:22876958|22877356	lin	ENSG00000197324	LRP10	167.071	14.3075	-3.54397	6.50042	488.772	2.63608e-108	1.88494e-106	CIRI2	no	hsa-LRP10_0001
6:132315635|132328594	lin	ENSG00000079931	MOXD1	44.1729	0.0249578	-10.2739	4.45534	488.44	3.1143e-108	2.22205e-106	CIRI2	no	hsa-MOXD1_0002
4:26620613|26720125	lin	ENSG00000109680	TBC1D19	67.0831	4.19033	-3.99342	5.14679	487.903	4.07483e-108	2.90109e-106	CIRI2	no	hsa-TBC1D19_0016
4:26620613|26720125	circ	ENSG00000109680	TBC1D19	0.22642	0.0242265	-2.7155	-1.82491	6.03556	0.0140205	0.0233782	CIRI2	no	hsa-TBC1D19_0016
8:18556209|18632806	lin	ENSG00000156011	PSD3	42.3614	1.17805	-5.15079	4.43185	487.862	4.15901e-108	2.95461e-106	CIRI2	no	hsa-PSD3_0003
10:100806430|100809236	lin	ENSG00000075891	PAX2	0	26.6491	11.3025	3.78759	486.908	6.70875e-108	4.75568e-106	CIRI2	no	hsa-PAX2_0002
1:33354401|33355253	lin	ENSG00000134686	PHC2	109.416	4.32015	-4.65727	5.82344	486.662	7.58763e-108	5.3671e-106	CIRI2	no	hsa-PHC2_0004
X:117899300|117983545	lin	ENSG00000003096	KLHL13	0.518228	28.489	5.85765	3.90573	485.71	1.22248e-107	8.62858e-106	CIRI2	no	none
15:45361596|45376819	lin	ENSG00000171766	GATM	0.840097	51.8323	5.99254	4.74644	485.706	1.22532e-107	8.63012e-106	CIRI2	no	hsa-GATM_0008
14:100937403|100955949	lin	ENSG00000225746	MEG8	29.137	0.231169	-6.93687	3.85429	484.545	2.19165e-107	1.5403e-105	CIRI2	no	hsa-SNHG23_0095
5:38496382|38530666	lin	ENSG00000113594	LIFR	20.9008	0.125507	-7.26037	3.37361	483.381	3.92671e-107	2.75381e-105	CIRI2	no	hsa-LIFR_0001
1:224703889|224734706	lin	ENSG00000143786	CNIH3	21.221	0.0513717	-8.44855	3.39416	483.19	4.32023e-107	3.02333e-105	CIRI2	no	none
12:78159203|78168866	lin	ENSG00000067798	NAV3	25.4953	0	-11.2429	3.65902	483.076	4.57582e-107	3.19538e-105	CIRI2	no	hsa-NAV3_0059
4:26683675|26720125	lin	ENSG00000109680	TBC1D19	68.2444	5.00277	-3.7647	5.18675	481.829	8.54671e-107	5.95566e-105	CIRI2	no	hsa-TBC1D19_0077
4:26683675|26720125	circ	ENSG00000109680	TBC1D19	0.260354	0.0513717	-2.12851	-1.68665	4.85945	0.0274951	0.0435361	CIRI2	no	hsa-TBC1D19_0077
18:36658075|36693423	lin	ENSG00000134775	FHOD3	21.3883	0.130613	-7.294	3.40939	481.734	8.96147e-107	6.23145e-105	CIRI2	no	hsa-FHOD3_0024
4:26613169|26620688	lin	ENSG00000109680	TBC1D19	50.645	3.31538	-3.92535	4.7437	481.378	1.07135e-106	7.43397e-105	CIRI2	no	hsa-TBC1D19_0041
4:26659597|26688407	lin	ENSG00000109680	TBC1D19	76.5368	6.25644	-3.60848	5.365	480.855	1.39215e-106	9.63961e-105	CIRI2	no	hsa-TBC1D19_0017
11:35198121|35204640	lin	ENSG00000026508	CD44	20.4557	0	-10.9237	3.33591	480.579	1.59861e-106	1.10459e-104	CIRI2	no	none
18:36576451|36625749	lin	ENSG00000134775	FHOD3	21.7866	0.180529	-6.86725	3.4391	480.232	1.90257e-106	1.31185e-104	CIRI2	no	hsa-FHOD3_0012
14:100913432|100949596	lin	ENSG00000225746	MEG8	24.8606	0.352308	-6.09642	3.63546	480.012	2.12405e-106	1.4615e-104	CIRI2	no	hsa-SNHG23_0017
5:38481299|38530666	lin	ENSG00000113594	LIFR	21.91	0.0748669	-7.98964	3.43392	479.559	2.66445e-106	1.8295e-104	CIRI2	no	hsa-LIFR_0037
12:15658079|15682972	lin	ENSG00000151491	EPS8	69.7491	3.99138	-4.12007	5.19578	479.451	2.81342e-106	1.92775e-104	CIRI2	no	hsa-EPS8_0012
5:38510464|38530666	lin	ENSG00000113594	LIFR	20.855	0.124782	-7.25921	3.37253	479.417	2.86125e-106	1.95404e-104	CIRI2	no	hsa-LIFR_0006
X:31146291|31173604	lin	ENSG00000198947	DMD	0.664646	34.3403	5.65954	4.17082	479.416	2.86369e-106	1.95404e-104	CIRI2	no	hsa-DMD_0117
10:7609420|7655675	lin	ENSG00000123243	ITIH5	0	23.6527	11.1319	3.62276	477.853	6.26388e-106	4.26529e-104	CIRI2	no	hsa-ITIH5_0007
4:26613169|26640187	lin	ENSG00000109680	TBC1D19	58.5264	4.02147	-3.85726	4.95803	477.711	6.72852e-106	4.57219e-104	CIRI2	no	hsa-TBC1D19_0040
6:158017204|158033680	lin	ENSG00000078269	SYNJ2	39.7375	1.19846	-5.0538	4.34288	477.414	7.80598e-106	5.29339e-104	CIRI2	no	hsa-SYNJ2_0005
4:26637211|26640187	lin	ENSG00000109680	TBC1D19	67.5195	4.98367	-3.75591	5.17213	477.182	8.76895e-106	5.93414e-104	CIRI2	no	hsa-TBC1D19_0075
10:13659323|13675044	lin	ENSG00000151474	FRMD4A	50.6058	2.5381	-4.31181	4.72401	477.127	9.01243e-106	6.08636e-104	CIRI2	no	hsa-FRMD4A_0025
10:76969974|77019099	lin	ENSG00000156113	KCNMA1	37.1334	1.71671	-4.42949	4.26732	475.948	1.62758e-105	1.09689e-103	CIRI2	no	hsa-KCNMA1_0040
X:31169443|31180481	lin	ENSG00000198947	DMD	0.715676	31.0121	5.38558	4.03229	475.023	2.5862e-105	1.73938e-103	CIRI2	no	hsa-DMD_0073
6:158033455|158055028	lin	ENSG00000078269	SYNJ2	29.3908	0.588571	-5.63724	3.8893	474.537	3.30065e-105	2.21535e-103	CIRI2	no	hsa-SYNJ2_0012
11:9729433|9732710	lin	ENSG00000133789	SWAP70	18.3882	0	-10.7671	3.17739	474.393	3.54713e-105	2.37593e-103	CIRI2	no	none
12:78159203|78190219	lin	ENSG00000067798	NAV3	24.2692	0.0983685	-7.77422	3.59237	473.766	4.85504e-105	3.24536e-103	CIRI2	no	hsa-NAV3_0037
5:84060300|84066606	lin	ENSG00000164176	EDIL3	31.8737	0.579096	-5.75476	4.00168	473.268	6.23326e-105	4.15817e-103	CIRI2	no	hsa-EDIL3_0001
4:26620613|26683749	lin	ENSG00000109680	TBC1D19	76.8564	6.07736	-3.65551	5.36695	472.562	8.87548e-105	5.90877e-103	CIRI2	no	hsa-TBC1D19_0045
20:61852754|61873900	lin	ENSG00000179242	CDH4	5.06789	138.279	4.73744	6.17445	472.295	1.01453e-104	6.7405e-103	CIRI2	no	hsa-CDH4_0009
20:47757189|47757463	lin	ENSG00000196562	SULF2	1.16	48.8261	5.39445	4.67217	471.246	1.71626e-104	1.13797e-102	CIRI2	no	hsa-SULF2_0002
17:64583461|64606640	lin	ENSG00000108854	SMURF2	107.487	5.71046	-4.23009	5.81927	471.206	1.75161e-104	1.15907e-102	CIRI2	no	hsa-SMURF2_0028
4:147485612|147519978	lin	ENSG00000151617	EDNRA	29.2576	0.128426	-7.74065	3.85386	470.776	2.17172e-104	1.43417e-102	CIRI2	no	hsa-EDNRA_0007
6:31269966|31354946	lin	ENSG00000234745	HLA-B	110.047	4.95854	-4.47294	5.84129	470.582	2.39358e-104	1.5775e-102	CIRI2	no	none
19:30443561|30445732	lin	ENSG00000198597	ZNF536	0.408482	28.9356	6.19687	3.92255	469.962	3.26691e-104	2.14876e-102	CIRI2	no	hsa-ZNF536_0003
19:30443561|30445732	circ	ENSG00000198597	ZNF536	0	2.06011	7.61166	0.356187	60.9849	5.75136e-15	3.12112e-14	CIRI2	yes	hsa-ZNF536_0003
5:36171603|36177292	lin	ENSG00000145604	SKP2	21.0499	287.885	3.77309	7.27608	469.555	4.0045e-104	2.62863e-102	CIRI2	no	hsa-SKP2_0008
4:113978932|113979072	lin	ENSG00000180801	ARSJ	17.882	0	-10.7275	3.13764	469.231	4.71093e-104	3.08617e-102	CIRI2	no	hsa-ARSJ_0007
Y:12912963|12914982	lin	ENSG00000067048	DDX3Y	24.1356	0	-11.1561	3.56683	469.042	5.17849e-104	3.38572e-102	CIRI2	no	hsa-DDX3Y_0001
5:149210726|149233300	lin	ENSG00000173210	ABLIM3	20.0985	0.0528278	-8.36476	3.30922	468.913	5.52444e-104	3.60472e-102	CIRI2	no	hsa-ABLIM3_0007
22:44702492|44731821	lin	ENSG00000186654	PRR5	0.624161	30.0757	5.67576	3.98491	468.869	5.64895e-104	3.6765e-102	CIRI2	no	none
4:151143910|151159352	lin	ENSG00000109686	SH3D19	18.5638	0.0242265	-9.02207	3.19366	468.866	5.65684e-104	3.6765e-102	CIRI2	no	hsa-SH3D19_0009
5:116502210|116504982	lin	ENSG00000092421	SEMA6A	2.39587	54.882	4.5424	4.86551	468.733	6.04659e-104	3.92204e-102	CIRI2	no	hsa-SEMA6A_0017
4:26637211|26673888	lin	ENSG00000109680	TBC1D19	73.8715	5.56639	-3.72662	5.30412	466.857	1.54777e-103	1.00196e-101	CIRI2	no	hsa-TBC1D19_0019
7:42023468|42026412	lin	ENSG00000106571	GLI3	18.6157	0	-10.7862	3.19698	466.095	2.26715e-103	1.46477e-101	CIRI2	no	hsa-GLI3_0001
2:217880898|217900512	lin	ENSG00000079308	TNS1	39.9669	1.25583	-4.98092	4.35656	465.927	2.46652e-103	1.59045e-101	CIRI2	no	hsa-TNS1_0004
6:56851397|56900621	lin	ENSG00000151914	DST	48.999	1.00555	-5.58929	4.63076	465.656	2.82554e-103	1.81837e-101	CIRI2	no	hsa-DST_0007
6:56851397|56900621	circ	ENSG00000151914	DST	1.14011	0.101287	-3.34448	-0.479409	19.6637	9.23379e-06	2.42955e-05	CIRI2-DCC	yes	hsa-DST_0007
14:104152015|104157942	lin	ENSG00000066735	KIF26A	0	33.9782	11.6543	4.13062	464.815	4.30514e-103	2.76515e-101	CIRI2	no	hsa-KIF26A_0003
1:107148069|107148839	lin	ENSG00000162631	NTNG1	24.9563	0	-11.2063	3.61848	464.159	5.98228e-103	3.83485e-101	CIRI2	no	hsa-NTNG1_0003
2:134336217|134345064	lin	ENSG00000152127	MGAT5	46.4333	2.89259	-4.0001	4.61566	462.999	1.06993e-102	6.84524e-101	CIRI2	no	none
4:26620613|26673888	lin	ENSG00000109680	TBC1D19	74.2608	5.21701	-3.82783	5.30448	462.87	1.14115e-102	7.28669e-101	CIRI2	no	hsa-TBC1D19_0015
4:26637211|26659707	lin	ENSG00000109680	TBC1D19	69.8669	5.46821	-3.66937	5.22804	462.757	1.2075e-102	7.6954e-101	CIRI2	no	hsa-TBC1D19_0046
1:240257945|240355908	lin	ENSG00000155816	FMN2	18.0485	0	-10.7438	3.15483	461.148	2.7039e-102	1.71986e-100	CIRI2	no	hsa-FMN2_0016
19:36748027|36750804	lin	ENSG00000267041	ZNF850	1.73555	40.8191	4.55673	4.44495	460.685	3.41025e-102	2.16495e-100	CIRI2	no	hsa-ZNF850_0003
4:26672149|26688407	lin	ENSG00000109680	TBC1D19	61.3939	5.09384	-3.58505	5.04725	460.204	4.33929e-102	2.74942e-100	CIRI2	no	hsa-TBC1D19_0026
20:43702490|43702903	lin	ENSG00000101057	MYBL2	5.08407	164.262	5.00571	6.41313	459.925	4.99156e-102	3.15661e-100	CIRI2	no	hsa-MYBL2_0004
20:43702490|43702903	circ	ENSG00000101057	MYBL2	0.114194	0.950366	3.11883	-0.461017	12.044	0.000519596	0.00108643	CIRI2-DCC	yes	hsa-MYBL2_0004
9:84741892|84752085	lin	ENSG00000148053	NTRK2	17.3762	0	-10.6859	3.09584	459.617	5.82564e-102	3.67699e-100	CIRI2	no	hsa-NTRK2_0001
1:160415648|160421187	lin	ENSG00000162738	VANGL2	0.279674	24.6058	6.3725	3.6924	458.578	9.80201e-102	6.17489e-100	CIRI2	no	hsa-VANGL2_0001
10:69922708|69928999	lin	ENSG00000197467	COL13A1	20.7046	0.152659	-7.00159	3.36167	458.137	1.22256e-101	7.6869e-100	CIRI2	no	none
12:15669664|15682972	lin	ENSG00000151491	EPS8	69.4331	3.59428	-4.26457	5.1805	458.117	1.23508e-101	7.75078e-100	CIRI2	no	none
3:98881540|98881767	lin	ENSG00000057019	DCBLD2	545.357	9.44997	-5.84882	8.11471	457.607	1.59456e-101	9.98761e-100	CIRI2	no	hsa-DCBLD2_0002
3:98881540|98881767	circ	ENSG00000057019	DCBLD2	2.85646	0.0249578	-6.30565	0.527902	70.7134	4.13088e-17	2.52711e-16	CIRI2	yes	hsa-DCBLD2_0002
1:215169199|215195092	lin	ENSG00000082482	KCNK2	23.607	0.230444	-6.63589	3.55459	457.083	2.07364e-101	1.29636e-99	CIRI2	no	hsa-KCNK2_0001
8:71269740|71299720	lin	ENSG00000104313	EYA1	2.01471	42.7922	4.44129	4.51716	456.897	2.2762e-101	1.42029e-99	CIRI2	no	hsa-EYA1_0003
8:71269740|71299720	circ	ENSG00000104313	EYA1	0.0380645	0.452126	3.44234	-1.20564	12.5561	0.000394912	0.000840557	CIRI2	no	hsa-EYA1_0003
20:43702490|43705358	lin	ENSG00000101057	MYBL2	5.96605	200.953	5.07239	6.70054	456.596	2.64664e-101	1.6483e-99	CIRI2	no	hsa-MYBL2_0002
20:43702490|43705358	circ	ENSG00000101057	MYBL2	0.101485	0.917377	3.11015	-0.491866	17.318	3.16186e-05	7.80853e-05	CIRI2	yes	hsa-MYBL2_0002
1:33367116|33375593	lin	ENSG00000134686	PHC2	123.177	4.26897	-4.84137	5.98754	456.134	3.33582e-101	2.07358e-99	CIRI2	no	hsa-PHC2_0006
4:151147922|151159352	lin	ENSG00000109686	SH3D19	18.335	0.0242265	-9.00304	3.17422	456.008	3.55241e-101	2.20404e-99	CIRI2	no	hsa-SH3D19_0004
2:191329935|191350225	lin	ENSG00000128641	MYO1B	92.0645	7.38752	-3.63746	5.63181	455.456	4.68467e-101	2.90105e-99	CIRI2	no	hsa-MYO1B_0001
6:166430453|166432490	lin	ENSG00000071242	RPS6KA2	65.5955	2.25705	-4.8501	5.07434	454.258	8.54084e-101	5.27907e-99	CIRI2	no	hsa-RPS6KA2_0002
6:166430453|166432490	circ	ENSG00000071242	RPS6KA2	0.36597	0.0264139	-3.35247	-1.55671	10.7249	0.00105702	0.00211165	CIRI2	no	hsa-RPS6KA2_0002
13:75621763|75713252	lin	ENSG00000261553	AL137782.1	29.2881	0.400036	-6.15154	3.87969	454.086	9.3102e-101	5.7438e-99	CIRI2	no	hsa-RP11-29G8_0010
2:134270386|134318739	lin	ENSG00000152127	MGAT5	33.1525	1.80779	-4.18674	4.1157	453.921	1.01099e-100	6.22549e-99	CIRI2	no	hsa-MGAT5_0019
12:77966229|78059115	lin	ENSG00000067798	NAV3	32.1358	0.100556	-8.17881	4.00134	452.385	2.18313e-100	1.34181e-98	CIRI2	no	hsa-NAV3_0018
8:71317552|71356511	lin	ENSG00000104313	EYA1	2.00639	38.0504	4.2548	4.35844	452.061	2.56805e-100	1.57544e-98	CIRI2	no	hsa-EYA1_0021
8:18697700|18804898	lin	ENSG00000156011	PSD3	30.9675	0.499123	-5.91139	3.95503	451.698	3.08093e-100	1.88655e-98	CIRI2	no	hsa-PSD3_0036
10:77249565|77251256	lin	ENSG00000156113	KCNMA1	44.7275	2.66433	-4.06421	4.5582	451.079	4.19976e-100	2.56686e-98	CIRI2	no	hsa-KCNMA1_0157
8:18867674|18940290	lin	ENSG00000156011	PSD3	33.4696	0.398574	-6.33791	4.06058	450.498	5.62002e-100	3.42853e-98	CIRI2	no	none
14:100937403|100951494	lin	ENSG00000225746	MEG8	29.2581	0.461607	-5.9744	3.87257	450.064	6.98407e-100	4.25277e-98	CIRI2	no	hsa-SNHG23_0007
12:78049993|78140334	lin	ENSG00000067798	NAV3	21.8624	0	-11.0213	3.43562	449.664	8.53745e-100	5.18903e-98	CIRI2	no	hsa-NAV3_0049
9:84702159|84752085	lin	ENSG00000148053	NTRK2	16.8898	0	-10.6451	3.05478	448.387	1.619e-99	9.82203e-98	CIRI2	no	hsa-NTRK2_0007
4:26620613|26659707	lin	ENSG00000109680	TBC1D19	71.09	5.24362	-3.75483	5.24675	448.133	1.83834e-99	1.11321e-97	CIRI2	no	hsa-TBC1D19_0038
14:100930447|100949596	lin	ENSG00000225746	MEG8	22.2818	0.176154	-6.89566	3.46453	447.424	2.62232e-99	1.58503e-97	CIRI2	no	hsa-SNHG23_0016
14:100930447|100949596	circ	ENSG00000225746	MEG8	0.323775	0.0264139	-3.20835	-1.62044	9.71397	0.00182873	0.00352048	CIRI2	no	hsa-SNHG23_0016
5:36163645|36177292	lin	ENSG00000145604	SKP2	18.5496	261.556	3.81587	7.13529	447.256	2.85334e-99	1.7215e-97	CIRI2	no	hsa-SKP2_0005
12:78128706|78159286	lin	ENSG00000067798	NAV3	21.4501	0.0242265	-9.23508	3.40977	447.225	2.89759e-99	1.74499e-97	CIRI2	no	hsa-NAV3_0026
7:13906430|13939246	lin	ENSG00000006468	ETV1	85.8824	7.14157	-3.58476	5.53361	446.814	3.55973e-99	2.13982e-97	CIRI2	no	hsa-ETV1_0005
4:151147922|151149561	lin	ENSG00000109686	SH3D19	18.2252	0	-10.7516	3.16082	446.503	4.16005e-99	2.49212e-97	CIRI2	no	hsa-SH3D19_0019
20:35216748|35218061	lin	ENSG00000126005	MMP24OS	29.6581	0.179073	-7.30889	3.87918	446.503	4.16099e-99	2.49212e-97	CIRI2	no	hsa-MMP24-AS1_0001
22:44702492|44726634	lin	ENSG00000186654	PRR5	0.802606	33.5343	5.37509	4.14202	446.133	5.00734e-99	2.99355e-97	CIRI2	no	hsa-PRR5_0001
14:100937403|100968724	lin	ENSG00000225746	MEG8	25.2114	0.277435	-6.45104	3.64784	445.957	5.46872e-99	3.26343e-97	CIRI2	no	hsa-SNHG23_0042
6:129098173|129098415	lin	ENSG00000196569	LAMA2	24.4393	0.12697	-7.48672	3.60149	445.341	7.44716e-99	4.43599e-97	CIRI2	no	hsa-LAMA2_0003
14:61720382|61747201	lin	ENSG00000100644	HIF1A	310.858	24.4661	-3.66676	7.38767	445.032	8.69685e-99	5.171e-97	CIRI2	no	hsa-HIF1A_0020
1:240294822|240334229	lin	ENSG00000155816	FMN2	22.8187	0	-11.084	3.4999	445.002	8.82674e-99	5.23874e-97	CIRI2	no	hsa-FMN2_0001
15:70690454|70699660	lin	ENSG00000137831	UACA	69.0319	6.11559	-3.49106	5.22527	444.434	1.17315e-98	6.9502e-97	CIRI2	no	hsa-UACA_0004
11:66365936|66366564	lin	ENSG00000174669	SLC29A2	1.82629	51.7793	4.84169	4.77212	444.424	1.17954e-98	6.97541e-97	CIRI2	no	hsa-SLC29A2_0001
17:64571798|64591149	lin	ENSG00000108854	SMURF2	133.895	7.59425	-4.14059	6.14215	443.666	1.72413e-98	1.01777e-96	CIRI2	no	hsa-SMURF2_0050
7:159020485|159021797	lin	ENSG00000231419	LINC00689	0	21.2915	10.9804	3.47632	441.973	4.02688e-98	2.37282e-96	CIRI2	no	hsa-LINC00689_0004
1:215086368|215195092	lin	ENSG00000082482	KCNK2	22.0137	0.206943	-6.69715	3.45335	441.603	4.84868e-98	2.85195e-96	CIRI2	no	hsa-KCNK2_0004
4:26620613|26640187	lin	ENSG00000109680	TBC1D19	69.6878	4.78549	-3.86037	5.2106	440.996	6.57139e-98	3.85831e-96	CIRI2	no	hsa-TBC1D19_0007
11:119675159|119678765	lin	ENSG00000110400	NECTIN1	9.80979	124.619	3.66936	6.08167	440.685	7.67968e-98	4.50098e-96	CIRI2	no	hsa-NECTIN1_0001
11:119675159|119678765	circ	ENSG00000110400	NECTIN1	0.11032	0.60551	2.17369	-0.841756	8.95811	0.00276241	0.00516346	CIRI2-DCC	no	hsa-NECTIN1_0001
7:43595901|43608400	lin	ENSG00000164543	STK17A	53.4914	1.85974	-4.85191	4.78367	440.149	1.00458e-97	5.87723e-96	CIRI2	no	hsa-STK17A_0001
4:41613466|41692384	lin	ENSG00000064042	LIMCH1	2.98883	50.0162	4.07953	4.75477	440.016	1.07414e-97	6.27299e-96	CIRI2	no	hsa-LIMCH1_0112
17:59842586|59842944	lin	none	none	18.2723	0.0976373	-7.36252	3.1786	439.972	1.09781e-97	6.39985e-96	CIRI2	no	hsa-intergenic_001341
X:50080594|50092285	lin	ENSG00000171365	CLCN5	2.00411	60.9302	4.9156	4.99998	438.974	1.81001e-97	1.0533e-95	CIRI2	no	hsa-CLCN5_0005
6:56601443|56609344	lin	ENSG00000151914	DST	117.009	6.35281	-4.19765	5.94267	438.817	1.95876e-97	1.13785e-95	CIRI2	no	hsa-DST_0009
6:56601443|56609344	circ	ENSG00000151914	DST	0.146161	0.0734108	-0.969867	-1.83031	0.941405	0.331917	0.404991	CIRI2	no	hsa-DST_0009
22:44117970|44119140	lin	ENSG00000188677	PARVB	17.7486	0.0249578	-8.95914	3.13126	437.634	3.54274e-97	2.05435e-95	CIRI2	no	hsa-PARVB_0028
8:18632613|18632806	lin	ENSG00000156011	PSD3	37.4554	1.25146	-4.88515	4.26116	437.328	4.12942e-97	2.39033e-95	CIRI2	no	hsa-PSD3_0021
21:41226266|41257326	lin	ENSG00000182240	BACE2	20.3129	0	-10.9089	3.31895	437.042	4.76752e-97	2.75483e-95	CIRI2	no	hsa-BACE2_0001
21:41226266|41257326	circ	ENSG00000182240	BACE2	0.270839	0	-4.67079	-1.82162	12.0934	0.000506015	0.00106053	CIRI2	no	hsa-BACE2_0001
10:76944773|77019099	lin	ENSG00000156113	KCNMA1	40.7671	2.45374	-4.04322	4.42304	436.796	5.39194e-97	3.11018e-95	CIRI2	no	hsa-KCNMA1_0005
14:100933998|100949596	lin	ENSG00000225746	MEG8	19.9717	0.178341	-6.73835	3.30896	436.785	5.42222e-97	3.12216e-95	CIRI2	no	hsa-SNHG23_0023
14:100933998|100949596	circ	ENSG00000225746	MEG8	0.27745	0	-4.808	-1.75451	13.4051	0.00025094	0.00054911	CIRI2	no	hsa-SNHG23_0023
8:18762050|18765538	lin	ENSG00000156011	PSD3	27.6154	0.550508	-5.614	3.79882	436.449	6.41792e-97	3.68901e-95	CIRI2	no	hsa-PSD3_0050
8:71244603|71299720	lin	ENSG00000104313	EYA1	2.05691	38.9091	4.27925	4.38986	436.251	7.08688e-97	4.0664e-95	CIRI2	no	hsa-EYA1_0004
4:26717933|26753890	lin	ENSG00000109680	TBC1D19	68.0196	5.71339	-3.56669	5.19684	435.527	1.01824e-96	5.83238e-95	CIRI2	no	hsa-TBC1D19_0039
8:71317552|71334174	lin	ENSG00000104313	EYA1	2.01465	37.4596	4.23072	4.33772	435.22	1.18803e-96	6.79311e-95	CIRI2	no	hsa-EYA1_0001
8:71317552|71334174	circ	ENSG00000104313	EYA1	0.069775	0.877661	3.54834	-0.576878	12.4156	0.000425757	0.000902349	CIRI2	yes	hsa-EYA1_0001
12:77941081|78059115	lin	ENSG00000067798	NAV3	32.7284	0.101287	-8.20462	4.02805	434.909	1.38844e-96	7.92519e-95	CIRI2	no	none
4:26666333|26688407	lin	ENSG00000109680	TBC1D19	76.7923	6.48704	-3.55938	5.37372	434.892	1.4002e-96	7.97847e-95	CIRI2	no	hsa-TBC1D19_0001
4:26666333|26688407	circ	ENSG00000109680	TBC1D19	0.270839	0.0249578	-2.9116	-1.75186	7.19389	0.00731523	0.0127764	CIRI2	no	hsa-TBC1D19_0001
3:98849461|98881767	lin	ENSG00000057019	DCBLD2	590.135	10.4195	-5.82229	8.22909	434.601	1.62029e-96	9.21654e-95	CIRI2	no	hsa-DCBLD2_0001
3:98849461|98881767	circ	ENSG00000057019	DCBLD2	5.47271	0.128426	-5.31273	1.44953	108.518	2.06915e-25	1.87809e-24	CIRI2-DCC-CircExplorer2	yes	hsa-DCBLD2_0001
2:191261730|191296226	lin	ENSG00000128641	MYO1B	59.3946	4.42005	-3.74476	4.9899	434.488	1.71434e-96	9.73466e-95	CIRI2	no	none
11:9713466|9749183	lin	ENSG00000133789	SWAP70	19.7748	0	-10.8687	3.27765	434.167	2.01363e-96	1.14144e-94	CIRI2	no	hsa-SWAP70_0007
1:215086368|215086678	lin	ENSG00000082482	KCNK2	26.2937	0.38309	-6.08208	3.72158	432.705	4.18939e-96	2.37069e-94	CIRI2	no	hsa-KCNK2_0007
8:71269740|71317674	lin	ENSG00000104313	EYA1	1.61093	34.6734	4.43128	4.21923	432.506	4.62923e-96	2.61507e-94	CIRI2	no	hsa-EYA1_0017
3:10087134|10088950	lin	ENSG00000144554	FANCD2	6.1159	81.4262	3.724	5.4688	432.464	4.72829e-96	2.66645e-94	CIRI2	no	hsa-FANCD2_0006
3:10087134|10088950	circ	ENSG00000144554	FANCD2	0.13955	0.0726795	-0.71064	-1.90124	0.441947	0.506184	0.578746	CIRI2	no	hsa-FANCD2_0006
2:134344930|134403137	lin	ENSG00000152127	MGAT5	39.3118	2.02438	-4.26593	4.35901	431.872	6.35878e-96	3.57979e-94	CIRI2	no	hsa-MGAT5_0012
19:40458155|40458545	lin	ENSG00000090013	BLVRB	17.4899	0.0499155	-8.16496	3.10761	431.857	6.40866e-96	3.60169e-94	CIRI2	no	hsa-BLVRB_0001
8:71317552|71322268	lin	ENSG00000104313	EYA1	2.12688	43.635	4.36276	4.54693	431.532	7.54106e-96	4.23086e-94	CIRI2	no	hsa-EYA1_0029
10:110506935|110510596	lin	ENSG00000138166	DUSP5	45.0386	1.92147	-4.55074	4.54636	430.809	1.08354e-95	6.06872e-94	CIRI2	no	hsa-DUSP5_0002
11:66363138|66367548	lin	ENSG00000174669	SLC29A2	1.5017	60.0378	5.27027	4.96869	430.722	1.13178e-95	6.32815e-94	CIRI2	no	none
4:151127618|151179397	lin	ENSG00000109686	SH3D19	16.947	0.0491843	-8.12318	3.06626	430.567	1.22288e-95	6.82588e-94	CIRI2	no	hsa-SH3D19_0106
17:64561500|64586170	lin	ENSG00000108854	SMURF2	107.265	5.59337	-4.26339	5.8153	430.392	1.33505e-95	7.43931e-94	CIRI2	no	hsa-SMURF2_0030
8:18632613|18655685	lin	ENSG00000156011	PSD3	37.7012	1.35201	-4.7845	4.27428	429.54	2.04659e-95	1.13849e-93	CIRI2	no	hsa-PSD3_0010
7:43595901|43596113	lin	ENSG00000164543	STK17A	51.9651	1.76009	-4.87693	4.74118	429.329	2.27425e-95	1.263e-93	CIRI2	no	hsa-STK17A_0003
7:519120|519262	lin	ENSG00000197461	PDGFA	3.94205	77.8936	4.31287	5.37256	429.279	2.33272e-95	1.29328e-93	CIRI2	no	none
12:77994803|78059115	lin	ENSG00000067798	NAV3	26.3838	0.0763294	-8.26454	3.71489	429.054	2.61037e-95	1.44477e-93	CIRI2	no	hsa-NAV3_0011
11:12138390|12162419	lin	ENSG00000133816	MICAL2	31.9857	1.02612	-4.94298	4.03271	428.848	2.89531e-95	1.59978e-93	CIRI2	no	hsa-MICAL2_0010
1:33354401|33375593	lin	ENSG00000134686	PHC2	133.457	4.42325	-4.90453	6.10293	428.827	2.92492e-95	1.61343e-93	CIRI2	no	hsa-PHC2_0003
1:33354401|33375593	circ	ENSG00000134686	PHC2	0.467456	0.0777855	-2.42831	-1.28164	8.34486	0.00386781	0.0070654	CIRI2	no	hsa-PHC2_0003
11:66365936|66369532	lin	ENSG00000174669	SLC29A2	1.92232	62.582	5.0229	5.03503	428.65	3.197e-95	1.76055e-93	CIRI2	no	hsa-SLC29A2_0002
11:66365936|66369532	circ	ENSG00000174669	SLC29A2	0	0.890245	6.40834	-0.612584	31.4961	1.99844e-08	6.84164e-08	CIRI2	no	hsa-SLC29A2_0002
4:26717933|26748526	lin	ENSG00000109680	TBC1D19	62.2127	5.01681	-3.62557	5.06284	427.938	4.56848e-95	2.51159e-93	CIRI2	no	hsa-TBC1D19_0037
6:56552184|56600221	lin	ENSG00000151914	DST	102.141	6.21693	-4.03365	5.75479	427.175	6.69345e-95	3.67367e-93	CIRI2	no	hsa-DST_0019
8:88167669|88327186	lin	ENSG00000156103	MMP16	39.3904	1.86953	-4.37888	4.35461	427.157	6.75602e-95	3.70182e-93	CIRI2	no	hsa-MMP16_0026
8:88074605|88197306	lin	ENSG00000156103	MMP16	28.9707	1.21101	-4.57058	3.90055	426.804	8.06495e-95	4.41166e-93	CIRI2	no	hsa-MMP16_0013
17:64571798|64583544	lin	ENSG00000108854	SMURF2	131.644	7.93471	-4.05361	6.12244	426.545	9.17879e-95	5.0126e-93	CIRI2	no	hsa-SMURF2_0012
2:75518056|75522487	lin	ENSG00000115363	EVA1A	22.5717	0	-11.0677	3.48341	426.406	9.84262e-95	5.36619e-93	CIRI2	no	hsa-EVA1A_0001
2:75518056|75522487	circ	ENSG00000115363	EVA1A	0.270839	0	-4.67079	-1.82162	12.0934	0.000506015	0.00106053	CIRI2	no	hsa-EVA1A_0001
14:100937403|100966731	lin	ENSG00000225746	MEG8	24.0415	0.281085	-6.38173	3.58038	425.644	1.44221e-94	7.84986e-93	CIRI2	no	hsa-SNHG23_0012
14:100937403|100966731	circ	ENSG00000225746	MEG8	0.19471	0	-4.26174	-1.97685	9.27407	0.0023242	0.00439163	CIRI2	no	hsa-SNHG23_0012
14:100937403|100942838	lin	ENSG00000225746	MEG8	25.2744	0.204755	-6.89304	3.64596	425.424	1.61039e-94	8.75076e-93	CIRI2	no	hsa-SNHG23_0022
12:78127167|78140334	lin	ENSG00000067798	NAV3	20.4044	0.0242265	-9.16418	3.3393	424.943	2.04898e-94	1.11156e-92	CIRI2	no	hsa-NAV3_0013
14:100937403|100980663	lin	ENSG00000225746	MEG8	24.9065	0.25394	-6.56504	3.62839	424.249	2.90081e-94	1.57108e-92	CIRI2	no	hsa-SNHG23_0220
19:41221186|41222056	lin	ENSG00000167601	AXL	209.001	2.54042	-6.3505	6.72323	423.977	3.32477e-94	1.79773e-92	CIRI2	no	none
11:35204512|35208206	lin	ENSG00000026508	CD44	17.2895	0.0242265	-8.91786	3.08826	423.098	5.1651e-94	2.78822e-92	CIRI2	no	hsa-CD44_0013
6:129049918|129059896	lin	ENSG00000196569	LAMA2	22.0524	0.0777855	-8.0008	3.44708	422.96	5.53615e-94	2.98361e-92	CIRI2	no	hsa-LAMA2_0001
8:18867674|18888481	lin	ENSG00000156011	PSD3	32.9077	0.398574	-6.31359	4.03577	422.922	5.64337e-94	3.03641e-92	CIRI2	no	hsa-PSD3_0139
4:26613169|26666405	lin	ENSG00000109680	TBC1D19	55.2352	4.12653	-3.73316	4.88287	422.807	5.97597e-94	3.2101e-92	CIRI2	no	hsa-TBC1D19_0076
4:151174670|151187463	lin	ENSG00000109686	SH3D19	18.6037	0	-10.7852	3.19583	422.777	6.06865e-94	3.25456e-92	CIRI2	no	hsa-SH3D19_0001
2:134317529|134318739	lin	ENSG00000152127	MGAT5	34.3832	1.89069	-4.18168	4.17152	422.756	6.13268e-94	3.28353e-92	CIRI2	no	hsa-MGAT5_0008
2:134317529|134318739	circ	ENSG00000152127	MGAT5	0.467713	0.0990934	-2.13013	-1.19097	7.36722	0.00664234	0.0116838	CIRI2	no	hsa-MGAT5_0008
15:45363900|45376819	lin	ENSG00000171766	GATM	1.21872	51.2683	5.41753	4.74107	422.517	6.91067e-94	3.69406e-92	CIRI2	no	hsa-GATM_0004
3:10065394|10088950	lin	ENSG00000144554	FANCD2	5.66096	70.5153	3.63487	5.27022	422.513	6.92414e-94	3.69524e-92	CIRI2	no	hsa-FANCD2_0013
18:346295|357522	lin	ENSG00000158270	COLEC12	74.4555	0.0242265	-11.0261	5.20822	421.429	1.19246e-93	6.3535e-92	CIRI2	no	hsa-COLEC12_0001
13:75621763|75761038	lin	ENSG00000261553	AL137782.1	33.169	0.297293	-6.72951	4.0444	421.067	1.42958e-93	7.60459e-92	CIRI2	no	hsa-RP11-29G8_0005
13:75621763|75761038	circ	ENSG00000261553	AL137782.1	0.330129	0.0264139	-3.21345	-1.61958	9.70281	0.00183987	0.00353964	CIRI2	no	hsa-RP11-29G8_0005
11:35192814|35198246	lin	ENSG00000026508	CD44	18.3456	0	-10.765	3.17562	421.033	1.45445e-93	7.72436e-92	CIRI2	no	none
10:77183421|77251256	lin	ENSG00000156113	KCNMA1	57.5803	3.43361	-4.06189	4.92495	420.761	1.66609e-93	8.83405e-92	CIRI2	no	hsa-KCNMA1_0003
11:63658761|63659252	lin	ENSG00000184743	ATL3	52.8327	4.16522	-3.66375	4.82463	420.698	1.72011e-93	9.10577e-92	CIRI2	no	hsa-ATL3_0004
2:134344930|134362408	lin	ENSG00000152127	MGAT5	44.6579	2.56452	-4.11767	4.5537	420.228	2.17654e-93	1.15034e-91	CIRI2	no	hsa-MGAT5_0003
12:78175306|78190219	lin	ENSG00000067798	NAV3	20.6374	0.0983685	-7.54126	3.35928	420.139	2.27642e-93	1.2012e-91	CIRI2	no	hsa-NAV3_0066
12:101897863|101901433	lin	ENSG00000136048	DRAM1	17.515	0	-10.7011	3.11254	419.951	2.50112e-93	1.31764e-91	CIRI2	no	hsa-DRAM1_0003
7:17309936|17340228	lin	ENSG00000106546,ENSG00000283321	AHR,AC019117.4	66.7726	4.528	-3.8741	5.14822	419.854	2.62582e-93	1.38112e-91	CIRI2	no	hsa-AHR_0002
4:26717933|26769852	lin	none	none	44.5863	3.63545	-3.60788	4.58179	419.441	3.22977e-93	1.69607e-91	CIRI2	no	hsa-TBC1D19_0078
1:28858954|28859303	lin	ENSG00000116329	OPRD1	0	38.2455	11.8249	4.29742	419.083	3.86338e-93	2.02556e-91	CIRI2	no	none
7:13900738|13988173	lin	ENSG00000006468	ETV1	59.5954	5.73382	-3.3744	5.0229	418.968	4.09374e-93	2.14291e-91	CIRI2	no	hsa-ETV1_0038
12:77998337|78021862	lin	ENSG00000067798	NAV3	23.7179	0	-11.1374	3.5525	418.061	6.45038e-93	3.37115e-91	CIRI2	no	hsa-NAV3_0028
8:71271758|71317674	lin	ENSG00000104313	EYA1	1.80977	34.2836	4.25124	4.21137	418.029	6.55252e-93	3.41908e-91	CIRI2	no	hsa-EYA1_0032
2:191370227|191383342	lin	ENSG00000128641	MYO1B	97.6751	10.8424	-3.16833	5.75753	414.905	3.13698e-92	1.63427e-90	CIRI2	no	none
3:10065394|10072981	lin	ENSG00000144554	FANCD2	5.91355	69.1705	3.55659	5.24934	414.861	3.20722e-92	1.66821e-90	CIRI2	no	hsa-FANCD2_0018
1:107324282|107324922	lin	ENSG00000162631	NTNG1	20.0768	0	-10.8926	3.30247	414.755	3.38212e-92	1.7564e-90	CIRI2	no	hsa-NTNG1_0008
1:107324282|107324922	circ	ENSG00000162631	NTNG1	0.658292	0	-6.00394	-1.09448	29.2551	6.34488e-08	2.0783e-07	CIRI2	no	hsa-NTNG1_0008
1:203703652|203722689	lin	ENSG00000058668	ATP2B4	74.5129	5.92105	-3.65076	5.32543	414.436	3.96799e-92	2.0574e-90	CIRI2	no	hsa-ATP2B4_0019
7:42040038|42076857	lin	ENSG00000106571	GLI3	17.1787	0	-10.6663	3.07453	414.398	4.04405e-92	2.09353e-90	CIRI2	no	none
5:14741827|14758598	lin	ENSG00000154122	ANKH	56.8146	1.69923	-5.04558	4.85743	414.36	4.12228e-92	2.13067e-90	CIRI2	no	hsa-ANKH_0005
5:14741827|14758598	circ	ENSG00000154122	ANKH	0.916226	0	-6.41531	-0.840438	32.3175	1.30932e-08	4.55417e-08	CIRI2	no	hsa-ANKH_0005
8:124585087|124591235	lin	ENSG00000170873	MTSS1	33.3712	1.24182	-4.74585	4.10196	413.613	5.99203e-92	3.09221e-90	CIRI2	no	hsa-MTSS1_0001
X:46669607|46682535	lin	ENSG00000065923	SLC9A7	16.9322	0.0264139	-8.89245	3.06559	412.928	8.44993e-92	4.35377e-90	CIRI2	no	hsa-SLC9A7_0003
2:134254262|134254644	lin	ENSG00000152127	MGAT5	31.9367	1.91636	-4.05381	4.06921	412.893	8.59967e-92	4.42398e-90	CIRI2	no	hsa-MGAT5_0015
6:56670641|56843238	lin	ENSG00000151914	DST	76.3557	7.07054	-3.42882	5.37732	412.546	1.02337e-91	5.25636e-90	CIRI2	no	hsa-DST_0198
10:126064806|126155305	lin	ENSG00000148848	ADAM12	20.9572	0.298018	-6.0675	3.38819	412.072	1.29777e-91	6.65532e-90	CIRI2	no	hsa-ADAM12_0047
2:100904733|100937842	lin	ENSG00000170485	NPAS2	15.0397	0	-10.4796	2.88887	411.929	1.39387e-91	7.13699e-90	CIRI2	no	hsa-NPAS2_0002
5:14741827|14751239	lin	ENSG00000154122	ANKH	61.5567	1.58102	-5.26916	4.9683	411.743	1.53038e-91	7.82378e-90	CIRI2	no	hsa-ANKH_0001
4:26739864|26769852	lin	none	none	36.6839	2.68638	-3.76256	4.2875	411.691	1.57081e-91	8.01798e-90	CIRI2	no	hsa-TBC1D19_0080
10:126017098|126046132	lin	ENSG00000148848	ADAM12	17.2387	0.0528278	-8.1467	3.09152	411.519	1.7119e-91	8.72456e-90	CIRI2	no	hsa-ADAM12_0068
10:88901656|88922436	lin	ENSG00000138134	STAMBPL1	17.7729	0.0499155	-8.19286	3.13712	411.371	1.84406e-91	9.38353e-90	CIRI2	no	hsa-STAMBPL1_0003
2:26924887|26928323	lin	ENSG00000157851	DPYSL5	0	18.5158	10.7779	3.28088	411.09	2.12263e-91	1.07844e-89	CIRI2	no	hsa-DPYSL5_0001
3:98808081|98825366	lin	ENSG00000057019	DCBLD2	616.938	11.3839	-5.75893	8.29436	411.016	2.20332e-91	1.1177e-89	CIRI2	no	hsa-DCBLD2_0030
4:26735455|26764737	lin	none	none	32.911	2.08086	-3.9706	4.11544	410.894	2.34218e-91	1.18631e-89	CIRI2	no	hsa-TBC1D19_0082
4:29510890|29539983	lin	none	none	0	21.8935	11.0188	3.51277	410.795	2.46095e-91	1.24454e-89	CIRI2	no	none
9:87728250|87772998	lin	none	none	157.436	4.47065	-5.1335	6.33453	410.552	2.77966e-91	1.40356e-89	CIRI2	no	hsa-CTSL3P_0002
15:52405287|52410476	lin	ENSG00000197535	MYO5A	38.9979	3.00481	-3.69529	4.38134	410.279	3.1871e-91	1.60682e-89	CIRI2	no	hsa-MYO5A_0007
14:100935772|100955949	lin	ENSG00000225746	MEG8	25.0559	0.252477	-6.57438	3.63677	409.629	4.41545e-91	2.22269e-89	CIRI2	no	hsa-SNHG23_0128
4:26683675|26748526	lin	ENSG00000109680	TBC1D19	59.3597	4.58582	-3.68982	4.9893	409.187	5.50849e-91	2.76867e-89	CIRI2	no	hsa-TBC1D19_0044
17:64561500|64571956	lin	ENSG00000108854	SMURF2	109.476	6.19851	-4.14009	5.8512	409.048	5.90711e-91	2.96448e-89	CIRI2	no	hsa-SMURF2_0003
17:64561500|64571956	circ	ENSG00000108854	SMURF2	0.72616	0.0506404	-3.60665	-0.928943	21.6649	3.24677e-06	8.95329e-06	CIRI2	no	hsa-SMURF2_0003
20:19990006|19996842	lin	ENSG00000132669	RIN2	56.1986	6.11033	-3.19903	4.95544	408.075	9.61831e-91	4.81958e-89	CIRI2	no	hsa-RIN2_0005
20:19990006|19996842	circ	ENSG00000132669	RIN2	0.340614	0.272329	-0.228109	-1.10414	0.101675	0.749829	0.796419	CIRI2-DCC	no	hsa-RIN2_0005
15:45364797|45376819	lin	ENSG00000171766	GATM	0.825482	47.1698	5.85934	4.61443	407.76	1.12628e-90	5.62641e-89	CIRI2	no	hsa-GATM_0010
6:56602882|56609344	lin	ENSG00000151914	DST	94.3319	5.53509	-4.08569	5.63679	407.098	1.56964e-90	7.82936e-89	CIRI2	no	hsa-DST_0114
10:126093985|126155305	lin	ENSG00000148848	ADAM12	20.7366	0.424263	-5.56561	3.38451	407.061	1.59933e-90	7.96537e-89	CIRI2	no	hsa-ADAM12_0001
X:50042316|50048214	lin	ENSG00000171365	CLCN5	0.899328	32.6846	5.17538	4.1114	406.932	1.70602e-90	8.48383e-89	CIRI2	no	none
4:151174670|151179397	lin	ENSG00000109686	SH3D19	16.3771	0	-10.5998	3.00876	406.844	1.78243e-90	8.85038e-89	CIRI2	no	hsa-SH3D19_0003
3:98817769|98822741	lin	ENSG00000057019	DCBLD2	656.309	12.4482	-5.71901	8.38432	405.959	2.77833e-90	1.37745e-88	CIRI2	no	none
1:95143891|95173889	lin	ENSG00000152078,ENSG00000271092	TLCD4,TLCD4-RWDD3	0.148385	27.1047	7.32055	3.81849	405.799	3.01059e-90	1.49036e-88	CIRI2	no	hsa-TMEM56-RWDD3_0001
1:95143891|95173889	circ	ENSG00000152078,ENSG00000271092	TLCD4,TLCD4-RWDD3	0	1.01285	6.59696	-0.469593	31.0227	2.55031e-08	8.64171e-08	CIRI2	no	hsa-TMEM56-RWDD3_0001
7:37211386|37342763	lin	ENSG00000155849	ELMO1	0	20.7202	10.9405	3.43771	405.706	3.15343e-90	1.55872e-88	CIRI2	no	hsa-ELMO1_0020
1:240257945|240334229	lin	ENSG00000155816	FMN2	19.1553	0	-10.8321	3.2464	405.631	3.27456e-90	1.61616e-88	CIRI2	no	hsa-FMN2_0013
2:100937753|100965766	lin	ENSG00000170485	NPAS2	15.9866	0	-10.5672	2.97679	405.223	4.01812e-90	1.97719e-88	CIRI2	no	hsa-NPAS2_0010
14:100983461|100985740	lin	ENSG00000225746	MEG8	23.0143	0.127701	-7.39356	3.50478	405.121	4.22789e-90	2.0773e-88	CIRI2	no	none
16:52463934|52468574	lin	ENSG00000103460	TOX3	0.02758	17.8745	8.72042	3.23475	404.949	4.60819e-90	2.26077e-88	CIRI2	no	hsa-TOX3_0002
10:77403862|77587871	lin	ENSG00000156113	KCNMA1	43.1696	2.88166	-3.89757	4.51699	403.609	9.02294e-90	4.42003e-88	CIRI2	no	hsa-KCNMA1_0085
7:42040038|42048696	lin	ENSG00000106571	GLI3	18.4664	0	-10.7698	3.17754	402.154	1.87131e-89	9.15326e-88	CIRI2	no	hsa-GLI3_0002
2:134317529|134413015	lin	ENSG00000152127	MGAT5	35.3658	2.1909	-4.00971	4.22237	402.119	1.90364e-89	9.29754e-88	CIRI2	no	none
6:43785312|43785604	lin	ENSG00000112715	VEGFA	213.636	17.1474	-3.63883	6.84804	402.055	1.96602e-89	9.58793e-88	CIRI2	no	hsa-VEGFA_0003
17:64578492|64606640	lin	ENSG00000108854	SMURF2	98.2016	5.07709	-4.26834	5.6869	401.724	2.3213e-89	1.13038e-87	CIRI2	no	hsa-SMURF2_0011
1:240257945|240392562	lin	ENSG00000155816	FMN2	15.3496	0	-10.5114	2.92172	401.53	2.55788e-89	1.24374e-87	CIRI2	no	hsa-FMN2_0004
2:189054176|189057381	lin	ENSG00000204262	COL5A2	28.5993	0.430081	-6.02363	3.83696	401.036	3.27605e-89	1.59058e-87	CIRI2	no	hsa-COL5A2_0007
4:41661420|41671594	lin	ENSG00000064042	LIMCH1	4.3846	50.3032	3.51401	4.79821	399.412	7.39674e-89	3.58594e-87	CIRI2	no	hsa-LIMCH1_0030
15:52346361|52354014	lin	ENSG00000197535	MYO5A	37.7753	2.78621	-3.75373	4.33202	398.702	1.05535e-88	5.10882e-87	CIRI2	no	hsa-MYO5A_0022
8:18600364|18655685	lin	ENSG00000156011	PSD3	42.4166	1.73438	-4.60204	4.4525	397.897	1.57994e-88	7.63699e-87	CIRI2	no	hsa-PSD3_0005
19:30284072|30445732	lin	ENSG00000198597	ZNF536	0.311127	23.0072	6.26813	3.6009	397.783	1.67353e-88	8.07749e-87	CIRI2	no	hsa-ZNF536_0009
8:71321734|71334174	lin	ENSG00000104313	EYA1	1.50474	31.55	4.41019	4.0874	397.678	1.76396e-88	8.50147e-87	CIRI2	no	none
12:78116772|78140334	lin	ENSG00000067798	NAV3	25.354	0.0763294	-8.2075	3.65867	397.448	1.97882e-88	9.523e-87	CIRI2	no	hsa-NAV3_0023
6:48008634|48009114	lin	ENSG00000244694	PTCHD4	24.2146	0.0499155	-8.63135	3.57165	395.927	4.24253e-88	2.03871e-86	CIRI2	no	hsa-PTCHD4_0001
5:65451475|65452918	lin	ENSG00000049192	ADAMTS6	21.4325	0.171048	-6.85009	3.42042	395.007	6.72822e-88	3.22846e-86	CIRI2	no	hsa-ADAMTS6_0007
2:216674537|216674685	lin	ENSG00000115461	IGFBP5	64.175	3.04727	-4.39919	5.06376	394.885	7.15229e-88	3.42694e-86	CIRI2	no	none
7:13900738|13939246	lin	ENSG00000006468	ETV1	81.6857	7.56219	-3.42985	5.47413	394.842	7.30706e-88	3.49599e-86	CIRI2	no	hsa-ETV1_0006
4:26716213|26720125	lin	ENSG00000109680	TBC1D19	32.2484	2.0794	-3.94123	4.08734	393.926	1.15688e-87	5.52693e-86	CIRI2	no	hsa-TBC1D19_0043
3:146102755|146124229	lin	ENSG00000152952	PLOD2	168.813	16.0079	-3.3984	6.52802	393.838	1.2088e-87	5.76658e-86	CIRI2	no	hsa-PLOD2_0002
3:146102755|146124229	circ	ENSG00000152952	PLOD2	0.954745	0.0763294	-3.51361	-0.613846	23.0653	1.56592e-06	4.47614e-06	CIRI2	yes	hsa-PLOD2_0002
8:88074605|88118861	lin	ENSG00000156103	MMP16	35.7299	1.54655	-4.5127	4.20946	393.762	1.25596e-87	5.98288e-86	CIRI2	no	hsa-MMP16_0008
X:50067325|50092285	lin	ENSG00000171365	CLCN5	1.1302	41.2739	5.19215	4.44071	393.744	1.26704e-87	6.01867e-86	CIRI2	no	none
20:61844668|61873900	lin	ENSG00000179242	CDH4	5.31801	142.411	4.71164	6.21762	393.744	1.26715e-87	6.01867e-86	CIRI2	no	hsa-CDH4_0004
7:17309936|17335786	lin	ENSG00000106546,ENSG00000283321	AHR,AC019117.4	62.7305	4.77611	-3.70685	5.06912	393.693	1.30023e-87	6.1669e-86	CIRI2	no	hsa-AHR_0003
1:203720549|203722689	lin	ENSG00000058668	ATP2B4	71.4979	6.25207	-3.51355	5.27665	393.523	1.41528e-87	6.70289e-86	CIRI2	no	hsa-ATP2B4_0020
2:106843035|106844034	lin	ENSG00000144057	ST6GAL2	0	18.0311	10.7408	3.24559	393.458	1.46269e-87	6.91742e-86	CIRI2	no	hsa-ST6GAL2_0005
6:56670641|56735289	lin	ENSG00000151914	DST	119.79	9.30992	-3.6829	6.00862	393.164	1.69506e-87	8.00485e-86	CIRI2	no	hsa-DST_0002
7:42040038|42223295	lin	ENSG00000106571	GLI3	14.9871	0	-10.4694	2.87699	393.082	1.76564e-87	8.32616e-86	CIRI2	no	hsa-GLI3_0039
12:27368262|27380404	lin	ENSG00000029153	ARNTL2	47.5217	3.96484	-3.58227	4.67745	392.709	2.12827e-87	1.00218e-85	CIRI2	no	hsa-ARNTL2_0003
12:27368262|27380404	circ	ENSG00000029153	ARNTL2	0.810807	0.0506404	-3.77527	-0.816035	24.4149	7.7667e-07	2.28989e-06	CIRI2	no	hsa-ARNTL2_0003
15:52387829|52389363	lin	ENSG00000197535	MYO5A	44.6032	3.47186	-3.67362	4.57923	392.688	2.15145e-87	1.01164e-85	CIRI2	no	hsa-MYO5A_0010
15:52387829|52389363	circ	ENSG00000197535	MYO5A	0.118581	0.0726795	-0.675336	-1.9045	0.408494	0.522735	0.594006	CIRI2	no	hsa-MYO5A_0010
Y:12909360|12913062	lin	ENSG00000067048	DDX3Y	18.1836	0.0242265	-8.98765	3.15592	391.75	3.44199e-87	1.61616e-85	CIRI2	no	hsa-DDX3Y_0003
1:215086368|215124750	lin	ENSG00000082482	KCNK2	26.0175	0.209855	-6.93647	3.69443	390.983	5.05656e-87	2.37054e-85	CIRI2	no	hsa-KCNK2_0005
6:158017204|158029026	lin	ENSG00000078269	SYNJ2	43.0276	1.88321	-4.51676	4.47758	390.981	5.06307e-87	2.37054e-85	CIRI2	no	hsa-SYNJ2_0004
1:240329076|240392562	lin	ENSG00000155816	FMN2	17.926	0	-10.7371	3.15112	390.945	5.15329e-87	2.40935e-85	CIRI2	no	hsa-FMN2_0010
10:67954595|68073686	lin	ENSG00000148634	HERC4	56.8695	5.32996	-3.41722	4.95331	390.894	5.28763e-87	2.46864e-85	CIRI2	no	hsa-HERC4_0119
4:41638932|41650608	lin	ENSG00000064042	LIMCH1	4.40754	51.6253	3.55566	4.83269	390.858	5.38334e-87	2.50975e-85	CIRI2	no	hsa-LIMCH1_0011
10:129873452|129959007	lin	ENSG00000108001	EBF3	67.1641	7.53192	-3.15471	5.21688	390.818	5.49421e-87	2.55647e-85	CIRI2	no	hsa-EBF3_0021
14:100913432|100955949	lin	ENSG00000225746	MEG8	22.5315	0.251752	-6.42197	3.48511	390.816	5.49913e-87	2.55647e-85	CIRI2	no	hsa-SNHG23_0129
12:72377995|72499635	lin	ENSG00000072657	TRHDE	25.9371	0.201837	-6.94071	3.69874	390.549	6.28586e-87	2.91808e-85	CIRI2	no	hsa-TRHDE_0010
12:77940319|78007445	lin	ENSG00000067798	NAV3	19.0835	0	-10.8224	3.23367	390.206	7.46531e-87	3.46072e-85	CIRI2	no	hsa-NAV3_0015
12:77940319|78007445	circ	ENSG00000067798	NAV3	0.254	0	-4.6536	-1.82412	12.1806	0.000482887	0.0010153	CIRI2	no	hsa-NAV3_0015
20:43686852|43700044	lin	ENSG00000101057	MYBL2	4.3234	138.865	5.00068	6.17251	390.147	7.68966e-87	3.55969e-85	CIRI2	no	hsa-MYBL2_0005
4:26637211|26661275	lin	ENSG00000109680	TBC1D19	36.9521	2.588	-3.82576	4.29176	389.925	8.59616e-87	3.97373e-85	CIRI2	no	none
15:70687540|70699660	lin	ENSG00000137831	UACA	62.1572	5.83505	-3.40887	5.07954	389.081	1.31214e-86	6.05705e-85	CIRI2	no	hsa-UACA_0003
11:9713466|9740347	lin	ENSG00000133789	SWAP70	16.1519	0	-10.5773	2.98483	389.058	1.32716e-86	6.11782e-85	CIRI2	no	hsa-SWAP70_0012
15:101389464|101430063	lin	ENSG00000140479	PCSK6	0.0317105	20.6728	8.92952	3.43756	388.831	1.48688e-86	6.84444e-85	CIRI2	no	hsa-PCSK6_0002
1:97573760|97595166	lin	ENSG00000188641	DPYD	17.8669	0.281085	-5.95628	3.15934	388.8	1.51058e-86	6.94382e-85	CIRI2	no	hsa-DPYD_0011
1:240329076|240334229	lin	ENSG00000155816	FMN2	21.6937	0	-11.012	3.4296	388.551	1.71112e-86	7.85462e-85	CIRI2	no	hsa-FMN2_0005
16:17127666|17141369	lin	ENSG00000103489	XYLT1	14.2679	0	-10.4027	2.81154	388.536	1.72384e-86	7.90197e-85	CIRI2	no	hsa-XYLT1_0007
19:8371056|8371522	lin	ENSG00000167772	ANGPTL4	29.2258	1.02977	-4.81435	3.90953	387.855	2.42637e-86	1.11068e-84	CIRI2	no	hsa-ANGPTL4_0001
10:110511333|110511492	lin	ENSG00000138166	DUSP5	26.5849	1.14418	-4.53939	3.78053	387.418	3.02011e-86	1.38054e-84	CIRI2	no	none
5:87331348|87338091	lin	ENSG00000145715	RASA1	88.97	11.1395	-2.99607	5.64143	387.379	3.07991e-86	1.40592e-84	CIRI2	no	hsa-RASA1_0008
5:87331348|87338091	circ	ENSG00000145715	RASA1	0.456971	0.101281	-2.04873	-1.23531	6.88877	0.00867388	0.0149724	CIRI2-DCC	no	hsa-RASA1_0008
2:135848053|135852915	lin	ENSG00000076003	MCM6	15.4199	131.342	3.08845	6.20697	387.285	3.22756e-86	1.47127e-84	CIRI2	no	hsa-MCM6_0010
3:10065394|10092252	lin	ENSG00000144554	FANCD2	5.11019	66.2881	3.69646	5.17808	387.152	3.44988e-86	1.57044e-84	CIRI2	no	hsa-FANCD2_0008
10:70525923|70531454	lin	ENSG00000107719	PALD1	0.076129	17.6637	7.8905	3.22124	386.515	4.74927e-86	2.15895e-84	CIRI2	no	hsa-PALD1_0003
10:68175323|68195532	lin	ENSG00000138347	MYPN	16.888	0.074142	-7.62246	3.06841	386.174	5.63357e-86	2.55739e-84	CIRI2	no	hsa-MYPN_0010
14:65629492|65669480	lin	ENSG00000033170	FUT8	56.4467	6.25261	-3.1749	4.96508	386.039	6.02931e-86	2.73326e-84	CIRI2	no	hsa-FUT8_0010
7:42023468|42076857	lin	ENSG00000106571	GLI3	14.3121	0	-10.4055	2.81374	385.68	7.21847e-86	3.26783e-84	CIRI2	no	hsa-GLI3_0008
5:87331348|87341321	lin	ENSG00000145715	RASA1	96.9762	12.2638	-2.98202	5.76728	385.582	7.57944e-86	3.42651e-84	CIRI2	no	hsa-RASA1_0001
5:87346672|87369900	lin	ENSG00000145715	RASA1	124.501	15.6079	-2.99543	6.12768	385.576	7.60423e-86	3.43299e-84	CIRI2	no	hsa-RASA1_0065
3:98817769|98849598	lin	ENSG00000057019	DCBLD2	669.437	12.763	-5.71178	8.41306	385.559	7.66802e-86	3.45703e-84	CIRI2	no	none
8:115587001|115587604	lin	ENSG00000104447	TRPS1	18.305	0	-10.7574	3.16486	385.537	7.75254e-86	3.49034e-84	CIRI2	no	hsa-TRPS1_0006
8:71299047|71299720	lin	ENSG00000104313	EYA1	2.32717	43.6552	4.2808	4.5532	385.322	8.63686e-86	3.88316e-84	CIRI2	no	hsa-EYA1_0008
14:100937403|100964439	lin	ENSG00000225746	MEG8	22.0771	0.257583	-6.38944	3.45482	384.697	1.18149e-85	5.30475e-84	CIRI2	no	hsa-SNHG23_0024
7:42023468|42048696	lin	ENSG00000106571	GLI3	15.5997	0	-10.5278	2.93543	384.606	1.23629e-85	5.54319e-84	CIRI2	no	hsa-GLI3_0004
15:70656930|70660216	lin	ENSG00000137831	UACA	46.5162	4.59672	-3.33807	4.66694	384.538	1.27925e-85	5.72799e-84	CIRI2	no	hsa-UACA_0022
5:50399107|50416090	lin	ENSG00000170571	EMB	16.345	0	-10.6013	3.01245	384.41	1.36396e-85	6.09899e-84	CIRI2	no	hsa-EMB_0010
8:115603873|115620060	lin	ENSG00000104447	TRPS1	18.4574	0	-10.7706	3.17882	384.339	1.41333e-85	6.31115e-84	CIRI2	no	hsa-TRPS1_0002
3:120399883|120416027	lin	ENSG00000163430	FSTL1	425.295	17.4288	-4.60798	7.78888	383.837	1.81815e-85	8.10782e-84	CIRI2	no	hsa-FSTL1_0001
7:121097699|121100094	lin	ENSG00000106034	CPED1	19.0805	0	-10.8266	3.24159	383.392	2.27193e-85	1.01177e-83	CIRI2	no	hsa-CPED1_0005
3:172645623|172648114	lin	ENSG00000144959	NCEH1	37.5682	2.57471	-3.86647	4.3185	383.324	2.35111e-85	1.04561e-83	CIRI2	no	hsa-NCEH1_0001
14:100935772|100951494	lin	ENSG00000225746	MEG8	25.1769	0.482915	-5.68194	3.65812	383.14	2.57777e-85	1.14486e-83	CIRI2	no	hsa-SNHG23_0009
8:115603873|115623758	lin	ENSG00000104447	TRPS1	16.9179	0	-10.6465	3.05533	382.743	3.14647e-85	1.39555e-83	CIRI2	no	hsa-TRPS1_0008
8:115603873|115623758	circ	ENSG00000104447	TRPS1	0.22642	0	-4.47351	-1.8981	10.725	0.00105699	0.00211165	CIRI2	no	hsa-TRPS1_0008
7:139053451|139074030	lin	ENSG00000105939	ZC3HAV1	23.1531	0.957818	-4.58085	3.57414	382.717	3.1873e-85	1.41174e-83	CIRI2	no	hsa-ZC3HAV1_0015
14:100980577|100983542	lin	ENSG00000225746	MEG8	20.4875	0.127701	-7.22578	3.33691	382.558	3.45172e-85	1.52681e-83	CIRI2	no	hsa-SNHG23_0055
9:87726254|87728312	lin	ENSG00000135047	CTSL	215.788	7.74614	-4.7987	6.80081	382.517	3.52403e-85	1.55669e-83	CIRI2	no	none
8:71269740|71317689	lin	ENSG00000104313	EYA1	1.2149	27.6597	4.53292	3.89799	382.328	3.87457e-85	1.70924e-83	CIRI2	no	hsa-EYA1_0015
X:117945434|118029098	lin	ENSG00000003096	KLHL13	0.594614	22.7247	5.27732	3.6002	381.782	5.09214e-85	2.24334e-83	CIRI2	no	hsa-KLHL13_0021
10:67966683|68073686	lin	ENSG00000148634	HERC4	61.7911	5.5143	-3.48614	5.06815	381.395	6.18378e-85	2.72061e-83	CIRI2	no	hsa-HERC4_0079
X:129499732|129511983	lin	ENSG00000102038	SMARCA1	40.6214	3.45563	-3.54683	4.45288	381.123	7.0867e-85	3.11369e-83	CIRI2	no	hsa-SMARCA1_0018
2:135865013|135870361	lin	ENSG00000076003	MCM6	21.1211	190.37	3.17079	6.73126	380.976	7.62911e-85	3.34753e-83	CIRI2	no	hsa-MCM6_0017
1:27668226|27669346	lin	ENSG00000126709	IFI6	332.89	10.365	-5.0045	7.42153	380.691	8.79893e-85	3.85567e-83	CIRI2	no	hsa-IFI6_0001
2:224862664|224876221	lin	ENSG00000135905	DOCK10	32.2741	2.25118	-3.83092	4.09976	380.4	1.01806e-84	4.45516e-83	CIRI2	no	hsa-DOCK10_0034
6:50836061|50852785	lin	none	none	0	16.356	10.5998	3.11005	379.443	1.64551e-84	7.1914e-83	CIRI2	no	none
12:78021747|78059115	lin	ENSG00000067798	NAV3	25.1982	0.124782	-7.53339	3.6492	379.364	1.71146e-84	7.46965e-83	CIRI2	no	hsa-NAV3_0005
15:64393946|64418728	lin	ENSG00000103671	TRIP4	13.7071	0	-10.342	2.74965	379.014	2.04037e-84	8.89336e-83	CIRI2	no	hsa-TRIP4_0003
14:100950402|100988790	lin	ENSG00000225746	MEG8	21.4281	0.405867	-5.69211	3.42422	378.868	2.1946e-84	9.5529e-83	CIRI2	no	hsa-SNHG23_0049
3:10065394|10065979	lin	ENSG00000144554	FANCD2	4.74644	63.4183	3.7371	5.11225	378.485	2.66007e-84	1.15637e-82	CIRI2	no	none
7:139078552|139080243	lin	ENSG00000105939	ZC3HAV1	25.1487	1.2551	-4.31087	3.70851	377.918	3.53391e-84	1.53421e-82	CIRI2	no	hsa-ZC3HAV1_0006
20:43702490|43713106	lin	ENSG00000101057	MYBL2	3.73782	130.895	5.10535	6.08436	377.788	3.77203e-84	1.63543e-82	CIRI2	no	none
10:67966683|68038169	lin	ENSG00000148634	HERC4	76.6316	6.29906	-3.60268	5.37021	377.53	4.29336e-84	1.859e-82	CIRI2	no	hsa-HERC4_0009
5:95888788|95919545	lin	ENSG00000118985	ELL2	44.2626	2.77872	-3.99458	4.54928	377.491	4.37775e-84	1.89305e-82	CIRI2	no	none
12:15681226|15682972	lin	ENSG00000151491	EPS8	54.1027	2.57049	-4.38057	4.81214	376.935	5.78323e-84	2.49752e-82	CIRI2	no	hsa-EPS8_0004
5:38523419|38534454	lin	ENSG00000113594	LIFR	16.2061	0.125514	-6.8966	3.01127	376.877	5.95636e-84	2.5689e-82	CIRI2	no	none
5:116467583|116574397	lin	ENSG00000092421	SEMA6A	1.35445	31.4305	4.56704	4.07614	376.775	6.26777e-84	2.69966e-82	CIRI2	no	hsa-SEMA6A_0072
5:50382571|50411383	lin	none	none	16.9421	0	-10.6553	3.06857	376.661	6.63715e-84	2.85502e-82	CIRI2	no	hsa-EMB_0008
5:50402286|50411383	lin	ENSG00000170571	EMB	16.9614	0	-10.6571	3.07051	376.456	7.35506e-84	3.15969e-82	CIRI2	no	hsa-EMB_0001
5:50402286|50411383	circ	ENSG00000170571	EMB	0.391327	0	-5.23181	-1.55656	16.9609	3.81573e-05	9.32303e-05	CIRI2	no	hsa-EMB_0001
15:48481655|48487200	lin	ENSG00000166147	FBN1	111.383	3.7567	-4.87935	5.84226	376.053	9.0007e-84	3.85847e-82	CIRI2	no	hsa-FBN1_0005
14:100966645|100969545	lin	ENSG00000225746	MEG8	18.7403	0.176885	-6.64519	3.21427	376.052	9.00517e-84	3.85847e-82	CIRI2	no	hsa-SNHG23_0059
3:86968590|86978802	lin	ENSG00000206538	VGLL3	19.7407	213.002	3.42726	6.86902	375.991	9.28427e-84	3.97287e-82	CIRI2	no	hsa-VGLL3_0001
14:65615978|65629606	lin	ENSG00000033170	FUT8	42.7148	4.19905	-3.34367	4.5445	375.44	1.2238e-83	5.23001e-82	CIRI2	no	hsa-FUT8_0002
1:118899028|118931832	lin	ENSG00000092607	TBX15	6.06678	58.6909	3.2639	5.03807	375.226	1.36246e-83	5.81498e-82	CIRI2	no	hsa-TBX15_0009
12:78116772|78137365	lin	ENSG00000067798	NAV3	24.2591	0.0763294	-8.14382	3.59518	375.19	1.38715e-83	5.9127e-82	CIRI2	no	hsa-NAV3_0093
7:139061036|139074030	lin	ENSG00000105939	ZC3HAV1	22.8383	1.01064	-4.48888	3.5601	375.145	1.41934e-83	6.04112e-82	CIRI2	no	hsa-ZC3HAV1_0010
2:134336217|134349938	lin	ENSG00000152127	MGAT5	37.1263	2.39128	-3.95355	4.29648	375.142	1.42096e-83	6.04112e-82	CIRI2	no	hsa-MGAT5_0001
14:65455621|65561766	lin	ENSG00000033170	FUT8	40.7101	4.24899	-3.25639	4.48242	375.06	1.48072e-83	6.28075e-82	CIRI2	no	hsa-FUT8_0009
6:56552184|56578937	lin	ENSG00000151914	DST	99.1155	5.7597	-4.0996	5.7071	375.06	1.48116e-83	6.28075e-82	CIRI2	no	none
1:118923436|118931832	lin	ENSG00000092607	TBX15	5.43416	59.6233	3.44542	5.04501	374.82	1.66975e-83	7.07132e-82	CIRI2	no	hsa-TBX15_0004
1:118923436|118931832	circ	ENSG00000092607	TBX15	0	0.601161	5.85986	-0.994778	17.528	2.83115e-05	7.04267e-05	CIRI2	no	hsa-TBX15_0004
5:50399859|50411383	lin	ENSG00000170571	EMB	16.7772	0	-10.6413	3.05465	374.734	1.74397e-83	7.37614e-82	CIRI2	no	hsa-EMB_0002
16:17158829|17200654	lin	ENSG00000103489	XYLT1	16.9096	0	-10.6478	3.05804	374.497	1.96408e-83	8.29641e-82	CIRI2	no	hsa-XYLT1_0005
5:50319621|50411383	lin	none	none	16.8089	0	-10.644	3.05737	374.475	1.98554e-83	8.37627e-82	CIRI2	no	hsa-EMB_0009
12:78049993|78059115	lin	ENSG00000067798	NAV3	24.9423	0.0763294	-8.18217	3.63204	374.298	2.17006e-83	9.14297e-82	CIRI2	no	hsa-NAV3_0001
12:78049993|78059115	circ	ENSG00000067798	NAV3	0.827903	0	-6.34635	-0.853082	34.9244	3.4275e-09	1.25509e-08	CIRI2	yes	hsa-NAV3_0001
17:27019530|27078732	lin	none	none	0	21.459	10.9915	3.48736	373.938	2.59917e-83	1.09368e-81	CIRI2	no	none
1:118899028|118926611	lin	ENSG00000092607	TBX15	5.6471	56.1406	3.316	4.97119	373.675	2.96448e-83	1.2458e-81	CIRI2	no	hsa-TBX15_0007
5:87341290|87353235	lin	ENSG00000145715	RASA1	113.605	12.9019	-3.13701	5.98032	373.61	3.06261e-83	1.2854e-81	CIRI2	no	hsa-RASA1_0005
2:134349805|134449860	lin	ENSG00000152127	MGAT5	42.468	3.25236	-3.69794	4.50615	373.56	3.14036e-83	1.31635e-81	CIRI2	no	none
1:203698157|203708104	lin	ENSG00000058668	ATP2B4	73.9598	6.89042	-3.42398	5.33177	373.525	3.1969e-83	1.33833e-81	CIRI2	no	hsa-ATP2B4_0014
10:68014026|68038169	lin	ENSG00000148634	HERC4	87.356	8.19335	-3.41364	5.57503	373.423	3.365e-83	1.40691e-81	CIRI2	no	hsa-HERC4_0037
3:55470452|55487398	lin	ENSG00000114251	WNT5A	76.0826	4.24693	-4.15365	5.31952	373.206	3.75144e-83	1.56649e-81	CIRI2	no	none
15:48610728|48717169	lin	none	none	43.6477	2.13966	-4.33192	4.50471	372.267	6.00764e-83	2.50542e-81	CIRI2	no	hsa-CEP152_0042
1:118914115|118926611	lin	ENSG00000092607	TBX15	5.04594	57.4122	3.51746	4.98688	371.409	9.23238e-83	3.84538e-81	CIRI2	no	hsa-TBX15_0002
8:71269740|71356511	lin	ENSG00000104313	EYA1	1.31251	28.1727	4.41779	3.92742	371.189	1.03123e-82	4.28972e-81	CIRI2	no	none
6:56597862|56598606	lin	ENSG00000151914	DST	106.041	6.15061	-4.10568	5.80411	371.183	1.03435e-82	4.29725e-81	CIRI2	no	none
7:13931502|13935896	lin	ENSG00000006468	ETV1	83.9478	6.31509	-3.72928	5.48944	371.15	1.05149e-82	4.36295e-81	CIRI2	no	hsa-ETV1_0018
1:97679095|97740479	lin	ENSG00000188641	DPYD	20.4673	0.379447	-5.71678	3.35665	370.904	1.18954e-82	4.92952e-81	CIRI2	no	hsa-DPYD_0010
10:129840245|129848480	lin	ENSG00000108001	EBF3	61.7093	7.86529	-2.96917	5.11505	370.815	1.244e-82	5.1487e-81	CIRI2	no	none
7:13931502|13977480	lin	ENSG00000006468	ETV1	81.392	6.28796	-3.69028	5.447	370.68	1.33089e-82	5.50141e-81	CIRI2	no	hsa-ETV1_0003
16:52450277|52468574	lin	ENSG00000103460	TOX3	0.069775	16.3183	7.77743	3.11139	370.427	1.51051e-82	6.23604e-81	CIRI2	no	hsa-TOX3_0001
10:67966683|68025676	lin	ENSG00000148634	HERC4	51.9275	4.10872	-3.66018	4.80308	370.309	1.60287e-82	6.60904e-81	CIRI2	no	hsa-HERC4_0004
12:54408756|54409597	lin	ENSG00000161638	ITGA5	144.169	16.7882	-3.10165	6.32839	370.153	1.73375e-82	7.1397e-81	CIRI2	no	hsa-ITGA5_0001
X:46651110|46653705	lin	ENSG00000065923	SLC9A7	16.6771	0.074142	-7.60448	3.05082	370.008	1.86414e-82	7.66702e-81	CIRI2	no	hsa-SLC9A7_0001
7:121015665|121064313	lin	ENSG00000106034	CPED1	17.8386	0	-10.7289	3.14277	369.779	2.09055e-82	8.58746e-81	CIRI2	no	hsa-CPED1_0022
10:68044404|68073186	lin	ENSG00000148634	HERC4	74.4405	7.69789	-3.27342	5.35645	369.383	2.54935e-82	1.0459e-80	CIRI2	no	none
12:77998337|78059115	lin	ENSG00000067798	NAV3	25.0764	0.0763294	-8.19089	3.64213	369.305	2.65194e-82	1.08663e-80	CIRI2	no	hsa-NAV3_0020
2:135865013|135872843	lin	ENSG00000076003	MCM6	19.5792	165.493	3.08023	6.53954	369.061	2.99708e-82	1.22652e-80	CIRI2	no	hsa-MCM6_0001
3:10036287|10039845	lin	ENSG00000144554	FANCD2	6.07052	76.7809	3.66799	5.39006	368.33	4.32341e-82	1.76711e-80	CIRI2	no	hsa-FANCD2_0003
5:69504177|69514109	lin	ENSG00000197822	OCLN	0.384973	20.0313	5.66987	3.41502	368.258	4.48222e-82	1.82974e-80	CIRI2	no	hsa-OCLN_0003
4:26659597|26769852	lin	none	none	36.9476	2.82284	-3.70472	4.30143	367.687	5.96836e-82	2.43339e-80	CIRI2	no	hsa-SNORD74_0007
2:135856728|135859442	lin	ENSG00000076003	MCM6	13.9285	115.416	3.04275	6.02595	367.148	7.82005e-82	3.18439e-80	CIRI2	no	hsa-MCM6_0011
7:42148226|42148468	lin	ENSG00000106571	GLI3	14.1997	0	-10.3956	2.80427	366.986	8.48057e-82	3.44908e-80	CIRI2	no	hsa-GLI3_0005
20:25418105|25441776	lin	ENSG00000101003	GINS1	5.19611	49.8404	3.25846	4.80684	366.948	8.64568e-82	3.51188e-80	CIRI2	no	hsa-GINS1_0004
5:87331348|87349364	lin	ENSG00000145715	RASA1	108.314	11.9589	-3.17689	5.90709	366.818	9.22688e-82	3.74333e-80	CIRI2	no	hsa-RASA1_0010
10:68032778|68073686	lin	ENSG00000148634	HERC4	51.6705	4.85433	-3.41447	4.81505	366.201	1.25707e-81	5.0936e-80	CIRI2	no	hsa-HERC4_0170
17:27071922|27078732	lin	none	none	0	21.7248	11.0093	3.50462	366.147	1.29169e-81	5.22745e-80	CIRI2	no	none
19:41230967|41231298	lin	ENSG00000167601	AXL	195.528	2.58304	-6.22935	6.62839	366.057	1.35116e-81	5.46139e-80	CIRI2	no	hsa-AXL_0001
10:68174066|68174656	lin	ENSG00000138347	MYPN	15.4798	0.0748669	-7.49688	2.94317	365.498	1.78827e-81	7.21927e-80	CIRI2	no	hsa-MYPN_0013
17:64571798|64598490	lin	ENSG00000108854	SMURF2	101.4	6.38778	-3.98763	5.74954	365.34	1.93615e-81	7.80668e-80	CIRI2	no	hsa-SMURF2_0016
4:70000908|70002210	lin	ENSG00000126549	STATH	0	133.793	13.6305	6.07584	365.093	2.19041e-81	8.82102e-80	CIRI2	no	none
12:77940319|78021862	lin	ENSG00000067798	NAV3	19.4005	0	-10.8465	3.25844	364.835	2.49292e-81	1.0027e-79	CIRI2	no	hsa-NAV3_0004
12:77940319|78021862	circ	ENSG00000067798	NAV3	1.13458	0	-6.77305	-0.545221	47.6678	5.04915e-12	2.2823e-11	CIRI2	yes	hsa-NAV3_0004
2:100932910|100949480	lin	ENSG00000170485	NPAS2	14.2036	0	-10.3951	2.80337	364.804	2.53231e-81	1.01729e-79	CIRI2	no	hsa-NPAS2_0005
2:101450594|101452446	lin	ENSG00000196460	RFX8	17.5888	0.149009	-6.76425	3.12156	364.714	2.6489e-81	1.06283e-79	CIRI2	no	hsa-RFX8_0009
10:68014026|68073686	lin	ENSG00000148634	HERC4	72.5155	7.4086	-3.29172	5.31677	364.552	2.87423e-81	1.15183e-79	CIRI2	no	hsa-HERC4_0084
10:68014026|68073686	circ	ENSG00000148634	HERC4	0.131289	0.103468	-0.311422	-1.82795	0.0963443	0.756262	0.801785	CIRI2	no	hsa-HERC4_0084
7:139064879|139074030	lin	ENSG00000105939	ZC3HAV1	22.7953	1.1274	-4.31921	3.56432	364.429	3.05574e-81	1.22308e-79	CIRI2	no	hsa-ZC3HAV1_0016
2:152542739|152561035	lin	ENSG00000157827	FMNL2	27.0187	1.90689	-3.81427	3.84171	364.307	3.24878e-81	1.29876e-79	CIRI2	no	hsa-FMNL2_0008
8:18765449|18940290	lin	ENSG00000156011	PSD3	24.3234	0.827205	-4.85392	3.63402	364.278	3.29626e-81	1.31614e-79	CIRI2	no	hsa-PSD3_0048
[truncated: 31,886 more rows]

## Sheet: RD_scr_VS_RD_YTHDC1KD
Position	Type	Gene_ID	Gene_Name	RD_scr	RD_YTHDC1KD	logFC	logCPM	LR	PValue	FDR	Detected_By	circAtlas_ID
[truncated: 34,265 more rows]

[truncated: 3 more sheets: RD_scr_VS_RD_DDX5KD, RH4_scr_VS_RH4_YTHDC1KD, RH4_scr_VS_RH4_DDX5KD]
