# Supplementary material for: The m6A reader YTHDC1 and the RNA helicase DDX5 control the production of rhabdomyosarcoma-enriched circRNAs
Source: Nat Commun. 2023 Apr 5;14:1898. doi: 10.1038/s41467-023-37578-7 (PMC10076346; doi:10.1038/s41467-023-37578-7)
Supplement: Supplementary file 5 — Source Data [file 41467_2023_37578_MOESM5_ESM.xlsx]

## Sheet: Fig. 2
Fig. 2b
	YTHDC1					METTL3				METTL14				GAPDH
Fig. 2c
	scr1	scr2	scr3	scr4		si M3 1	si M3 2	si M3 3	si M3 4
RD	1	1	1	1		0.55	0.547231	0.43964	0.445161
RH4	1	1	1	1		0.544304	0.56969	0.469697	0.470588
	pval
	RD	RH4
METTL3 KD	3.22787e-06	1.37453e-06
Fig. 2d
RD
	scr1	scr2	scr3	scr4			si M3 1	si M3 2	si M3 3	si M3 4			si M14 1	si M14 2	si M14 3	si M14 4
G1	48.5	48.3	46.1	40.8		G1	71.3	68.4	73.6	65.5		G1	78.1	79.8	78.4	70
S	38.7	37.3	38.9	40.8		S	20.3	21.9	17.8	24.6		S	14.2	10.2	13.3	18.7
G2	11.1	13.2	13.1	16.5		G2	7.69	8.42	7.36	8.09		G2	5.15	5.82	6.48	8.97
RH4
	scr1	scr2	scr3	scr4			si M3 1	si M3 2	si M3 3	si M3 4			si M14 1	si M14 2	si M14 3	si M14 4
G1	24.4	24.3	27.1	34.4		G1	43.3	41.1	42.5	43.3		G1	52.6	50.5	52.2	43
S	60.2	54.9	56.1	46.6		S	35.3	38.5	37.2	37.3		S	34.8	31.7	34.3	40.3
G2	15	20.3	16	19.3		G2	21.1	19.4	20	18.6		G2	12.9	15.9	12.1	14.8
	pval adjusted
	G1 RD	S RD	G2 RD	G1 RH4	S RH4	G2 RH4
METTL3 KD	7.90397e-05	3.13934e-05	0.00273661	0.000829992	0.00128478	0.174239
METTL14 KD	7.72749e-05	2.46275e-05	0.00273661	0.000829992	0.00128478	0.104362
Fig. 2e
	scr1	scr2	scr3	scr4		si M3 1	si M3 2	si M3 3	si M3 4
RD	1	1	1	1		0.542872	0.520751	0.764934	0.729315
RH4	1	1	1	1		0.634462	0.655498	0.741487	0.507832
	pval
	RD	RH4
METTL3 KD	0.00120851	0.000276259

## Sheet: Fig. 4
Fig. 4b
		DDX5			ACTB
Fig. 4c
		DROSHA		YTHDC1		DDX5		METTL3		METTL14		GAPDH
Fig. 4d
		YTHDC1		DDX5		GAPDH		SRSF3

## Sheet: Fig. 5
Fig. 5b
	scr1	scr2	scr3			YC1 KD 1	YC1 KD 2	YC1 KD 3			DDX5 KD 1	DDX5 KD 2	DDX5 KD 3
circ-CLASP1	1	1	1		circ-CLASP1	0.646152	0.532299	0.650724		circ-CLASP1	0.615435	0.53851	0.711376
circ-CHSY1	1	1	1		circ-CHSY1	0.370758	0.31735	0.23607		circ-CHSY1	0.542262	0.410412	0.662862
circ-ETFA	1	1	1		circ-ETFA	0.544393	0.66149	0.751302		circ-ETFA	0.489146	0.35171	0.33035
circ-CREBBP	1	1	1		circ-CREBBP	0.479906	0.421302	0.501584		circ-CREBBP	0.639193	0.660847	0.563622
circ-KANSL1	1	1	1		circ-KANSL1	0.698513	0.599263	0.577908		circ-KANSL1	0.551742	0.555024	0.612013
circ-ENC1	1	1	1		circ-ENC1	0.570728	0.488153	0.567519		circ-ENC1	0.348826	0.3286	0.479961
circ-ARHGAP5	1	1	1		circ-ARHGAP5	0.528146	0.513633	0.42426		circ-ARHGAP5	0.481357	0.597321	0.589865
circ-ZNF124	1	1	1		circ-ZNF124	0.333146	0.316029	0.453815		circ-ZNF124	0.685209	0.533129	0.373799
	pval adjusted
	cCLASP1	cCHSY1	cETFA	cCREBBP	cKANSL1	cENC1	cARHGAP5	cZNF124
YC1 KD	0.00109179	0.000120493	0.00438677	4.87163e-05	0.000543667	0.000141927	0.000190257	0.000257147
DDX5 KD	0.0016373	0.0031873	0.000509712	0.00021125	5.21361e-05	0.000205362	0.000290991	0.00642809
Fig. 5c
		Enrichment	Error			Enrichment	Error				Enrichment	Error			Enrichment	Error
RD		m6A IP				IgG			RH4		m6A IP				IgG
	circ-ZNF609	0.0289208	0.00137914		circ-ZNF609	2.87205e-05	2.51654e-05			circ-ZNF609	0.22	0.0217419		circ-ZNF609	2.22054e-05	2.51654e-05
	circ-CLASP1	0.0391569	0.00637538		circ-CLASP1	1.87205e-05	2.01654e-05			circ-KANSL1	0.26	0.00723252		circ-CLASP1	3.27205e-05	2.01654e-05
	circ-CHSY1	0.0454813	0.00622556		circ-CHSY1	1.27205e-05	1.81654e-05			circ-ENC1	0.2	0.00210405		circ-CHSY1	1.57205e-05	1.81654e-05
	circ-ETFA	0.00547494	0.00174645		circ-ETFA	1.32054e-05	1.51654e-05			circ-ARHGAP5	0.23	0.00956316		circ-ETFA	1.32054e-05	1.51654e-05
	circ-CREBBP	0.0419234	0.00195197		circ-CREBBP	2.62054e-05	1.51654e-05			circ-ZNF124	0.23	0.00903003		circ-CREBBP	2.02054e-05	1.51654e-05
	circ-VAMP3	0.00132178	0.000347972		circ-VAMP3	1.22054e-05	5.16535e-06			circ-VAMP3	0.00162178	0.000447972		circ-VAMP3	1.32054e-05	5.16535e-06
Fig. 5d
	Enrichment	Error			Enrichment	Error
	YTHDC1 IP				IgG
circ-ZNF609	0.0186916	0.000704301		circ-ZNF609	3.73765e-05	9.10796e-06
pre-CLASP1	0.100571	0.00368698		pre-CLASP1	0.000651489	1.20377e-05
circ-CLASP1	0.00603536	0.000453968		circ-CLASP1	0	0
pre-CHSY1	0.0923274	0.00730002		pre-CHSY1	0.0011624	0.000166218
circ-CHSY1	0.00631539	0.00109284		circ-CHSY1	0.000199051	0.000344767
pre-ETFA	0.124983	0.00720846		pre-ETFA	0.00190754	0.000105813
circ-ETFA	0.000277896	0.000209665		circ-ETFA	3.62514e-05	6.27892e-05
pre-CREBBP	0.119206	0.0121061		pre-CREBBP	0.0013727	1.62267e-05
circ-CREBBP	0.00728556	0.000103342		circ-CREBBP	2.12686e-05	3.68383e-05
circ-VAMP3	0.000228493	3.70169e-05		circ-VAMP3	5.59055e-05	3.1319e-06
Fig. 5e
	Enrichment	Error			Enrichment	Error
	DDX5 IP				IgG
G9A	0.0179653	0.000809135		G9A	0.000277377	8.71291e-06
pre-CLASP1	0.0153746	0.00235616		pre-CLASP1	0.000651489	1.20377e-05
circ-CLASP1	0.00209917	0.000364616		circ-CLASP1	0	0
pre-CHSY1	0.0133532	0.000532321		pre-CHSY1	0.0011624	0.000166218
circ-CHSY1	0.00204478	0.000334541		circ-CHSY1	0.000199051	0.000344767
pre-ETFA	0.0216681	0.00164832		pre-ETFA	0.00190754	0.000105813
circ-ETFA	0.00161584	5.04588e-05		circ-ETFA	3.62514e-05	6.27892e-05
pre-CREBBP	0.020605	0.00209053		pre-CREBBP	0.0013727	1.62267e-05
circ-CREBBP	0.00223115	1.16003e-06		circ-CREBBP	2.12686e-05	3.68383e-05
circ-VAMP3	0.00138398	7.8648e-05		circ-VAMP3	5.59055e-05	3.1319e-06

## Sheet: Supplementary Fig. 2
Supplementary Fig. 2a
	myo1	myo2	myo3			rd 1	rd 2	rd 3			rh4 1	rh4 2	rh4 3
METTL3	1	1	1		METTL3	1.51247	1.4034	1.53687		METTL3	2.17599	1.90938	1.76473
METTL14	1	1	1		METTL14	1.40706	1.18821	1.22811		METTL14	1.80406	1.62848	1.32367
YTHDC1	1	1	1		YTHDC1	1.73681	1.70695	1.3478		YTHDC1	1.94281	2.37819	2.64488
	pval adjusted
	METTL3	METTL14	YTHDC1
RDvsMYO	0.000590191	0.0151169	0.00878906
RH4vsMYO	0.00139713	0.0151169	0.00591121
Supplementary Fig. 2b
		RD	RH4	RD	RH4
		METTL3		ACTB
Supplementary Fig. 2d
		Enrichment	Error				Enrichment	Error
		m6A IP					IgG
circ-ZNF609	si-scr	0.735982	0.0199178		circ-ZNF609	si-scr	0.000144799	3.36568e-06
circ-ZNF609	si-METTL3	0.43065	0.0149685		circ-ZNF609	si-METTL3	8.93891e-05	1.44423e-06
									RH4
Supplementary Fig. 2e
	RD		RH4	RD		RH4	RD
		METTL3			METTL14			ACTN

## Sheet: Supplementary Fig. 3
Supplementary Fig. 3a
RD
				ACTB
		YTHDC1
RH4
		YTHDC1
				ACTB

## Sheet: Supplementary Fig. 4
Supplementary Fig. 4a
	myo1	myo2	myo3			rd 1	rd 2	rd 3			rh4 1	rh4 2	rh4 3
DDX5	1	1	1		DDX5	1.56534	1.60578	1.60231		DDX5	1.5835	1.83515	1.72034
	pval adjusted
	DDX5
RDvsMYO	2.74553e-06
RH4vsMYO	0.000607112
Supplementary Fig. 4b
Supplementary Fig. 4c
		YTHDC1		DDX5		GAPDH
Supplementary Fig. 4d
	YTHDC1		DDX5		ACTB
Supplementary Fig. 4e
	scr1	scr2	scr3	scr4			si YC1 1	si YC1 2	si YC1 3	si YC1 4			si DDX5 1	si DDX5 2	si DDX5 3	si DDX5 4			si YC1-DDX5 1	si YC1-DDX5 2	si YC1-DDX5 3	si YC1-DDX5 4
G1	52.3	52.2	53.3	47		G1	50.8	49.4	49.6	48.4		G1	46.3	46.5	48.2	44.1		G1	49.2	47.6	48.5	42.5
S	34.5	34.4	33.8	37.2		S	31.7	32	32.8	33.3		S	37.9	37.3	35.3	37.6		S	30.4	31.4	32.2	34.5
G2	11.5	12.5	11.2	14.3		G2	15.2	16.2	16	15.3		G2	14	13.7	14.6	16.1		G2	18.2	19.1	17.6	19.7
	pval adjusted
	G1	S	G2
YTHDC1 KD	0.314886	0.0719699	0.00544245
DDX5 KD	0.0737844	0.0763866	0.0447322
double KD	0.130692	0.0731338	0.00148986
YC1vsdouble			0.0022506
DDX5vsdouble			0.00311273
Supplementary Fig. 4f
			C-MYC				CCND1			GAPDH
Supplementary Fig. 4i
	RD
		DDX5			ACTB
	RH4
			DDX5			ACTB

## Sheet: Supplementary Fig. 5
Supplementary Fig. 5b
	RNase R- 1	RNase R- 2	RNase R- 3	RNase R- 4				Rnase R+ 1	Rnase R+ 2	Rnase R+ 3	Rnase R+ 4
GAPDH	1	1	1	1			GAPDH	0.0338975	0.0597998	0.0297755	0.0629033
circ-CLASP1	1	1	1	1			circ-CLASP1	1.55487	1.80822	1.18273	1.32285
circ-CHSY1	1	1	1	1			circ-CHSY1	1.28302	1.41909	1.24559	1.34547
circ-ETFA	1	1	1	1			circ-ETFA	1.36147	1.28879	0.935411	1.09785
circ-CREBBP	1	1	1	1			circ-CREBBP	1.21406	1.6559	1.00256	1.3632
circ-KANSL1	1	1	1	1			circ-KANSL1	1.2623	1.69359	1.62987	1.64501
circ-ENC1	1	1	1	1			circ-ENC1	1.09426	1.01632	0.961364	1.2155
circ-ARHGAP5	1	1	1	1			circ-ARHGAP5	1.11505	1.74119	1.30117	1.69108
circ-ZNF124	1	1	1	1			circ-ZNF124	1.45014	1.77297	1.3153	1.55419
	pval
	Rnase - VS +
GAPDH	3.59381e-11
circ-CLASP1	0.0143871
circ-CHSY1	0.000144421
circ-ETFA	0.125957
circ-CREBBP	0.0654314
circ-KANSL1	0.00136735
circ-ENC1	0.239938
circ-ARHGAP5	0.0227011
circ-ZNF124	0.00163673
Supplementary Fig. 5c
	scr1	scr2	scr3			YC1 KD 1	YC1 KD 2	YC1 KD 3			DDX5 KD 1	DDX5 KD 2	DDX5 KD 3
lin-CLASP1	1	1	1		lin-CLASP1	1.00108	1.20988	0.974229		lin-CLASP1	0.929361	1.20523	1.15449
lin-CHSY1	1	1	1		lin-CHSY1	0.758644	0.948283	0.772723		lin-CHSY1	0.733569	1.05635	0.874134
lin-ETFA	1	1	1		lin-ETFA	0.839836	0.695832	1.04004		lin-ETFA	0.879674	0.701736	0.970043
lin-CREBBP	1	1	1		lin-CREBBP	0.934326	0.966151	0.863782		lin-CREBBP	0.79044	1.03331	0.9411
lin-KANSL1	1	1	1		lin-KANSL1	1.19662	0.93394	0.972864		lin-KANSL1	0.713153	0.841928	1.00364
lin-ENC1	1	1	1		lin-ENC1	1.03546	0.827185	0.818751		lin-ENC1	0.916833	1.29373	1.05123
lin-ARHGAP5	1	1	1		lin-ARHGAP5	0.877012	1.01824	1.10815		lin-ARHGAP5	1.18378	1.03847	1.12563
lin-ZNF124	1	1	1		lin-ZNF124	1.82189	2.2012	1.89394		lin-ZNF124	0.878858	1.06738	1.06963
	pval adjusted
	linCLASP1	linCHSY1	linETFA	linCREBBP	linKANSL1	linENC1	linARHGAP5	linZNF124
YC1 KD	0.453791	0.0934186	0.229432	0.120366	0.695252	0.416728	0.98734	0.0022385
DDX5 KD	0.453791	0.296879	0.229432	0.330252	0.309885	0.473056	0.10315	0.937346
Supplementary Fig. 5d
RD		scr 1	scr 2	scr 3	scr 4			si YC1 1	si YC1 2	si YC1 3	si YC1 4			si DDX5 1	si DDX5 2	si DDX5 3	si DDX5 4
	YTHDC1	1	1	1	1		YTHDC1	0.15219	0.242556	0.186872	0.302786		YTHDC1	1.08506	1.02876	0.949527	0.848811
	DDX5	1	1	1	1		DDX5	0.818174	1.13121	1.13777	1.06792		DDX5	0.201414	0.176511	0.168172	0.212919
RH4		scr 1	scr 2	scr 3	scr 4			si YC1 1	si YC1 2	si YC1 3	si YC1 4			si DDX5 1	si DDX5 2	si DDX5 3	si DDX5 4
	YTHDC1	1	1	1	1		YTHDC1	0.243204	0.239916	0.385959	0.133871		YTHDC1	0.829016	1.03654	1.1523	1.13221
	DDX5	1	1	1	1		DDX5	1.04862	1.15916	1.07632	0.996644		DDX5	0.173297	0.157455	0.237505	0.11441
	pval adjusted					pval adjusted
RD		YTHDC1	DDX5		RH4		YTHDC1	DDX5
	YC1 KD	7.56569e-07	0.624623			YC1 KD	1.35832e-05	0.084167
	DDX5 KD	0.683307	6.24382e-10			DDX5 KD	0.629997	1.12856e-07
Supplementary Fig. 5e
	RD		RH4		RD	RH4		RD	RH4
		YTHDC1			DDX5				ACTB
Densitometry
RD		scr 1	scr 2	scr 3	scr 4		siYC1 1	siYC1 2	siYC1 3	siYC1 4		siDDX5 1	siDDX5 2	siDDX5 3	siDDX5 4
	YTHDXC1	1	1	1	1		0.143643	0.110462	0.0932485	0.0858492		1.28633	1.29415	1.01938	2.03808
	DDX5	1	1	1	1		1.08731	1.02526	1.12767	1.27309		0.142221	0.25771	0.200026	0.233603
RH4		scr 1	scr 2	scr 3	scr 4		siYC1 1	siYC1 2	siYC1 3	siYC1 4		siDDX5 1	siDDX5 2	siDDX5 3	siDDX5 4
	YTHDXC1	1	1	1	1		0.137412	0.0616387	0.247129	0.129371		1.56774	2.13384	1.49291	1.03507
	DDX5	1	1	1	1		1.02118	1.55278	1.02073	0.764253		0.028215	0.0817318	0.226096	0.0689683
	pval adjusted					pval adjusted
RD		YTHDC1	DDX5		RH4		YTHDC1	DDX5
	YC1 KD	1.21041e-09	0.0506396			YC1 KD	1.06198e-06	0.60781
	DDX5 KD	0.110772	1.32726e-07			DDX5 KD	0.0482303	1.59502e-06
Supplementary Fig. 5f
	scr1	scr2	scr3	scr 4			siYC1 1	siYC1 2	siYC1 3	siYC1 4			siDDX5 1	siDDX5 2	siDDX5 3	siDDX5 4			si YC1-DDX5 1	si YC1-DDX5 2	si YC1-DDX5 3	si YC1-DDX5 4
circ-CLASP1	1	1	1	1		circ-CLASP1	0.717256	0.771476	0.615746	0.718779		circ-CLASP1	0.677464	0.697667	0.687784	0.758214		circ-CLASP1	0.568832	0.421375	0.485598	0.615179
circ-CHSY1	1	1	1	1		circ-CHSY1	0.302487	0.360163	0.308102	0.28008		circ-CHSY1	0.329551	0.493099	0.342505	0.296939		circ-CHSY1	0.166493	0.167898	0.18665	0.272831
circ-ETFA	1	1	1	1		circ-ETFA	0.506004	0.60959	0.73902	0.732908		circ-ETFA	0.478211	0.531108	0.515532	0.51403		circ-ETFA	0.608511	0.637666	0.567968	0.576891
circ-CREBBP	1	1	1	1		circ-CREBBP	0.473107	0.41617	0.533419	0.533144		circ-CREBBP	0.404387	0.376279	0.452698	0.445621		circ-CREBBP	0.398042	0.304147	0.390792	0.433681
circ-KANSL1	1	1	1	1		circ-KANSL1	0.536235	0.505948	0.619604	0.572989		circ-KANSL1	0.593328	0.435457	0.451231	0.413129		circ-KANSL1	0.354655	0.328133	0.450449	0.410367
circ-ENC1	1	1	1	1		circ-ENC1	0.633092	0.608432	0.673645	0.695475		circ-ENC1	0.596526	0.351681	0.327461	0.353568		circ-ENC1	0.389227	0.441888	0.41828	0.413146
circ-ARHGAP5	1	1	1	1		circ-ARHGAP5	0.44883	0.561723	0.60673	0.528185		circ-ARHGAP5	0.462162	0.66917	0.587549	0.574265		circ-ARHGAP5	0.345663	0.43023	0.414772	0.382271
circ-ZNF124	1	1	1	1		circ-ZNF124	0.294538	0.275222	0.39731	0.349842		circ-ZNF124	0.314346	0.388675	0.371151	0.358953		circ-ZNF124	0.210379	0.190268	0.317587	0.249863
	pval adjusted
	cCLASP1	cCHSY1	cETFA	cCREBBP	cKANSL1	cENC1	cARHGAP5	cZNF124
scr-vs-YC1KD	0.000171666	7.48638e-08	0.00119306	2.9689e-06	4.7048e-06	5.19283e-06	2.14639e-05	5.38429e-07
scr-vs-DDX5KD	1.71847e-05	1.09963e-05	4.73204e-08	2.94563e-07	2.20537e-05	0.000105718	9.52364e-05	7.63121e-08
scr-vs-double KD	8.10839e-05	1.60844e-07	6.26598e-07	1.26245e-06	2.64051e-06	1.33809e-08	2.88885e-07	4.25496e-07
siYC1-vs-double KD	0.0147208	0.0117278	0.428385	0.0427705	0.00419517	6.9583e-05	0.00957837	0.068847
siDDX5-vs-double KD	0.00995943	0.0160555	0.00497246	0.290363	0.12593	0.901148	0.00957837	0.0141025
Supplementary Fig. 5g
		Nucleus 1	Nucleus 2	Nucleus 3	Cytoplasm 1	Cytoplasm 2	Cytoplasm 3		pval adjusted
GAPDH	si-scr	6.9494	5.09542	3.28331	93.0506	94.9046	96.7167			GAPDH	pre-GAPDH	circ-CLASP1	circ-CHSY1	circ-ETFA	circ-CREBBP
	si-YTHDC1	6.75434	4.83277	4.23954	93.2457	95.1672	95.7605		YC1 KD	0.904625	0.0476377	0.508668	0.467519	0.694292	0.6615
	si-DDX5	6.67494	9.47499	5.33201	93.3251	90.525	94.668		DDX5 KD	0.545966	0.964425	0.508668	0.976465	0.694292	0.6615
pre-GAPDH	si-scr	95.6993	95.2394	95.439	4.30074	4.76061	4.56097
	si-YTHDC1	91.2306	82.9584	86.6818	8.76939	17.0416	13.3182
	si-DDX5	92.869	97.9273	95.791	7.131	2.07273	4.20902
circ-CLASP1	si-scr	1.42403	2.40353	1.52404	98.576	97.5965	98.476
	si-YTHDC1	4.50108	2.4957	0.785681	95.4989	97.5043	99.2143
	si-DDX5	4.7639	2.17261	1.22841	95.2361	97.8274	98.7716
circ-CHSY1	si-scr	5.90504	4.68861	4.74738	94.095	95.3114	95.2526
	si-YTHDC1	9.95816	6.47516	5.15551	90.0418	93.5248	94.8445
	si-DDX5	8.12804	4.01326	3.04841	91.872	95.9867	96.9516
circ-ETFA	si-scr	2.84577	1.17787	1.55694	97.1542	98.8221	98.4431
	si-YTHDC1	4.66513	2.46984	1.60196	95.3349	97.5302	98.398
	si-DDX5	4.45454	1.2876	1.31658	95.5455	98.7124	98.6834
circ-CREBBP	si-scr	2.01838	1.45985	1.3237	97.9816	98.5401	98.6763
	si-YTHDC1	5.65001	1.12351	0.889081	94.35	98.8765	99.1109
	si-DDX5	4.22274	1.07139	1.03418	95.7773	98.9286	98.9658
Supplementary Fig. 5h
		Nucleus 1	Nucleus 2	Nucleus 3	Cytoplasm 1	Cytoplasm 2	Cytoplasm 3		pval adjusted
GAPDH	si-scr	3.40173	3.154	10.1391	96.5983	96.846	89.8609			GAPDH	pre-GAPDH	circ-KANSL1	circ-ENC1	circ-ARHGAP5	circ-ZNF124
	si-YTHDC1	6.15182	3.00325	8.61373	93.8482	96.9968	91.3863		YC1 KD	0.904632	0.907967	0.748927	0.947057	0.530726	0.914883
	si-DDX5	5.16196	2.5418	7.01358	94.838	97.4582	92.9864		DDX5 KD	0.904632	0.907967	0.794263	0.947057	0.716124	0.914883
pre-GAPDH	si-scr	79.0303	78.5557	89.9797	20.9697	21.4443	10.0203
	si-YTHDC1	78.0225	84.6568	86.5634	21.9775	15.3432	13.4366
	si-DDX5	89.3671	78.4118	88.5886	10.6329	21.5882	11.4114
circ-KANSL1	si-scr	7.47864	9.95125	14.1735	92.5214	90.0487	85.8265
	si-YTHDC1	13.5417	9.58657	17.4498	86.4583	90.4134	82.5502
	si-DDX5	13.834	8.50088	6.86751	86.166	91.4991	93.1325
circ-ENC1	si-scr	6.30469	9.96532	23.3649	93.6953	90.0347	76.6351
	si-YTHDC1	14.3882	7.14229	16.8437	85.6118	92.8577	83.1563
	si-DDX5	17.2448	9.91445	8.75778	82.7552	90.0855	91.2422
circ-ARHGAP5	si-scr	6.30005	10.2014	20.9742	93.6999	89.7986	79.0258
	si-YTHDC1	15.9264	16.2729	33.1415	84.0736	83.7271	66.8585
	si-DDX5	23.0702	12.3726	9.1526	76.9298	87.6274	90.8474
circ-ZNF124	si-scr	9.34735	6.98624	14.7987	90.6527	93.0138	85.2013
	si-YTHDC1	13.4656	7.70055	10.9399	86.5344	92.2995	89.0601
	si-DDX5	13.6025	8.34295	7.35876	86.3975	91.657	92.6412
Supplementary Fig. 5i
		scr1	scr2	scr3				YC1 KD 1	YC1 KD 2	YC1 KD 3				DDX5 KD 1	DDX5 KD 2	DDX5 KD 3
circ-CLASP1	0h	1	1	1		circ-CLASP1	0h	1	1	1		circ-CLASP1	0h	1	1	1
circ-CLASP1	6h	0.926237	1.16163	1.20436		circ-CLASP1	6h	0.865033	1.18857	0.890296		circ-CLASP1	6h	1.36451	1.36757	0.980297
circ-CLASP1	12h	1.23829	0.758853	0.872221		circ-CLASP1	12h	0.672836	1.36784	0.791147		circ-CLASP1	12h	1.15317	1.0387	0.789628
circ-CHSy1	0h	1	1	1		circ-CHSy1	0h	1	1	1		circ-CHSy1	0h	1	1	1
circ-CHSy1	6h	1.13133	0.946639	1.06799		circ-CHSy1	6h	0.996374	0.821898	1.0233		circ-CHSy1	6h	0.975996	1.0104	1.02822
circ-CHSy1	12h	1.04928	0.969558	0.546853		circ-CHSy1	12h	0.688259	1.14787	0.832916		circ-CHSy1	12h	0.981816	1.0151	0.717055
circ-ETFA	0h	1	1	1		circ-ETFA	0h	1	1	1		circ-ETFA	0h	1	1	1
circ-ETFA	6h	1.01436	1.1	1.2937		circ-ETFA	6h	0.974379	1.17869	0.98848		circ-ETFA	6h	1.28925	1.43635	0.995188
circ-ETFA	12h	1.17609	0.687911	0.757013		circ-ETFA	12h	0.703182	1.47514	0.843041		circ-ETFA	12h	1.27569	1.20832	0.735155
circ-CREBBP	0h	1	1	1		circ-CREBBP	0h	1	1	1		circ-CREBBP	0h	1	1	1
circ-CREBBP	6h	0.860723	1.26714	1.24954		circ-CREBBP	6h	0.864388	0.947753	1.05656		circ-CREBBP	6h	1.19961	1.54993	1.41088
circ-CREBBP	12h	0.865575	1.17631	0.745594		circ-CREBBP	12h	0.81852	0.782022	1.49352		circ-CREBBP	12h	0.978974	1.35921	1.26884
AURKA	0h	1	1	1		AURKA	0h	1	1	1		AURKA	0h	1	1	1
AURKA	6h	0.151464	0.381456	0.489935		AURKA	6h	0.302474	0.408779	0.342641		AURKA	6h	0.502637	0.362203	0.224442
AURKA	12h	0.0299909	0.0934439	0.118449		AURKA	12h	0.211955	0.0865273	0.112886		AURKA	12h	0.114942	0.128293	0.131886
	pval adjusted
		circ-CLASP1	circ-CHSY1	circ-ETFA	circ-CREBBP	AURKA
6h	YC1 KD	0.877555	0.579197	0.660971	0.607525	0.925887
6h	YC1 KD	0.96377	0.875707	0.660971	0.718937	0.58023
12h	DDX5 KD	0.834412	0.960602	0.660971	0.387196	0.925887
12h	DDX5 KD	0.96377	0.875707	0.660971	0.718937	0.346338
Supplementary Fig. 5j
			YTHDC1		DDX5
Supplementary Fig. 5l
group	max	upper_quart	center	lower_quart	min	method
Down-regulated	119.623	19.52	8.0765	2.07775	0.235	RH4_scr_VS_RH4_DDX5KD
Unaltered	196.508	19.7793	8.084	2.49075	0.143	RH4_scr_VS_RH4_DDX5KD
Up-regulated	48.212	15.7835	7.064	2.0135	0.294	RH4_scr_VS_RH4_DDX5KD
Down-regulated	118.833	18.242	5.383	1.583	0.161	RH4_scr_VS_RH4_YTHDC1KD
Unaltered	196.508	19.337	8.349	2.614	0.143	RH4_scr_VS_RH4_YTHDC1KD
Up-regulated	106.349	28.657	12.273	1.8105	0.179	RH4_scr_VS_RH4_YTHDC1KD
Supplementary Fig. 5m
group	max	upper_quart	center	lower_quart	min	method
Down-regulated	89.791	17.997	6.228	1.888	0.349	HC_RH4_scr_VS_RH4_DDX5KD
Unaltered	98.152	15.015	6.417	1.953	0.245	HC_RH4_scr_VS_RH4_DDX5KD
Up-regulated	48.212	16.0512	7.882	1.67775	0.294	HC_RH4_scr_VS_RH4_DDX5KD
Down-regulated	72.492	9.40975	2.3665	1.149	0.382	HC_RH4_scr_VS_RH4_YTHDC1KD
Unaltered	119.623	15.76	7.383	2.7415	0.245	HC_RH4_scr_VS_RH4_YTHDC1KD
Up-regulated	106.349	46.36	18.008	2.796	1.406	HC_RH4_scr_VS_RH4_YTHDC1KD
Supplementary Fig. 5r
		Enrichment	Error				Enrichment	Error
		m6A IP					IgG
circ-KANSL1	si-scr	0.794675	0.0168625		circ-KANSL1	si-scr	2.46771e-05	3.79977e-07
circ-KANSL1	si-METTL3	0.426969	0.0123374		circ-KANSL1	si-METTL3	2.28611e-05	5.15885e-07
circ-KANSL1	si-DDX5	0.677714	0.0159985		circ-KANSL1	si-DDX5	3.97985e-05	5.86992e-07
circ-ENC1	si-scr	0.569038	0.019131		circ-ENC1	si-scr	8.98654e-05	1.67757e-05
circ-ENC1	si-METTL3	0.357734	0.0156883		circ-ENC1	si-METTL3	0.000171987	6.15541e-06
circ-ENC1	si-DDX5	0.627087	0.0120503		circ-ENC1	si-DDX5	0.000306408	5.70379e-06
circ-ARHGAP5	si-scr	0.872748	0.0131395		circ-ARHGAP5	si-scr	7.25618e-05	1.09129e-06
circ-ARHGAP5	si-METTL3	0.431587	0.00827976		circ-ARHGAP5	si-METTL3	5.88645e-05	1.22888e-07
circ-ARHGAP5	si-DDX5	0.726867	0.0182056		circ-ARHGAP5	si-DDX5	0.000101853	2.49382e-06
circ-ZNF124	si-scr	0.602555	0.0131897		circ-ZNF124	si-scr	5.49093e-05	2.24955e-06
circ-ZNF124	si-METTL3	0.312221	0.00542149		circ-ZNF124	si-METTL3	4.33433e-05	5.19073e-07
circ-ZNF124	si-DDX5	0.577375	0.0124972		circ-ZNF124	si-DDX5	7.04264e-05	9.98359e-07
